# Supplementary material for: Genetic studies of paired metabolomes reveal enzymatic and transport processes at the interface of plasma and urine
Source: Nat Genet. 2023 Jun 5;55(6):995–1008. doi: 10.1038/s41588-023-01409-8 (PMC10260405; doi:10.1038/s41588-023-01409-8)
Supplement: Supplementary file 6 — Supplementary Tables 1–23. [file 41588_2023_1409_MOESM6_ESM.xlsx]

## Sheet: Table legend
Table legend
ST1	Characteristics of the study populations.
ST2	Annotation of evaluated metabolites.
ST3	Summary statistics for the 1,299 metabolite-associated index SNPs (mQTLs).
ST4	Comparison of effect size estimates for the matched association between GCKD and ARIC (European ancestry & African ancestry).
ST5	Lookup of published plasma/serum mQTLs in GCKD plasma and urine mGWAS.
ST6	Lookup of GCKD plasma and urine mQTLs in published plasma/serum mGWAS.
ST7	Interaction analysis and stratified analyses by sex.
ST8	Characteristics of 99% credible sets for 1,509 fine-mapped association signals.
ST9	Functional annotation of SNPs in small credible sets (≤5 SNPs) and SNPs with high probability of driving the association signal (posterior probability >50%).
ST10	Colocalization analyses across mQTLs within matrix and across.
ST11	Evidence for prioritization of most likely causal genes.
ST12	Most likely causal genes.
ST13	Colocalization analyses with biomarkers and diseases.
ST14	Mendelian randomization analysis for altered kidney function as a cause of altered metabolite levels.
ST15	Gene-based associations in whole-exome sequencing data from the UK Biobank.
ST16	SNP-based associations in whole-exome sequencing data from the UK Biobank.
ST17	Results from enrichment analysis for the most likely causal genes - GO terms, KEGG pathways, Pharmgkb, and CPIC.
ST18	Results from enrichment analysis for the most likely causal genes - tissues.
ST19	Results from enrichment analysis for the most likely causal genes - cell types.
ST20	MGI mouse knockouts.
ST21	Positive selection among mQTLs.
ST22	Colocalization analyses with cis- and trans-protein-QTLs.
ST23	Colocalization analyses of DPEP1 mQTLs with pQTLs.

## Sheet: ST1
Supplementary Table 1: Characteristics of the study populations.
Characteristic	GCKD (N=5,023)	ARIC EA (N=3,603)	ARIC AA (N=818)
Female sex	39.9% (2003)	54.9% (1979)	65.0% (532)
Hemoglobin A1C (mmol/mol)	45.78 (11.21)	40.7 (8.27)	45.14 (12.50)
Age (years)	60.09 (11.97)	76.49 (5.23)	75.52 (5.14)
eGFR (mL/min/1.73m²)	49.45 (18.13)	68.66 (18.54)	66.67 (21.04)
Urinary albumin-to-creatinine ratio (mg/g)	50.52 [9.55;386.19]	10.71 [6.53;22.26]	11.43 [6.12;31.31]
Systolic blood pressure (mm Hg)	139.45 (20.35)	129.0 (17.70)	135.0 (19.75)
BMI (kg/m²)	29.8 (5.95)	28.21 (5.20)	30.64 (6.78)
Albumin (g/l)	38.34 (4.44)	40.76 (2.93)	39.23 (3.37)
Continuous variables are presented as mean (sd) or median [1st quartil; 3rd quartil] and categorical variables as % (n).
Hemoglobin A1C(%) = (Hemoglobin A1C(mmol/mol) / 10.929) + 2.15

## Sheet: ST2
Supplementary Table 2: Annotation of evaluated metabolites.
Matrix	Biochemical	Super-pathway	Sub-pathway	COMP ID	CHEM ID	Platform	Retention index	Mass	N	Coefficient of variation	INCHIKEY	SMILES	Matched biochemical in urine dataset	Matched COMP ID in urine dataset	Matched biochemical in plasma dataset	Matched COMP ID in plasma dataset	VG/Vp (heritability): Estimate	VG/Vp (heritability): SE	VG/Vp (heritability): P-value
plasma	(14 or 15)-methylpalmitate (a17:0 or i17:0)	Lipid	Fatty Acid, Branched	38768	100002945	LC/MS Neg	5695	269.249	4929	0.354		CC(CCCCCCCCCCCCCC(O)=O)C
plasma	(16 or 17)-methylstearate (a19:0 or i19:0)	Lipid	Fatty Acid, Branched	38296	100002356	LC/MS Neg	5993	297.28	4948	0.489	YETXGSGCWODRAA-UHFFFAOYAR	OC(CCCCCCCCCCCCCCCC(C)C)=O
plasma	(2 or 3)-decenoate (10:1n7 or n8)	Lipid	Medium Chain Fatty Acid	63436	100021502	LC/MS Neg	4990	169.123	4354	0.244		CCCCCCC/C=C/C(O)=O
urine	(2-butoxyethoxy)acetic acid (formerly X - 23667)	Xenobiotics	Chemical	49544	999923667	LC/MS Pos Early	3170	177.112	4311	0.0941653	MCORDGVZLPBVJB-UHFFFAOYSA-N	CCCCOCCOCC(O)=O			(2-butoxyethoxy)acetic acid	63380
urine	(2-butoxyethoxy)acetic acid (formerly X - 24759)	Xenobiotics	Chemical	54697	999924759	LC/MS Neg	3073.5	175.097	4808	0.102882	MCORDGVZLPBVJB-UHFFFAOYSA-N	CCCCOCCOCC(O)=O			(2-butoxyethoxy)acetic acid	63380
plasma	(2-butoxyethoxy)acetic acid	Xenobiotics	Chemical	63380	100021457	LC/MS Pos Early	3177	177.112	2709		MCORDGVZLPBVJB-UHFFFAOYAH	CCCCOCCOCC(O)=O	(2-butoxyethoxy)acetic acid (formerly X - 23667) and (2-butoxyethoxy)acetic acid (formerly X - 24759)
plasma	(2,4 or 2,5)-dimethylphenol sulfate	Xenobiotics	Food Component/Plant	62533	100020519	LC/MS Neg	3474	201.023	4092	0.114		CC1=CC=C(C)C(OS(=O)(O)=O)=C1	(2,4 or 2,5)-dimethylphenol sulfate	62533
urine	(2,4 or 2,5)-dimethylphenol sulfate	Xenobiotics	Food Component/Plant	62533	100020519	LC/MS Neg	3474	201.023	4850	0.103137		CC1=CC=C(C)C(OS(=O)(O)=O)=C1			(2,4 or 2,5)-dimethylphenol sulfate	62533
urine	(N(1) + N(8))-acetylspermidine	Amino Acid	Polyamine Metabolism	57814	100016038	LC/MS Pos Early	3080	188.176	4912	0.070017		CC(NCCCNCCCCN)=O					<0.1	0.074256	0.12373
plasma	(R)-3-hydroxybutyrylcarnitine	Lipid	Fatty Acid Metabolism (Acyl Carnitine, Hydroxy)	43264	100003926	LC/MS Pos Early	2400	248.149	4524	0.128		CC(CC(OC(C[N+](C)(C)C)CC([O-])=O)=O)O	(R)-3-hydroxybutyrylcarnitine	43264
urine	(R)-3-hydroxybutyrylcarnitine	Lipid	Fatty Acid Metabolism (Acyl Carnitine, Hydroxy)	43264	100003926	LC/MS Pos Early	2400	248.149	3279	0.106679		CC(CC(OC(C[N+](C)(C)C)CC([O-])=O)=O)O			(R)-3-hydroxybutyrylcarnitine	43264
plasma	(S)-3-hydroxybutyrylcarnitine	Lipid	Fatty Acid Metabolism (Acyl Carnitine, Hydroxy)	52984	100009271	LC/MS Pos Early	2340	248.149	4958	0.12		CC(O)CC(OC(C[N+](C)(C)C)CC([O-])=O)=O	(S)-3-hydroxybutyrylcarnitine	52984
urine	(S)-3-hydroxybutyrylcarnitine	Lipid	Fatty Acid Metabolism (Acyl Carnitine, Hydroxy)	52984	100009271	LC/MS Pos Early	2340	248.149	4816	0.0686052		CC(O)CC(OC(C[N+](C)(C)C)CC([O-])=O)=O			(S)-3-hydroxybutyrylcarnitine	52984
urine	(S)-a-Amino-omega-caprolactam	Xenobiotics	Food Component/Plant	47441	999913737	LC/MS Pos Early	2332	129.102	4907	0.0522544	BOWUOGIPSRVRSJ-RXMQYKEDBD	O=C1NCCCC[C@H]1N
plasma	1-(1-enyl-oleoyl)-GPE (P-18:1)*	Lipid	Lysoplasmalogen	44621	100005372	LC/MS Neg	6250	462.299	4960	0.462		O=P(OCC[NH3+])([O-])OC[C@H](O)CO/C=C/CCCCCC/C=C/CCCCCCCC
plasma	1-(1-enyl-palmitoyl)-2-arachidonoyl-GPC (P-16:0/20:4)*	Lipid	Plasmalogen	52689	100009014	LC/MS Pos Late	2200	766.575	4959	0.084	IOYKZPNDXIIXLN-LOQSCQKMBD	[H][C@](OC(CCC/C=C\C/C=C\C/C=C\C/C=C\CCCCC)=O)(COP(OCC[N+](C)(C)C)([O-])=O)CO/C=C\CCCCCCCCCCCCCC					0.26	0.073653	6.7654e-05
plasma	1-(1-enyl-palmitoyl)-2-arachidonoyl-GPE (P-16:0/20:4)*	Lipid	Plasmalogen	52673	100009002	LC/MS Pos Late	2300	724.528	4959	0.071	UUYSKERSKRMYME-MAIXUNBTBG	[H][C@](OC(CCC/C=C\C/C=C\C/C=C\C/C=C\CCCCC)=O)(COP(OCCN)(O)=O)CO/C=C\CCCCCCCCCCCCCC	1-(1-enyl-palmitoyl)-2-arachidonoyl-GPE (P-16:0/20:4)*	52673
urine	1-(1-enyl-palmitoyl)-2-arachidonoyl-GPE (P-16:0/20:4)*	Lipid	Plasmalogen	52673	100009002	LC/MS Pos Late	2270	724.528	2730	0.227965	UUYSKERSKRMYME-MAIXUNBTBG	[H][C@](OC(CCC/C=C\C/C=C\C/C=C\C/C=C\CCCCC)=O)(COP(OCCN)(O)=O)CO/C=C\CCCCCCCCCCCCCC			1-(1-enyl-palmitoyl)-2-arachidonoyl-GPE (P-16:0/20:4)*	52673
plasma	1-(1-enyl-palmitoyl)-2-linoleoyl-GPC (P-16:0/18:2)*	Lipid	Plasmalogen	52682	100009009	LC/MS Pos Late	2300	742.575	4959	0.071	QLEHHUPUHJPURI-PWYDUFMYBJ	[H][C@](OC(CCCCCCC/C=C\C/C=C\CCCCC)=O)(COP(OCC[N+](C)(C)C)([O-])=O)CO/C=C\CCCCCCCCCCCCCC
plasma	1-(1-enyl-palmitoyl)-2-linoleoyl-GPE (P-16:0/18:2)*	Lipid	Plasmalogen	52677	100009069	LC/MS Pos Late	2400	700.528	4959	0.079		[H][C@](OC(CCCCCCC/C=C\C/C=C\CCCCC)=O)(COP(OCCN)(O)=O)CO/C=C\CCCCCCCCCCCCCC
plasma	1-(1-enyl-palmitoyl)-2-oleoyl-GPC (P-16:0/18:1)*	Lipid	Plasmalogen	52478	100009007	LC/MS Pos Late	2550	744.59	4959	0.073		[H][C@](OC(CCCCCCC/C=C\CCCCCCCC)=O)(CO[P-](OCC[N+](C)(C)C)([O])=O)CO/C=C\CCCCCCCCCCCCCC					0.2	0.070433	0.00047407
plasma	1-(1-enyl-palmitoyl)-2-oleoyl-GPE (P-16:0/18:1)*	Lipid	Plasmalogen	52477	100009005	LC/MS Pos Late	2750	702.543	4958	0.086	ZVVYJAAMWXATNY-PRWZWGSOBE	[H][C@](OC(CCCCCCC/C=C\CCCCCCCC)=O)(COP(OCCN)(O)=O)CO/C=C\CCCCCCCCCCCCCC
plasma	1-(1-enyl-palmitoyl)-2-palmitoyl-GPC (P-16:0/16:0)*	Lipid	Plasmalogen	52716	100009162	LC/MS Pos Late	2550	718.575	4959	0.077		[H][C@](OC(CCCCCCCCCCCCCCC)=O)(COP(OCC[N+](C)(C)C)([O-])=O)CO/C=C\CCCCCCCCCCCCCC					0.18	0.072912	0.00547
plasma	1-(1-enyl-palmitoyl)-GPC (P-16:0)*	Lipid	Lysoplasmalogen	52474	100002875	LC/MS Pos Late	1547	480.345	4959	0.122	HTZINLFNXLXRBC-CQLBIITFBS	CCCCCCCCCCCCCC/C=C\OC[C@H](COP([O-])(OCC[N+](C)(C)C)=O)O					<0.1	0.071186	0.18141
plasma	1-(1-enyl-palmitoyl)-GPE (P-16:0)*	Lipid	Lysoplasmalogen	39270	100003000	LC/MS Pos Late	1558	438.298	4946	0.108	QYTPGOPLNFESQC-RLHAVTDZBD	O=P(OCC[NH3+])([O-])OC[C@H](O)CO/C=C/CCCCCCCCCCCCCC
plasma	1-(1-enyl-stearoyl)-2-arachidonoyl-GPE (P-18:0/20:4)*	Lipid	Plasmalogen	52475	100008999	LC/MS Pos Late	2550	752.559	4959	0.091	URPXXNCTXCOATD-FXMFQVEGBH	[H][C@](OC(CCC/C=C\C/C=C\C/C=C\C/C=C\CCCCC)=O)(COP(OCCN)(O)=O)CO/C=C\CCCCCCCCCCCCCCCC					<0.1	0.072967	0.10734
plasma	1-(1-enyl-stearoyl)-2-linoleoyl-GPE (P-18:0/18:2)*	Lipid	Plasmalogen	52748	100009225	LC/MS Pos Late	2750	728.559	4959	0.076		[H][C@](OC(CCCCCCC/C=C\C/C=C\CCCCC)=O)(COP(OCCN)(O)=O)CO/C=C\CCCCCCCCCCCCCCCC
plasma	1-(1-enyl-stearoyl)-2-oleoyl-GPE (P-18:0/18:1)	Lipid	Plasmalogen	52614	100008919	LC/MS Pos Late	3100	730.575	4958	0.117	XVYPOHCSLJZFED-QZEVRULJBC	[H][C@@](COP([O-])(OCC[NH3+])=O)(OC(CCCCCCC/C=C\CCCCCCCC)=O)CO/C=C\CCCCCCCCCCCCCCCC
plasma	1-(1-enyl-stearoyl)-GPE (P-18:0)*	Lipid	Lysoplasmalogen	39271	100003001	LC/MS Pos Late	1649	466.329	4936	0.113		O=P(OCC[NH3+])([O-])OC[C@H](O)CO/C=C/CCCCCCCCCCCCCCCC
urine	1-aminocyclopropanecarboxylic acid	Xenobiotics	Food Component/Plant	38098	100002230	LC/MS Pos Early	2047	102.055	1201
plasma	1-arachidonoyl-GPC (20:4n6)*	Lipid	Lysophospholipid	33228	100001551	LC/MS Pos Late	1460	544.34	4959	0.18	LAXQYRRMGGEGOH-JXRLJXCWBN	C[N+](C)(C)CCOP(OC[C@@](O)([H])COC(CCC\C=C/C\C=C/C/C=C\C/C=C\CCCCC)=O)([O-])=O					0.21	0.07095	0.00040283
plasma	1-arachidonoyl-GPE (20:4n6)*	Lipid	Lysophospholipid	35186	100001571	LC/MS Pos Late	1470	502.293	4959	0.089	ROPRRXYVXLDXQO-XSQXPFHXBE	NCCOP(OC[C@@](O)([H])COC(CCC\C=C/C\C=C/C/C=C\C/C=C\CCCCC)=O)(O)=O					0.22	0.072352	0.00043824
plasma	1-arachidonoyl-GPI (20:4)*	Lipid	Lysophospholipid	34214	100001654	LC/MS Neg	5482	619.289	4960	0.337		[H]C(C(O)(C(O)([C@](O)1[H])[H])[H])([C@@](OP(O)(OC[C@@]([H])(COC(CCC/C=C\C/C=C\C/C=C\C/C=C\CCCCC)=O)O)=O)([C@]1(O)[H])[H])O					<0.1	0.070655	0.2145
plasma	1-arachidonylglycerol (20:4)	Lipid	Monoacylglycerol	34397	100001433	LC/MS Neg	6250	303.233	4445	0.561	DCPCOKIYJYGMDN-DOFZRALJBT	O=C(CCC/C=C\C/C=C\C/C=C\C/C=C\CCCCC)OCC(O)CO					<0.1	0.075275	0.5
plasma	1-dihomo-linolenylglycerol (20:3)	Lipid	Monoacylglycerol	48341	100006121	LC/MS Neg	6400	305.249	4319	0.406		OCC(O)COC(CCCCCC/C=C\C/C=C\C/C=C\CCCCC)=O
urine	1-kestose	Xenobiotics	Food Component/Plant	22012	100000980	LC/MS Neg	1054	503.162	3754	0.11964	VAWYEUIPHLMNNF-OESPXIITBK	OC[C@H]1O[C@@H]([C@H](O)[C@@H](O)[C@@H]1O)O[C@@]([C@@H](O)[C@H](O)[C@H]2CO)(O2)CO[C@@]([C@@H](O)[C@H](O)[C@H]3CO)(O3)CO
plasma	1-lignoceroyl-GPC (24:0)	Lipid	Lysophospholipid	49617	100002873	LC/MS Pos Late	1907	608.465	4810	0.131	4000	CCCCCCCCCCCCCCCCCCCCCCCC(OC[C@H](COP([O-])(OCC[N+](C)(C)C)=O)O)=O
plasma	1-linolenoyl-GPC (18:3)*	Lipid	Lysophospholipid	45951	100005350	LC/MS Pos Late	1410	518.324	4959	0.117		C[N+](CCOP(OCC(O)COC(CCCCCCC/C=C/C/C=C/C/C=C/CC)=O)([O-])=O)(C)C
plasma	1-linolenoylglycerol (18:3)	Lipid	Monoacylglycerol	34393	100001435	LC/MS Neg	6214	277.217	4008	0.591	XQBHBEXBUZDCRY-QNEBEIHSBO	O=C(OCC(O)CO)CCCC\C=C/C\C=C/C\C=C/CCCCC
plasma	1-linoleoyl-2-arachidonoyl-GPC (18:2/20:4n6)*	Lipid	Phosphatidylcholine (PC)	52710	100009131	LC/MS Pos Late	2000	806.569	4870	0.09		O=C(CCCCCCC/C=C\C/C=C\CCCCC)OC[C@]([H])(COP(OCC[N+](C)(C)C)([O-])=O)OC(CCC/C=C\C/C=C\C/C=C\C/C=C\CCCCC)=O					0.16	0.076299	0.020679
plasma	1-linoleoyl-2-linolenoyl-GPC (18:2/18:3)*	Lipid	Phosphatidylcholine (PC)	53176	100009343	LC/MS Pos Late	1939	780.554	4828	0.109		O=C(CCCCCCC/C=C\C/C=C\CCCCC)OC[C@]([H])(COP(OCC[N+](C)(C)C)([O-])=O)OC(CCCCCCC/C=C\C/C=C\C/C=C\CC)=O					0.18	0.073361	0.0048937
plasma	1-linoleoyl-GPA (18:2)*	Lipid	Lysophospholipid	52690	100009082	LC/MS Polar	1441	433.236	3527	0.191		O=C(CCCCCCC/C=C\C/C=C\CCCCC)OC[C@]([H])(COP(O)(O)=O)O
plasma	1-linoleoyl-GPC (18:2)	Lipid	Lysophospholipid	34419	100001395	LC/MS Pos Late	1465	520.34	4959	0.129	SPJFYYJXNPEZDW-UTJQPWESBU	O=P(OCC(O)COC(CCCCCCC/C=C\C/C=C\CCCCC)=O)([O-])OCC[N+](C)(C)C
plasma	1-linoleoyl-GPE (18:2)*	Lipid	Lysophospholipid	36600	100001570	LC/MS Pos Late	1482	478.293	4959	0.08	DBHKHNGBVGWQJE-HZJYTTRNBF	O=P(OCC(O)COC(CCCCCCC/C=C\C/C=C\CCCCC)=O)(O)OCCN					0.17	0.072015	0.0051934
plasma	1-linoleoyl-GPG (18:2)*	Lipid	Lysophospholipid	54885	100009227	LC/MS Neg	5516	507.273	4568	0.438		[H][C@@](CO)(O)COP(OC[C@]([H])(O)COC(CCCCCCC/C=C\C/C=C\CCCCC)=O)(O)=O					0.22	0.078631	0.0014139
plasma	1-linoleoyl-GPI (18:2)*	Lipid	Lysophospholipid	36594	100001778	LC/MS Neg	5494	595.289	4960	0.357		[H]C(C(O)(C(O)([C@](O)1[H])[H])[H])([C@@](OP(O)(OC[C@@]([H])(COC(CCCCCCC/C=C\C/C=C\CCCCC)=O)O)=O)([C@]1(O)[H])[H])O					0.11	0.072421	0.068928
plasma	1-linoleoylglycerol (18:2)	Lipid	Monoacylglycerol	27447	100001040	LC/MS Neg	6477	279.233	4960	0.53	WECGLUPZRHILCT-HZJYTTRNBQ	CCCCC/C=C\C/C=C\CCCCCCCC(OCC(O)CO)=O
plasma	1-methyl-4-imidazoleacetate	Amino Acid	Histidine Metabolism	32350	100001208	LC/MS Pos Early	2064	141.066	4960	0.085	ZHCKPJGJQOPTLB-UHFFFAOYAW	O=C(O)CC1=CN(C)C=N1	1-methyl-4-imidazoleacetate	32350			0.17	0.074544	0.011014
urine	1-methyl-4-imidazoleacetate	Amino Acid	Histidine Metabolism	32350	100001208	LC/MS Pos Early	2064	141.066	4912	0.0568107	ZHCKPJGJQOPTLB-UHFFFAOYAW	O=C(O)CC1=CN(C)C=N1			1-methyl-4-imidazoleacetate	32350
plasma	1-methyl-5-imidazoleacetate	Amino Acid	Histidine Metabolism	62946	100002910	LC/MS Pos Early	1989	141.066	4960	0.098	UJCGYTCAMOHYCG-UHFFFAOYAA	O=C(O)CC1=CN=CN1C	1-methyl-5-imidazoleacetate	62946
urine	1-methyl-5-imidazoleacetate	Amino Acid	Histidine Metabolism	62946	100002910	LC/MS Pos Early	1989	141.066	4912	0.0419631	UJCGYTCAMOHYCG-UHFFFAOYAA	O=C(O)CC1=CN=CN1C			1-methyl-5-imidazoleacetate	62946
plasma	1-methyl-5-imidazolelactate	Amino Acid	Histidine Metabolism	64596	100021478	LC/MS Pos Early	1995	171.076	4960	0.111	MXETUSMIYKMMAT-UHFFFAOYAG	CN1C=NC=C1CC(O)C(O)=O	1-methyl-5-imidazolelactate	46646
urine	1-methyl-5-imidazolelactate	Amino Acid	Histidine Metabolism	46646	999913835	LC/MS Neg	1017	169.062	4881	0.0635506	MXETUSMIYKMMAT-UHFFFAOYAG	CN1C=NC=C1CC(O)C(O)=O			1-methyl-5-imidazolelactate	64596
urine	1-methyl-beta-carboline-3-carboxylic acid	Xenobiotics	Food Component/Plant	43449	100004434	LC/MS Neg	3190	225.067	1268	0.155805	MFEZJNMQTQMDRQ-UHFFFAOYAY	OC(C1=NC(C)=C2N([H])C3=CC=CC=C3C2=C1)=O
urine	1-methyladenine	Nucleotide	Purine Metabolism, Adenine containing	1527	54	LC/MS Pos Early	2133	150.077	4892	0.0758526	HPZMWTNATZPBIH-UHFFFAOYAF	CN1C=NC2=C(C1=N)N=CN2
plasma	1-methylguanidine	Amino Acid	Guanidino and Acetamido Metabolism	48114	100000715	LC/MS Pos Early	2149	74.0713	4222	0.194	VJQCNCOGZPSOQZ-UHFFFAOYAR	N=C(N)NC	1-methylguanidine	48114
urine	1-methylguanidine	Amino Acid	Guanidino and Acetamido Metabolism	48114	100000715	LC/MS Pos Early	2149	74.0713	4911	0.0906234	VJQCNCOGZPSOQZ-UHFFFAOYAR	N=C(N)NC			1-methylguanidine	48114
urine	1-methylguanine	Nucleotide	Purine Metabolism, Guanine containing	32395	100001133	LC/MS Neg	1643	164.058	2697	0.130439	RFLVMTUMFYRZCB-UHFFFAOYAM	NC(N(C1=O)C)=NC2=C1NC=N2
urine	1-methylhistamine	Amino Acid	Histidine Metabolism	43831	100001204	LC/MS Pos Early	3040	126.103	4826	0.0841626	FHQDWPCFSJMNCT-UHFFFAOYAR	CN1C=C(CCN)N=C1					0.12	0.0777	0.060856
plasma	1-methylhistidine	Amino Acid	Histidine Metabolism	30460	100001051	LC/MS Pos Early	2755	170.092	4710	0.245	BRMWTNUJHUMWMS-LURJTMIEBU	N[C@H](C(O)=O)CC1=CN(C)C=N1	1-methylhistidine	30460
urine	1-methylhistidine	Amino Acid	Histidine Metabolism	30460	100001051	LC/MS Neg	1227	168.078	4905	0.0782479	BRMWTNUJHUMWMS-LURJTMIEBU	N[C@H](C(O)=O)CC1=CN(C)C=N1			1-methylhistidine	30460	<0.1	0.074845	0.13262
urine	1-methylhypoxanthine	Nucleotide	Purine Metabolism, (Hypo)Xanthine/Inosine containing	57771	100004644	LC/MS Pos Early	1530	151.061	4899	0.0756156	KIQMCGMHGVXDFW-UHFFFAOYAG	CN1C=NC2=C(C1=O)NC=N2
plasma	1-methylnicotinamide	Cofactors and Vitamins	Nicotinate and Nicotinamide Metabolism	27665	55	LC/MS Pos Early	1940	137.071	4959	0.104	LDHMAVIPBRSVRG-UHFFFAOYAE	C[N+]1=CC(C([NH-])=O)=CC=C1	1-methylnicotinamide	27665			0.13	0.073815	0.034254
urine	1-methylnicotinamide	Cofactors and Vitamins	Nicotinate and Nicotinamide Metabolism	27665	55	LC/MS Pos Early	1940	137.071	4912	0.0344474	LDHMAVIPBRSVRG-UHFFFAOYAE	C[N+]1=CC(C([NH-])=O)=CC=C1			1-methylnicotinamide	27665
plasma	1-methylurate	Xenobiotics	Xanthine Metabolism	34395	100001400	LC/MS Pos Early	1461	183.051	4559	0.193	QFDRTQONISXGJA-UHFFFAOYAS	CN1C(NC(N2)=C(C1=O)NC2=O)=O	1-methylurate	34395			<0.1	0.07902	0.13699
urine	1-methylurate	Xenobiotics	Xanthine Metabolism	34395	100001400	LC/MS Pos Early	1461	183.051	4912	0.0966897	QFDRTQONISXGJA-UHFFFAOYAS	CN1C(NC(N2)=C(C1=O)NC2=O)=O			1-methylurate	34395	0.12	0.073833	0.050025
plasma	1-methylxanthine	Xenobiotics	Xanthine Metabolism	34389	100001405	LC/MS Pos Early	1500	167.056	4356	0.201	MVOYJPOZRLFTCP-UHFFFAOYAI	O=C(N1C)NC2=C(NC=N2)C1=O	1-methylxanthine	34389			<0.1	0.081268	0.12022
urine	1-methylxanthine	Xenobiotics	Xanthine Metabolism	34389	100001405	LC/MS Pos Early	1500	167.056	4910	0.0896859	MVOYJPOZRLFTCP-UHFFFAOYAI	O=C(N1C)NC2=C(NC=N2)C1=O			1-methylxanthine	34389	0.21	0.074707	0.001611
plasma	1-myristoyl-2-arachidonoyl-GPC (14:0/20:4)*	Lipid	Phosphatidylcholine (PC)	53195	100009139	LC/MS Pos Late	1950	754.538	4959	0.098		O=C(CCCCCCCCCCCCC)OC[C@]([H])(COP(OCC[N+](C)(C)C)([O-])=O)OC(CCC/C=C\C/C=C\C/C=C\C/C=C\CCCCC)=O					0.17	0.074875	0.011821
plasma	1-myristoyl-2-palmitoyl-GPC (14:0/16:0)	Lipid	Phosphatidylcholine (PC)	19258	100000672	LC/MS Pos Late	2250	706.538	4959	0.088	RFVFQQWKPSOBED-PSXMRANNBM	CCCCCCCCCCCCCCCC(O[C@](COC(CCCCCCCCCCCCC)=O)(COP([O-])(OCC[N+](C)(C)C)=O)[H])=O
plasma	1-myristoylglycerol (14:0)	Lipid	Monoacylglycerol	35625	100001618	LC/MS Neg	6353.3	227.202	4715	0.518	DCBSHORRWZKAKO-UHFFFAOYAJ	O=C(CCCCCCCCCCCCC)OCC(O)CO
plasma	1-oleoyl-2-arachidonoyl-GPE (18:1/20:4)*	Lipid	Phosphatidylethanolamine (PE)	55041	100009219	LC/MS Pos Late	2200	766.538	4897	0.166		O=C(CCCCCCC/C=C\CCCCCCCC)OC[C@]([H])(COP(OCCN)(O)=O)OC(CCC/C=C\C/C=C\C/C=C\C/C=C\CCCCC)=O					0.26	0.076909	0.00016906
plasma	1-oleoyl-2-docosahexaenoyl-GPC (18:1/22:6)*	Lipid	Phosphatidylcholine (PC)	52697	100009130	LC/MS Pos Late	2100	832.585	4957	0.089		O=C(CCCCCCC/C=C\CCCCCCCC)OC[C@]([H])(COP(OCC[N+](C)(C)C)([O-])=O)OC(CC/C=C\C/C=C\C/C=C\C/C=C\C/C=C\C/C=C\CC)=O
plasma	1-oleoyl-2-linoleoyl-GPE (18:1/18:2)*	Lipid	Phosphatidylethanolamine (PE)	52687	100009078	LC/MS Pos Late	2270	742.538	4921	0.102		O=C(CCCCCCC/C=C\CCCCCCCC)OC[C@]([H])(COP(OCCN)(O)=O)OC(CCCCCCC/C=C\C/C=C\CCCCC)=O					0.19	0.075325	0.0043554
plasma	1-oleoyl-GPC (18:1)	Lipid	Lysophospholipid	48258	100001272	LC/MS Pos Late	1540	522.355	4959	0.095	YAMUFBLWGFFICM-PTGWMXDIBX	O[C@H](COC(CCCCCCC/C=C\CCCCCCCC)=O)COP(OCC[N+](C)(C)C)([O-])=O					0.13	0.069632	0.022281
plasma	1-oleoyl-GPE (18:1)	Lipid	Lysophospholipid	35628	100001569	LC/MS Pos Late	1554	480.308	4959	0.082	PYVRVRFVLRNJLY-MZMPXXGTBD	O=P(OCC[NH3+])([O-])OC[C@H](O)COC(CCCCCCC\C=C/CCCCCCCC)=O
plasma	1-oleoyl-GPG (18:1)*	Lipid	Lysophospholipid	45968	100005716	LC/MS Neg	5610	509.288	4382			O[C@H](COC(CCCCCCC/C=C\CCCCCCCC)=O)COP(OCC(O)CO)(O)=O					<0.1	0.078777	0.17649
plasma	1-oleoyl-GPI (18:1)	Lipid	Lysophospholipid	36602	100001777	LC/MS Neg	5599	597.305	4958	0.402		[H]C(C(O)(C(O)([C@](O)1[H])[H])[H])([C@@](OP(O)(OC[C@@]([H])(COC(CCCCCCC/C=C\CCCCCCCC)=O)O)=O)([C@]1(O)[H])[H])O					<0.1	0.0676	0.17548
plasma	1-oleoylglycerol (18:1)	Lipid	Monoacylglycerol	21184	100000924	LC/MS Neg	6650	281.249	4959	0.502	RZRNAYUHWVFMIP-KTKRTIGZBM	O=C(OCC(O)CO)CCCCCCC/C=C\CCCCCCCC
plasma	1-palmitoleoyl-2-linolenoyl-GPC (16:1/18:3)*	Lipid	Phosphatidylcholine (PC)	53180	100009345	LC/MS Pos Late	1900	754.538	4180	0.156		O=C(CCCCCCC/C=C\CCCCCC)OC[C@]([H])(COP(OCC[N+](C)(C)C)([O-])=O)OC(CCCCCCC/C=C\C/C=C\C/C=C\CC)=O					0.15	0.08304	0.026038
plasma	1-palmitoleoyl-GPC (16:1)*	Lipid	Lysophospholipid	33230	100001511	LC/MS Pos Late	1450	494.324	4959	0.105	LFUDDCMNKWEORN-KHPPLWFEBO	O=P(OCC[N+](C)(C)C)([O-])OCC(O)COC(CCCCCCC/C=C\CCCCCC)=O					0.13	0.071096	0.028124
plasma	1-palmitoleoylglycerol (16:1)*	Lipid	Monoacylglycerol	52431	100008952	LC/MS Neg	6094	253.217	4756	0.405		CCCCCC/C=C/CCCCCCCC(OCC(O)CO)=O
plasma	1-palmitoyl-2-arachidonoyl-GPC (16:0/20:4n6)	Lipid	Phosphatidylcholine (PC)	52462	100008914	LC/MS Pos Late	2200	782.569	4960	0.061	IIZPXYDJLKNOIY-JXPKJXOSBS	CCCCCCCCCCCCCCCC(OC[C@@]([H])(OC(CCC/C=C\C/C=C\C/C=C\C/C=C\CCCCC)=O)COP([O-])(OCC[N+](C)(C)C)=O)=O	1-palmitoyl-2-arachidonoyl-GPC (16:0/20:4n6)	52462			<0.1	0.068991	0.17083
urine	1-palmitoyl-2-arachidonoyl-GPC (16:0/20:4n6)	Lipid	Phosphatidylcholine (PC)	52462	100008914	LC/MS Pos Late	2091	782.569	1384		IIZPXYDJLKNOIY-JXPKJXOSBS	CCCCCCCCCCCCCCCC(OC[C@@]([H])(OC(CCC/C=C\C/C=C\C/C=C\C/C=C\CCCCC)=O)COP([O-])(OCC[N+](C)(C)C)=O)=O			1-palmitoyl-2-arachidonoyl-GPC (16:0/20:4n6)	52462
plasma	1-palmitoyl-2-arachidonoyl-GPE (16:0/20:4)*	Lipid	Phosphatidylethanolamine (PE)	52464	100008990	LC/MS Pos Late	2250	740.522	4959	0.065	DRIVXEVMDWCWLI-CAQMIEAIBF	O=C(CCCCCCCCCCCCCCC)OC[C@]([H])(COP(OCCN)(O)=O)OC(CCC/C=C\C/C=C\C/C=C\C/C=C\CCCCC)=O					0.11	0.073495	0.073797
plasma	1-palmitoyl-2-arachidonoyl-GPI (16:0/20:4)*	Lipid	Phosphatidylinositol (PI)	52467	100008993	LC/MS Pos Late	2567	876.56	4950	0.149	KIQYUSYSJTUGFZ-GWAZTMTOBN	O=C(CCCCCCCCCCCCCCC)OC[C@@]([H])(OC(CCC/C=C\C/C=C\C/C=C\C/C=C\CCCCC)=O)COP(O[C@H]1[C@H](O)[C@@H](O)[C@H](O)[C@@H](O)[C@H]1O)(O)=O
plasma	1-palmitoyl-2-dihomo-linolenoyl-GPC (16:0/20:3n3 or 6)*	Lipid	Phosphatidylcholine (PC)	52454	100008985	LC/MS Pos Late	2285	784.585	4957	0.064		CCCCCCCCCCCCCCCC(OC[C@@H](OC(CCCCCC/C=C\C/C=C\C/C=C\CCCCC)=O)COP([O-])(OCC[N+](C)(C)C)=O)=O					0.12	0.070762	0.028689
plasma	1-palmitoyl-2-docosahexaenoyl-GPC (16:0/22:6)	Lipid	Phosphatidylcholine (PC)	52610	100008915	LC/MS Pos Late	2055	806.569	4960	0.067	IESVDEZGAHUQJU-ZLBXKVHBBA	CCCCCCCCCCCCCCCC(OC[C@](OC(CC/C=C\C/C=C\C/C=C\C/C=C\C/C=C\C/C=C\CC)=O)([H])COP([O-])(OCC[N+](C)(C)C)=O)=O
plasma	1-palmitoyl-2-docosahexaenoyl-GPE (16:0/22:6)*	Lipid	Phosphatidylethanolamine (PE)	52465	100008991	LC/MS Pos Late	2160	764.522	4959	0.15	MPWUZHVZZKSTPV-MADBQMNMBW	O=C(CCCCCCCCCCCCCCC)OC[C@]([H])(COP(OCCN)(O)=O)OC(CC/C=C\C/C=C\C/C=C\C/C=C\C/C=C\C/C=C\CC)=O					0.13	0.070769	0.029174
plasma	1-palmitoyl-2-linoleoyl-GPC (16:0/18:2)	Lipid	Phosphatidylcholine (PC)	42446	1537	LC/MS Pos Late	2160	758.569	4959	0.054	JLPULHDHAOZNQI-ZTIMHPMXBU	O=P([O-])(OC[C@@H](COC(CCCCCCCCCCCCCCC)=O)OC(CCCCCCC/C=C\C/C=C\CCCCC)=O)OCC[N+](C)(C)C	1-palmitoyl-2-linoleoyl-GPC (16:0/18:2)	42446			<0.1	0.070162	0.28587
urine	1-palmitoyl-2-linoleoyl-GPC (16:0/18:2)	Lipid	Phosphatidylcholine (PC)	42446	1537	LC/MS Pos Late	2160	758.569	2689		JLPULHDHAOZNQI-ZTIMHPMXBU	O=P([O-])(OC[C@@H](COC(CCCCCCCCCCCCCCC)=O)OC(CCCCCCC/C=C\C/C=C\CCCCC)=O)OCC[N+](C)(C)C			1-palmitoyl-2-linoleoyl-GPC (16:0/18:2)	42446
plasma	1-palmitoyl-2-linoleoyl-GPE (16:0/18:2)	Lipid	Phosphatidylethanolamine (PE)	42449	100001870	LC/MS Pos Late	2350	716.522	4959	0.12	HBZNVZIRJWODIB-NHCUFCNUBC	O=C(CCCCCCC/C=C\C/C=C\CCCCC)O[C@@H](COP(OCCN)(O)=O)COC(CCCCCCCCCCCCCCC)=O					0.13	0.074308	0.045501
plasma	1-palmitoyl-2-linoleoyl-GPI (16:0/18:2)	Lipid	Phosphatidylinositol (PI)	52450	1528	LC/MS Pos Late	2730	852.56	4688	0.271	BSNJSZUDOMPYIR-DMDPBSJXBZ	O=C(CCCCCCC/C=C\C/C=C\CCCCC)O[C@@H](COP(OC1C(O)C(O)C(O)C(O)C1O)(O)=O)COC(CCCCCCCCCCCCCCC)=O					0.11	0.071061	0.04052
plasma	1-palmitoyl-2-oleoyl-GPC (16:0/18:1)	Lipid	Phosphatidylcholine (PC)	52461	1539	LC/MS Pos Late	2450	760.585	4959	0.062	WTJKGGKOPKCXLL-MRCUWXFGBH	O=C(CCCCCCC/C=C\CCCCCCCC)O[C@@H](COC(CCCCCCCCCCCCCCC)=O)COP(OCC[N+](C)(C)C)([O-])=O	1-palmitoyl-2-oleoyl-GPC (16:0/18:1)	52461
urine	1-palmitoyl-2-oleoyl-GPC (16:0/18:1)	Lipid	Phosphatidylcholine (PC)	52461	1539	LC/MS Pos Late	2358	760.585	2589		WTJKGGKOPKCXLL-MRCUWXFGBH	O=C(CCCCCCC/C=C\CCCCCCCC)O[C@@H](COC(CCCCCCCCCCCCCCC)=O)COP(OCC[N+](C)(C)C)([O-])=O			1-palmitoyl-2-oleoyl-GPC (16:0/18:1)	52461
plasma	1-palmitoyl-2-oleoyl-GPE (16:0/18:1)	Lipid	Phosphatidylethanolamine (PE)	19263	1526	LC/MS Pos Late	2600	718.538	4959	0.081	FHQVHHIBKUMWTI-OTMQOFQLBI	CCCCCCCC\C=C/CCCCCCCC(O[C@](COC(CCCCCCCCCCCCCCC)=O)(COP([O-])(OCC[N+]([H])([H])[H])=O)[H])=O					<0.1	0.074492	0.15299
plasma	1-palmitoyl-2-oleoyl-GPI (16:0/18:1)*	Lipid	Phosphatidylinositol (PI)	52669	100009066	LC/MS Pos Late	3140	854.575	4955	0.134		O=C(CCCCCCCCCCCCCCC)OC[C@@]([H])(OC(CCCCCCC/C=C\CCCCCCCC)=O)COP(O[C@H]1[C@H](O)[C@@H](O)[C@H](O)[C@@H](O)[C@H]1O)(O)=O					0.11	0.071051	0.049148
plasma	1-palmitoyl-2-palmitoleoyl-GPC (16:0/16:1)*	Lipid	Phosphatidylcholine (PC)	52470	100008984	LC/MS Pos Late	2200	732.554	4959	0.073		CCCCCCCCCCCCCCCC(OCC(OC(CCCCCCC/C=C/CCCCCC)=O)COP([O-])(OCC[N+](C)(C)C)=O)=O
plasma	1-palmitoyl-2-stearoyl-GPC (16:0/18:0)	Lipid	Phosphatidylcholine (PC)	52616	100008921	LC/MS Pos Late	2750	762.601	4959	0.076	PZNPLUBHRSSFHT-RRHRGVEJBV	O=C(CCCCCCCCCCCCCCC)OC[C@]([H])(COP(OCC[N+](C)(C)C)([O-])=O)OC(CCCCCCCCCCCCCCCCC)=O
plasma	1-palmitoyl-GPC (16:0)	Lipid	Lysophospholipid	33955	100001263	LC/MS Pos Late	1525	496.34	4960	0.076	ASWBNKHCZGQVJV-UHFFFAOYAM	O=P(OCC[N+](C)(C)C)([O-])OCC(O)COC(CCCCCCCCCCCCCCC)=O					<0.1	0.067404	0.38391
plasma	1-palmitoyl-GPE (16:0)	Lipid	Lysophospholipid	35631	100001567	LC/MS Pos Late	1544	454.293	4959	0.087	YVYMBNSKXOXSKW-HXUWFJFHBX	O=P(OCC[NH3+])([O-])OC[C@H](O)COC(CCCCCCCCCCCCCCC)=O					0.14	0.073332	0.02182
plasma	1-palmitoyl-GPG (16:0)*	Lipid	Lysophospholipid	45970	100005717	LC/MS Neg	5570	483.273	4885	0.474	BVJSKAUUFXBDOB-UHFFFAOYAJ	O=P(OCC(O)CO)(O)OCC(O)COC(CCCCCCCCCCCCCCC)=O					<0.1	0.070327	0.44877
plasma	1-palmitoyl-GPI (16:0)	Lipid	Lysophospholipid	35305	100001655	LC/MS Neg	5564	571.289	4960	0.455		[H]C(C(O)(C(O)([C@](O)1[H])[H])[H])([C@@](OP(O)(OC[C@@]([H])(COC(CCCCCCCCCCCCCCC)=O)O)=O)([C@]1(O)[H])[H])O
plasma	1-palmitoylglycerol (16:0)	Lipid	Monoacylglycerol	21127	100000827	LC/MS Neg	6550	255.233	4951	0.452	QHZLMUACJMDIAE-UHFFFAOYAU	O=C(CCCCCCCCCCCCCCC)OCC(O)CO
plasma	1-ribosyl-imidazoleacetate*	Amino Acid	Histidine Metabolism	61868	100001668	LC/MS Pos Early	2006	259.092	4960	0.152	AHPWEWASPTZMEK-UHFFFAOYAY	OCC(O1)C(O)C(O)C1N2C=NC(CC(O)=O)=C2	1-ribosyl-imidazoleacetate*	61868
urine	1-ribosyl-imidazoleacetate*	Amino Acid	Histidine Metabolism	61868	100001668	LC/MS Pos Early	2006	259.092	4912	0.0485128	AHPWEWASPTZMEK-UHFFFAOYAY	OCC(O1)C(O)C(O)C1N2C=NC(CC(O)=O)=C2			1-ribosyl-imidazoleacetate*	61868
plasma	1-stearoyl-2-arachidonoyl-GPC (18:0/20:4)	Lipid	Phosphatidylcholine (PC)	42450	100001869	LC/MS Pos Late	2400	810.601	4959	0.062	PSVRFUPOQYJOOZ-QNPWAGBNBV	C[N+](C)(CCOP([O-])(OC[C@@]([H])(COC(CCCCCCCCCCCCCCCCC)=O)OC(CCC/C=C\C/C=C\C/C=C\C/C=C\CCCCC)=O)=O)C	1-stearoyl-2-arachidonoyl-GPC (18:0/20:4)	42450			0.19	0.071753	0.0024375
urine	1-stearoyl-2-arachidonoyl-GPC (18:0/20:4)	Lipid	Phosphatidylcholine (PC)	42450	100001869	LC/MS Pos Late	2300	810.601	785		PSVRFUPOQYJOOZ-QNPWAGBNBV	C[N+](C)(CCOP([O-])(OC[C@@]([H])(COC(CCCCCCCCCCCCCCCCC)=O)OC(CCC/C=C\C/C=C\C/C=C\C/C=C\CCCCC)=O)=O)C			1-stearoyl-2-arachidonoyl-GPC (18:0/20:4)	42450
plasma	1-stearoyl-2-arachidonoyl-GPE (18:0/20:4)	Lipid	Phosphatidylethanolamine (PE)	52447	100008977	LC/MS Pos Late	2475	768.554	4959	0.065	ANRKEHNWXKCXDB-BHFWLYLHBY	O=C(CCCCCCCCCCCCCCCCC)OC[C@]([H])(COP(OCCN)(O)=O)OC(CCC/C=C\C/C=C\C/C=C\C/C=C\CCCCC)=O					<0.1	0.072485	0.10539
plasma	1-stearoyl-2-arachidonoyl-GPI (18:0/20:4)	Lipid	Phosphatidylinositol (PI)	52449	100000616	LC/MS Pos Late	3000	904.591	4959	0.1	KRTOMQDUKGRFDJ-OALUUITLBO	CCCCCCCCCCCCCCCCCC(OC[C@]([H])(COP(O)(O[C@](C(O)(C(O)(C(O)([C@](O)1[H])[H])[H])[H])([C@]1(O)[H])[H])=O)OC(CCC/C=C\C/C=C\C/C=C\C/C=C\CCCCC)=O)=O					0.1	0.072362	0.083743
plasma	1-stearoyl-2-docosahexaenoyl-GPC (18:0/22:6)	Lipid	Phosphatidylcholine (PC)	52611	100008916	LC/MS Pos Late	2300	834.601	4959	0.058		O=C(CC/C=C\C/C=C\C/C=C\C/C=C\C/C=C\C/C=C\CC)O[C@H](COC(CCCCCCCCCCCCCCCCC)=O)CO[P](OCC[N+](C)(C)C)([O-])=O					0.31	0.070209	7.2145e-08
plasma	1-stearoyl-2-docosahexaenoyl-GPE (18:0/22:6)*	Lipid	Phosphatidylethanolamine (PE)	52466	100008992	LC/MS Pos Late	2375	792.554	4946	0.11	XYYHNDVKALDFHQ-OXHZBIAZBI	O=C(CCCCCCCCCCCCCCCCC)OC[C@]([H])(COP(OCCN)(O)=O)OC(CC/C=C\C/C=C\C/C=C\C/C=C\C/C=C\C/C=C\CC)=O					0.16	0.069825	0.005793
plasma	1-stearoyl-2-linoleoyl-GPC (18:0/18:2)*	Lipid	Phosphatidylcholine (PC)	52452	100008980	LC/MS Pos Late	2450	786.601	4959	0.055		CCCCCCCCCCCCCCCCCC(OCC(OC(CCCCCCC/C=C/C/C=C/CCCCC)=O)COP([O-])(OCC[N+](C)(C)C)=O)=O	1-stearoyl-2-linoleoyl-GPC (18:0/18:2)*	52452			0.12	0.070631	0.035365
urine	1-stearoyl-2-linoleoyl-GPC (18:0/18:2)*	Lipid	Phosphatidylcholine (PC)	52452	100008980	LC/MS Pos Late	2380	786.601	1714			CCCCCCCCCCCCCCCCCC(OCC(OC(CCCCCCC/C=C/C/C=C/CCCCC)=O)COP([O-])(OCC[N+](C)(C)C)=O)=O			1-stearoyl-2-linoleoyl-GPC (18:0/18:2)*	52452
plasma	1-stearoyl-2-linoleoyl-GPE (18:0/18:2)*	Lipid	Phosphatidylethanolamine (PE)	52446	100008976	LC/MS Pos Late	2575	744.554	4959	0.091	YDTWOEYVDRKKCR-KNERPIHHBL	O=C(CCCCCCCCCCCCCCCCC)OC[C@]([H])(COP(OCCN)(O)=O)OC(CCCCCCC/C=C\C/C=C\CCCCC)=O					0.11	0.072545	0.061336
plasma	1-stearoyl-2-linoleoyl-GPI (18:0/18:2)	Lipid	Phosphatidylinositol (PI)	52468	100008994	LC/MS Pos Late	3185	880.591	4959	0.095	KZVRAFHIKMDULK-PDPKURFXBD	O=C(CCCCCCCCCCCCCCCCC)OC[C@@]([H])(OC(CCCCCCC/C=C\C/C=C\CCCCC)=O)COP(O[C@H]1[C@H](O)[C@@H](O)[C@H](O)[C@@H](O)[C@H]1O)(O)=O					0.14	0.0699	0.01248
plasma	1-stearoyl-2-oleoyl-GPC (18:0/18:1)	Lipid	Phosphatidylcholine (PC)	52438	100008904	LC/MS Pos Late	2644	788.616	4959	0.075	ATHVAWFAEPLPPQ-VRDBWYNSBX	O=C(CCCCCCCCCCCCCCCCC)OC[C@]([H])(COP(OCC[N+](C)(C)C)([O-])=O)OC(CCCCCCC/C=C\CCCCCCCC)=O
plasma	1-stearoyl-2-oleoyl-GPE (18:0/18:1)	Lipid	Phosphatidylethanolamine (PE)	42448	100001856	LC/MS Pos Late	2950	746.569	4959	0.101		O=C(CCCCCCC/C=C/CCCCCCCC)O[C@@H](COP(OCCN)(O)=O)COC(CCCCCCCCCCCCCCCCC)=O					0.1	0.073215	0.090925
plasma	1-stearoyl-2-oleoyl-GPI (18:0/18:1)*	Lipid	Phosphatidylinositol (PI)	52726	100009181	LC/MS Pos Late	3711	882.607	4942	0.132		O=C(CCCCCCCCCCCCCCCCC)OC[C@@]([H])(OC(CCCCCCC/C=C\CCCCCCCC)=O)COP(O[C@H]1[C@H](O)[C@@H](O)[C@H](O)[C@@H](O)[C@H]1O)(O)=O					0.16	0.0712	0.0058094
plasma	1-stearoyl-2-oleoyl-GPS (18:0/18:1)	Lipid	Phosphatidylserine (PS)	19265	100000639	LC/MS Pos Late	3000	790.559	4178		AJFWREUFUPEYII-PAHWMLEVBX	CCCCCCCCCCCCCCCCCC(OC[C@]([H])(COP(O)(OC[C@]([NH3+])(C([O-])=O)[H])=O)OC(CCCCCCC/C=C\CCCCCCCC)=O)=O
plasma	1-stearoyl-GPC (18:0)	Lipid	Lysophospholipid	33961	100001271	LC/MS Pos Late	1606	524.371	4959	0.079	IHNKQIMGVNPMTC-RUZDIDTEBJ	O[C@H](COC(CCCCCCCCCCCCCCCCC)=O)COP(OCC[N+](C)(C)C)([O-])=O					<0.1	0.067422	0.24868
plasma	1-stearoyl-GPE (18:0)	Lipid	Lysophospholipid	42398	100001461	LC/MS Pos Late	1626	482.324	4959	0.085	BBYWOYAFBUOUFP-JOCHJYFZBR	O=P(OCC[NH3+])([O-])OC[C@H](O)COC(CCCCCCCCCCCCCCCCC)=O					<0.1	0.070285	0.13942
plasma	1-stearoyl-GPG (18:0)	Lipid	Lysophospholipid	34437	100001462	LC/MS Neg	5816	511.304	4045	0.477	HFJVKBVEKQHVTO-OZAIVSQSBD	O=P(OCC(O)CO)(O)OC[C@H](O)COC(CCCCCCCCCCCCCCCCC)=O
plasma	1-stearoyl-GPI (18:0)	Lipid	Lysophospholipid	19324	100000656	LC/MS Neg	5794	599.32	4960	0.436	LXUGKKVCSTYZFK-DYLKWFMLBW	[H]C(C(O)(C(O)([C@](O)1[H])[H])[H])([C@@](OP(O)(OC[C@@]([H])(COC(CCCCCCCCCCCCCCCCC)=O)O)=O)([C@]1(O)[H])[H])O
plasma	1,2-dilinoleoyl-GPC (18:2/18:2)	Lipid	Phosphatidylcholine (PC)	52603	100008903	LC/MS Pos Late	2100	782.569	4938	0.084	FVXDQWZBHIXIEJ-LNDKUQBDBA	CCCCC/C=C\C/C=C\CCCCCCCC(OC[C@@H](OC(CCCCCCC/C=C\C/C=C\CCCCC)=O)COP([O-])(OCC[N+](C)(C)C)=O)=O					0.16	0.071399	0.0063852
plasma	1,2-dilinoleoyl-GPE (18:2/18:2)*	Lipid	Phosphatidylethanolamine (PE)	53174	100009217	LC/MS Pos Late	2150	740.522	3278	0.166		O=C(CCCCCCC/C=C\C/C=C\CCCCC)OC[C@]([H])(COP(OCCN)(O)=O)OC(CCCCCCC/C=C\C/C=C\CCCCC)=O
plasma	1,2-dipalmitoyl-GPC (16:0/16:0)	Lipid	Phosphatidylcholine (PC)	19130	100000657	LC/MS Pos Late	2450	734.569	4959	0.063	KILNVBDSWZSGLL-KXQOOQHDBV	CCCCCCCCCCCCCCCC(OC[C@]([H])(COP([O-])(OCC[N+](C)(C)C)=O)OC(CCCCCCCCCCCCCCC)=O)=O					0.1	0.069936	0.063547
urine	1,2,3-benzenetriol sulfate (1)	Xenobiotics	Chemical	48761	100006373	LC/MS Neg	1453	204.981	4882	0.0937671		OC1=C(O)C(OS(=O)(O)=O)=CC=C1
plasma	1,2,3-benzenetriol sulfate (2)	Xenobiotics	Chemical	48762	100006374	LC/MS Neg	1709	204.981	3973			OC1=C(O)C(OS(=O)(O)=O)=CC=C1	1,2,3-benzenetriol sulfate (2)	48762
urine	1,2,3-benzenetriol sulfate (2)	Xenobiotics	Chemical	48762	100006374	LC/MS Neg	1709	204.981	4911	0.0807819		OC1=C(O)C(OS(=O)(O)=O)=CC=C1			1,2,3-benzenetriol sulfate (2)	48762
urine	1,2,3-butanetriol	Xenobiotics	Food Component/Plant	38636	100002193	LC/MS Neg	925	105.056	3767	0.32989	YAXKTBLXMTYWDQ-UHFFFAOYAM	OCC(O)C(C)O
plasma	1,3-dimethylurate	Xenobiotics	Xanthine Metabolism	32391	100001106	LC/MS Neg	1671.4	195.052	4421	0.16	OTSBKHHWSQYEHK-UHFFFAOYAM	CN1C(N(C(N2)=C(C1=O)NC2=O)C)=O	1,3-dimethylurate	32391
urine	1,3-dimethylurate	Xenobiotics	Xanthine Metabolism	32391	100001106	LC/MS Neg	1671.4	195.052	4612	0.29129	OTSBKHHWSQYEHK-UHFFFAOYAM	CN1C(N(C(N2)=C(C1=O)NC2=O)C)=O			1,3-dimethylurate	32391
plasma	1,3,7-trimethylurate	Xenobiotics	Xanthine Metabolism	34404	100001397	LC/MS Neg	1985	209.068	4435	0.167	BYXCFUMGEBZDDI-UHFFFAOYAE	CN(C(N1C)=O)C(NC2=O)=C(N2C)C1=O	1,3,7-trimethylurate	34404
urine	1,3,7-trimethylurate	Xenobiotics	Xanthine Metabolism	34404	100001397	LC/MS Neg	1985	209.068	4849	0.197817	BYXCFUMGEBZDDI-UHFFFAOYAE	CN(C(N1C)=O)C(NC2=O)=C(N2C)C1=O			1,3,7-trimethylurate	34404
plasma	1,5-anhydroglucitol (1,5-AG)	Carbohydrate	Glycolysis, Gluconeogenesis, and Pyruvate Metabolism	20675	100000580	LC/MS Neg	802	163.061	4960	0.075	MPCAJMNYNOGXPB-SLPGGIOYBT	O[C@@H]1[C@@H](CO)OC[C@H](O)[C@H]1O	1,5-anhydroglucitol (1,5-AG)	20675
urine	1,5-anhydroglucitol (1,5-AG)	Carbohydrate	Glycolysis, Gluconeogenesis, and Pyruvate Metabolism	20675	100000580	LC/MS Neg	802	163.061	4166	0.223511	MPCAJMNYNOGXPB-SLPGGIOYBT	O[C@@H]1[C@@H](CO)OC[C@H](O)[C@H]1O			1,5-anhydroglucitol (1,5-AG)	20675
urine	1,6-anhydroglucose	Xenobiotics	Food Component/Plant	21049	100000939	LC/MS Neg	919.7	161.046	4558	0.191632	TWNIBLMWSKIRAT-VFUOTHLCBX	OC1C(CO2)OC2C(O)C1O					<0.1	0.075448	0.094491
plasma	1,7-dimethylurate	Xenobiotics	Xanthine Metabolism	34400	100001399	LC/MS Neg	1578.6	195.052	4812	0.102	NOFNCLGCUJJPKU-UHFFFAOYAG	CN1C(NC(N2)=C(C1=O)N(C)C2=O)=O	1,7-dimethylurate	34400
urine	1,7-dimethylurate	Xenobiotics	Xanthine Metabolism	34400	100001399	LC/MS Neg	1578.6	195.052	4902	0.0530456	NOFNCLGCUJJPKU-UHFFFAOYAG	CN1C(NC(N2)=C(C1=O)N(C)C2=O)=O			1,7-dimethylurate	34400
plasma	10-heptadecenoate (17:1n7)	Lipid	Long Chain Monounsaturated Fatty Acid	33971	100001278	LC/MS Neg	5555	267.233	4960	0.454	GDTXICBNEOEPAZ-FPLPWBNLBM	O=C(O)CCCCCCCC/C=C\CCCCCC
plasma	10-nonadecenoate (19:1n9)	Lipid	Long Chain Monounsaturated Fatty Acid	33972	100001277	LC/MS Neg	5780	295.264	4948	0.527	BBOWBNGUEWHNQZ-KTKRTIGZBX	O=C(O)CCCCCCCC/C=C\CCCCCCCC
plasma	10-undecenoate (11:1n1)	Lipid	Medium Chain Fatty Acid	32497	100001197	LC/MS Neg	5085.8	183.139	4960	0.077	FRPZMMHWLSIFAZ-UHFFFAOYAJ	O=C(CCCCCCCCC=C)O[H]					0.22	0.070685	0.00021675
urine	11-ketoetiocholanolone glucuronide	Lipid	Androgenic Steroids	47135	100005402	LC/MS Neg	4280	479.229	4778	0.0654564		O=C1C2[C@](CC[C@H]3OC4[C@H](O)[C@@H](O)[C@H](O)[C@@H](C(O)=O)O4)(C)[C@](C3)([H])CCC2C(CCC5=O)[C@]5(C)C1
urine	11-ketoetiocholanolone sulfate	Lipid	Androgenic Steroids	38167	100002125	LC/MS Neg	4420	383.153	2815	0.215481		O=C1CCC([C@]1(C)C2)C3CC[C@]4([H])C[C@H](OS(=O)(O)=O)CC[C@]4(C)C3C2=O					<0.1	0.12308	0.48269
plasma	11beta-hydroxyandrosterone glucuronide	Lipid	Androgenic Steroids	63251	100020541	LC/MS Neg	4209	481.244	4764	0.104		C[C@]12CC[C@@H](OC3C(O)C(O)C(O)C(C(O)=O)O3)C[C@]1([H])CC[C@]4([H])[C@]2([H])[C@@H](O)C[C@@]5(C)[C@@]4([H])CCC5=O	11beta-hydroxyandrosterone glucuronide	46634			0.2	0.076779	0.0036636
urine	11beta-hydroxyandrosterone glucuronide	Lipid	Androgenic Steroids	46634	999912846	LC/MS Neg	4228	481.243	4893	0.0507624	BRPLOVMHAFXVOQ-HXVIYJDASA-N	C[C@]12CC[C@@H](OC3C(O)C(O)C(O)C(C(O)=O)O3)C[C@]1([H])CC[C@]4([H])[C@]2([H])[C@@H](O)C[C@@]5(C)[C@@]4([H])CCC5=O			11beta-hydroxyandrosterone glucuronide	63251
plasma	11beta-hydroxyetiocholanolone glucuronide*	Lipid	Androgenic Steroids	64418	100020542	LC/MS Neg	4160	481.244	3773	0.182		O[C@@H]1[C@@]2([H])[C@](CCC3[C@]2(C)CC[C@H](O[C@@H]4O[C@H](C(O)=O)[C@@H](O)[C@H](O)[C@H]4O)C3)([H])[C@@]5([H])[C@](C(CC5)=O)(C)C1
urine	12-dehydrocholate	Lipid	Secondary Bile Acid Metabolism	44644	100001072	LC/MS Neg	4871	405.265	1354	0.0902609	MIHNUBCEFJLAGN-DMMBONCOBW	O=C1C[C@@]([C@](CC2)(C)[C@@]3([H])C[C@@H]2O)([H])[C@]([C@H](O)C3)([H])[C@]4([H])CC[C@@]([C@H](C)CCC(O)=O)([H])[C@]41C
plasma	12,13-DiHOME	Lipid	Fatty Acid, Dihydroxy	38395	62	LC/MS Neg	5137	313.238	4184		CQSLTKIXAJTQGA-FLIBITNWBI	CCCCCC(C(C/C=C\CCCCCCCC(O)=O)O)O
plasma	13-HODE + 9-HODE	Lipid	Fatty Acid, Monohydroxy	37752	100002196	LC/MS Neg	5275	295.228	4941	0.082		OC(CCCCCCC/C=C\C=C\[C@H](CCCCC)O)=O
plasma	16-hydroxypalmitate	Lipid	Fatty Acid, Monohydroxy	39609	100002953	LC/MS Neg	5236.2	271.228	4960	0.091	4000	OC(CCCCCCCCCCCCCCCO)=O
plasma	16a-hydroxy DHEA 3-sulfate	Lipid	Androgenic Steroids	38168	100002126	LC/MS Neg	4240	383.153	4880	0.081		O=C1[C@H](O)CC2C3CC=C4C[C@@H](OS(=O)(O)=O)CC[C@]4(C)C3CC[C@@]21C	16a-hydroxy DHEA 3-sulfate	38168			0.31	0.07481	4.4619e-06
urine	16a-hydroxy DHEA 3-sulfate	Lipid	Androgenic Steroids	38168	100002126	LC/MS Neg	4240	383.153	4456	0.0483272		O=C1[C@H](O)CC2C3CC=C4C[C@@H](OS(=O)(O)=O)CC[C@]4(C)C3CC[C@@]21C			16a-hydroxy DHEA 3-sulfate	38168	0.23	0.081318	0.0016598
plasma	17alpha-hydroxypregnanolone glucuronide	Lipid	Pregnenolone Steroids	47403	100005418	LC/MS Neg	5071.9	509.276	3658	0.153		O=C(C)[C@]1(O)[C@]2(C)C(CC1)C3C(CC2)[C@](CC[C@@H](OC4[C@H](O)[C@@H](O)[C@H](O)[C@@H]([C@@](O)=O)O4)C5)(C)[C@@]5([H])CC3	17alpha-hydroxypregnanolone glucuronide	47403			0.21	0.100571	0.020578
urine	17alpha-hydroxypregnanolone glucuronide	Lipid	Pregnenolone Steroids	47403	100005418	LC/MS Neg	5071.9	509.276	4375	0.0970247		O=C(C)[C@]1(O)[C@]2(C)C(CC1)C3C(CC2)[C@](CC[C@@H](OC4[C@H](O)[C@@H](O)[C@H](O)[C@@H]([C@@](O)=O)O4)C5)(C)[C@@]5([H])CC3			17alpha-hydroxypregnanolone glucuronide	47403	0.15	0.080717	0.021548
plasma	1H-indole-7-acetic acid	Xenobiotics	Bacterial/Fungal	57783	100004601	LC/MS Neg	2862	174.056	2292		KNSAWRXCIVESQC-UHFFFAOYAV	O=C(O)CC1=C2C(C=CN2)=CC=C1	1H-indole-7-acetic acid	57783
urine	1H-indole-7-acetic acid	Xenobiotics	Bacterial/Fungal	57783	100004601	LC/MS Neg	2862	174.056	2918	0.174949	KNSAWRXCIVESQC-UHFFFAOYAV	O=C(O)CC1=C2C(C=CN2)=CC=C1			1H-indole-7-acetic acid	57783
plasma	2-acetamidophenol sulfate	Xenobiotics	Food Component/Plant	48580	100006190	LC/MS Neg	2251	230.013	4295	0.141	JCVGTUVGDOWZJE-UHFFFAOYAS	CC(NC(C=CC=C1)=C1OS(=O)(O)=O)=O	2-acetamidophenol sulfate	48580
urine	2-acetamidophenol sulfate	Xenobiotics	Food Component/Plant	48580	100006190	LC/MS Neg	2251	230.013	4908	0.066312	JCVGTUVGDOWZJE-UHFFFAOYAS	CC(NC(C=CC=C1)=C1OS(=O)(O)=O)=O			2-acetamidophenol sulfate	48580	0.17	0.071787	0.0053756
urine	2-acetolactate	Xenobiotics	Food Component/Plant	38645	100002418	LC/MS Neg	1300	131.035	1997		WTLNOANVTIKPEE-UHFFFAOYAO	CC(OC(C)C(O)=O)=O
plasma	2-aminoadipate	Amino Acid	Lysine Metabolism	6146	381	LC/MS Polar	3500	160.062	4472	0.187	OYIFNHCXNCRBQI-UHFFFAOYAC	OC(CCCC(N)C(O)=O)=O	2-aminoadipate	6146
urine	2-aminoadipate	Amino Acid	Lysine Metabolism	6146	381	LC/MS Polar	3500	160.061	4725	0.333299	OYIFNHCXNCRBQI-UHFFFAOYAC	OC(CCCC(N)C(O)=O)=O			2-aminoadipate	6146
plasma	2-aminobutyrate	Amino Acid	Glutathione Metabolism	42374	1128	LC/MS Pos Early	2059	104.071	4960	0.093	QWCKQJZIFLGMSD-GSVOUGTGBL	N[C@H](CC)C(O)=O	2-aminobutyrate	42374			<0.1	0.071948	0.41102
urine	2-aminobutyrate	Amino Acid	Glutathione Metabolism	42374	1128	LC/MS Pos Early	2059	104.071	1102						2-aminobutyrate	42374
plasma	2-aminoheptanoate	Lipid	Fatty Acid, Amino	43761	100004542	LC/MS Pos Early	3160	146.118	4901	0.148	RDFMDVXONNIGBC-UHFFFAOYAG	OC(C(CCCCC)N([H])[H])=O
plasma	2-aminooctanoate	Lipid	Fatty Acid, Amino	43343	100004227	LC/MS Neg	3385	158.119	4831	0.094	AKVBCGQVQXPRLD-UHFFFAOYAX	CCCCCCC(C(O)=O)N	2-aminooctanoate	43343			0.29	0.077868	8.0572e-05
urine	2-aminooctanoate	Lipid	Fatty Acid, Amino	43343	100004227	LC/MS Pos Late	750	160.133	1388	0.370187	AKVBCGQVQXPRLD-UHFFFAOYAX	CCCCCCC(C(O)=O)N			2-aminooctanoate	43343
plasma	2-aminophenol sulfate	Xenobiotics	Food Component/Plant	43266	100004322	LC/MS Neg	1677	188.002	4954	0.104	VSTZVCJQGSLNLL-UHFFFAOYAM	NC1=CC=CC=C1OS(O)(=O)=O	2-aminophenol sulfate	43266
urine	2-aminophenol sulfate	Xenobiotics	Food Component/Plant	43266	100004322	LC/MS Neg	1677	188.002	4912	0.0850219	VSTZVCJQGSLNLL-UHFFFAOYAM	NC1=CC=CC=C1OS(O)(=O)=O			2-aminophenol sulfate	43266
urine	2-butenoylglycine	Lipid	Fatty Acid Metabolism (Acyl Glycine)	61785	100016110	LC/MS Neg	1380	142.051	4704	0.0810626	WWJXRJJBIVSSNF-NSCUHMNNBT	OC(CN([H])C(/C=C/C)=O)=O					0.24	0.078339	0.00054781
urine	2-dimethylaminoethanol	Xenobiotics	Food Component/Plant	42562	100001630	LC/MS Pos Early	1983	90.0913	4786	0.137118	UEEJHVSXFDXPFK-UHFFFAOYAY	CN(C)CCO
plasma	2-ethylphenylsulfate	Xenobiotics	Benzoate Metabolism	36847	100001809	LC/MS Neg	3416	201.023	2531	0.123		O=S(OC1=C(CC)C=CC=C1)(O)=O	2-ethylphenylsulfate	36847
urine	2-ethylphenylsulfate	Xenobiotics	Benzoate Metabolism	36847	100001809	LC/MS Neg	3416	201.023	4242	0.298017		O=S(OC1=C(CC)C=CC=C1)(O)=O			2-ethylphenylsulfate	36847
plasma	2-furoylcarnitine	Xenobiotics	Food Component/Plant	61771	100016070	LC/MS Pos Early	2672	256.118	4599	0.179		O=C(O[C@@H](C[N+](C)(C)C)CC([O-])=O)C1=CC=CO1	2-furoylcarnitine	61771
urine	2-furoylcarnitine	Xenobiotics	Food Component/Plant	61771	100016070	LC/MS Pos Early	2672	256.118	4869	0.0647329		O=C(O[C@@H](C[N+](C)(C)C)CC([O-])=O)C1=CC=CO1			2-furoylcarnitine	61771
plasma	2-hydroxy-3-methylvalerate	Amino Acid	Leucine, Isoleucine and Valine Metabolism	36746	100001541	LC/MS Neg	1800	131.071	4579	0.131	RILPIWOPNGRASR-UHFFFAOYAI	O=C(C(C(CC)C)O)O	2-hydroxy-3-methylvalerate	36746
urine	2-hydroxy-3-methylvalerate	Amino Acid	Leucine, Isoleucine and Valine Metabolism	36746	100001541	LC/MS Neg	1800	131.071	1562		RILPIWOPNGRASR-UHFFFAOYAI	O=C(C(C(CC)C)O)O			2-hydroxy-3-methylvalerate	36746
plasma	2-hydroxy-4-(methylthio)butanoic acid	Amino Acid	Methionine, Cysteine, SAM and Taurine Metabolism	63739	100021372	LC/MS Polar	1065	149.028	4955	0.098		CSCCC(O)C(O)=O					0.27	0.074849	5.3236e-05
plasma	2-hydroxyacetaminophen sulfate*	Xenobiotics	Drug - Analgesics, Anesthetics	33173	100001791	LC/MS Neg	1674	246.008	592			CC(NC1=C(O)C=C(OS(=O)(O)=O)C=C1)=O	2-hydroxyacetaminophen sulfate*	33173
urine	2-hydroxyacetaminophen sulfate*	Xenobiotics	Drug - Analgesics, Anesthetics	33173	100001791	LC/MS Neg	1674	246.008	4696	0.0804378		CC(NC1=C(O)C=C(OS(=O)(O)=O)C=C1)=O			2-hydroxyacetaminophen sulfate*	33173
urine	2-hydroxyadipate	Lipid	Fatty Acid, Dicarboxylate	31934	100001153	LC/MS Polar	3000	161.046	4847	0.347842	OTTXIFWBPRRYOG-UHFFFAOYAL	O=C(O)C(O)CCCC(O)=O
plasma	2-hydroxyarachidate*	Lipid	Fatty Acid, Monohydroxy	61700	100019892	LC/MS Neg	5990	327.29	4598	0.482	CPLYLXYEVLGWFJ-UHFFFAOYAX	CCCCCCCCCCCCCCCCCCC(O)C(O)=O
plasma	2-hydroxybehenate	Lipid	Fatty Acid, Monohydroxy	57663	100015637	LC/MS Neg	6384	355.322	4725	0.383	RPGJJWLCCOPDAZ-UHFFFAOYAL	CCCCCCCCCCCCCCCCCCCCC(O)C(O)=O
plasma	2-hydroxybutyrate/2-hydroxyisobutyrate	Amino Acid	Glutathione Metabolism	52281	100008928	LC/MS Polar	1258	103.04	4957	0.134		CCC(O)C(O)=O	2-hydroxybutyrate/2-hydroxyisobutyrate	52281
urine	2-hydroxybutyrate/2-hydroxyisobutyrate	Amino Acid	Glutathione Metabolism	52281	100008928	LC/MS Polar	1258	103.04	4908	0.157142		CCC(O)C(O)=O			2-hydroxybutyrate/2-hydroxyisobutyrate	52281	<0.1	0.073683	0.16212
plasma	2-hydroxydecanoate	Lipid	Fatty Acid, Monohydroxy	42489	100004089	LC/MS Neg	4840	187.134	4960	0.07	GHPVDCPCKSNJDR-UHFFFAOYAC	OC(C(O)=O)CCCCCCCC
plasma	2-hydroxyglutarate	Lipid	Fatty Acid, Dicarboxylate	52294	100002070	LC/MS Pos Early	958	166.071	4944	0.12	HWXBTNAVRSUOJR-UHFFFAOYAI	O=C(O)CCC(O)C(O)=O	2-hydroxyglutarate	52294			0.14	0.0705	0.014281
urine	2-hydroxyglutarate	Lipid	Fatty Acid, Dicarboxylate	52294	100002070	LC/MS Pos Early	958	166.071	4912	0.0938287	HWXBTNAVRSUOJR-UHFFFAOYAI	O=C(O)CCC(O)C(O)=O			2-hydroxyglutarate	52294	0.17	0.076015	0.011713
plasma	2-hydroxyhippurate (salicylurate)	Xenobiotics	Benzoate Metabolism	18281	1869	LC/MS Polar	1123.9	194.046	4806	0.149	ONJSZLXSECQROL-UHFFFAOYAK	O=C(C1=CC=CC=C1O)NCC(O)=O	2-hydroxyhippurate (salicylurate)	18281
urine	2-hydroxyhippurate (salicylurate)	Xenobiotics	Benzoate Metabolism	18281	1869	LC/MS Neg	2184	194.046	4868	0.0760682	ONJSZLXSECQROL-UHFFFAOYAK	O=C(C1=CC=CC=C1O)NCC(O)=O			2-hydroxyhippurate (salicylurate)	18281
urine	2-hydroxyibuprofen	Xenobiotics	Drug - Analgesics, Anesthetics	43330	100004169	LC/MS Neg	3462	221.118	587	0.0660009		OC(C)(C)CC(C=C1)=CC=C1C(C(O)=O)C
plasma	2-hydroxymyristate	Lipid	Fatty Acid, Monohydroxy	32413	100001180	LC/MS Neg	5364	243.197	3105		JYZJYKOZGGEXSX-UHFFFAOYAD	OC(C(O)=O)CCCCCCCCCCCC
plasma	2-hydroxynervonate*	Lipid	Fatty Acid, Monohydroxy	61698	100015638	LC/MS Neg	6345	381.337	4741	0.451	UFOOFOUFKSIFCD-KTKRTIGZBH	OC(C(O)=O)CCCCCCCCCCCC/C=C\CCCCCCCC
plasma	2-hydroxyoctanoate	Lipid	Fatty Acid, Monohydroxy	22036	100000743	LC/MS Neg	3736.8	159.103	4949	0.094	JKRDADVRIYVCCY-UHFFFAOYAG	O=C(C(CCCCCC)O)O	2-hydroxyoctanoate	22036
urine	2-hydroxyoctanoate	Lipid	Fatty Acid, Monohydroxy	22036	100000743	LC/MS Neg	3736.8	159.103	3373	0.1597	JKRDADVRIYVCCY-UHFFFAOYAG	O=C(C(CCCCCC)O)O			2-hydroxyoctanoate	22036
plasma	2-hydroxypalmitate	Lipid	Fatty Acid, Monohydroxy	35675	100001579	LC/MS Neg	5511.2	271.228	4960	0.39	JGHSBPIZNUXPLA-UHFFFAOYAI	O=C(O)C(O)CCCCCCCCCCCCCC
plasma	2-hydroxyphenylacetate	Amino Acid	Phenylalanine Metabolism	1432	235	LC/MS Polar	858.6	151.04	4361		CCVYRRGZDBSHFU-UHFFFAOYAL	OC(CC1=C(O)C=CC=C1)=O	2-hydroxyphenylacetate	1432			0.16	0.083815	0.027117
urine	2-hydroxyphenylacetate	Amino Acid	Phenylalanine Metabolism	1432	235	LC/MS Polar	858.6	151.04	4909	0.0800758	CCVYRRGZDBSHFU-UHFFFAOYAL	OC(CC1=C(O)C=CC=C1)=O			2-hydroxyphenylacetate	1432	0.21	0.075987	0.0021343
plasma	2-hydroxysebacate	Lipid	Fatty Acid, Dicarboxylate	63357	100020378	LC/MS Neg	1324	217.108	3800		LPIOYESQKJFWPQ-UHFFFAOYAM	OC(C(O)=O)CCCCCCCC(O)=O	2-hydroxysebacate	48892
urine	2-hydroxysebacate	Lipid	Fatty Acid, Dicarboxylate	48892	999923196	LC/MS Neg	1392	217.108	4908	0.080481	LPIOYESQKJFWPQ-UHFFFAOYAM	OC(C(O)=O)CCCCCCCC(O)=O			2-hydroxysebacate	63357	0.15	0.07087	0.010315
plasma	2-hydroxystearate	Lipid	Fatty Acid, Monohydroxy	17945	1239	LC/MS Neg	5695	299.259	4960	0.339	KIHBGTRZFAVZRV-UHFFFAOYAD	OC([C@H](O)CCCCCCCCCCCCCCCC)=O
plasma	2-isopropylmalate	Xenobiotics	Food Component/Plant	15667	100000409	LC/MS Polar	2605	175.061	3840	0.23	BITYXLXUCSKTJS-UHFFFAOYAE	OC(CC(O)=O)(C(C)C)C(O)=O	2-isopropylmalate	15667
urine	2-isopropylmalate	Xenobiotics	Food Component/Plant	15667	100000409	LC/MS Neg	725	175.061	4835	0.139641	BITYXLXUCSKTJS-UHFFFAOYAE	OC(CC(O)=O)(C(C)C)C(O)=O			2-isopropylmalate	15667
plasma	2-keto-3-deoxy-gluconate	Xenobiotics	Food Component/Plant	48141	100005946	LC/MS Polar	1900	177.04	4725	0.27	WPAMZTWLKIDIOP-WVZVXSGGBW	OC[C@@H](O)[C@@H](O)CC(C(O)=O)=O
plasma	2-ketocaprylate	Amino Acid	Leucine, Isoleucine and Valine Metabolism	63120	100020833	LC/MS Polar	805	157.087	4951	0.096	GPPUPQFYDYLTIY-UHFFFAOYAA	CCCCCCC(C(O)=O)=O					0.16	0.073894	0.011932
plasma	2-linoleoylglycerol (18:2)	Lipid	Monoacylglycerol	32506	100000987	LC/MS Neg	6250	279.233	4545	0.346	IEPGNWMPIFDNSD-HZJYTTRNBY	O=C(OC(CO)CO)CCCCCCC/C=C\C/C=C\CCCCC
urine	2-methoxyacetaminophen glucuronide*	Xenobiotics	Drug - Analgesics, Anesthetics	33161	100001795	LC/MS Neg	1633	356.099	1415	0.0558018		CC(NC1=C(OC)C=C(OC2OC(C(O)=O)C(O)C(O)C2O)C=C1)=O
urine	2-methoxyacetaminophen sulfate*	Xenobiotics	Drug - Analgesics, Anesthetics	47031	100001793	LC/MS Neg	1949	260.023	1414	0.0613034		CC(NC1=C(OC)C=C(OS(=O)(O)=O)C=C1)=O
urine	2-methoxyhydroquinone glucuronide (2)	Xenobiotics	Benzoate Metabolism	52816	999924497	LC/MS Neg	1310	315.072	4903	0.0585831	KDHGUTHHBZRIES-UHFFFAOYSA-N	OC(C1OC(OC2=CC=C(O)C=C2OC)C(O)C(O)C1O)=O
plasma	2-methoxyhydroquinone sulfate (1)	Xenobiotics	Benzoate Metabolism	64049	100021839	LC/MS Neg	1505	218.997	4246			OC1=CC=C(OS(=O)(O)=O)C=C1OC	2-methoxyhydroquinone sulfate (1)	46316
urine	2-methoxyhydroquinone sulfate (1)	Xenobiotics	Benzoate Metabolism	46316	999921295	LC/MS Neg	1526	218.997	4910	0.0744555	LEJCLCZOTCOTQE-UHFFFAOYSA-N	OC1=CC=C(OS(=O)(O)=O)C=C1OC			2-methoxyhydroquinone sulfate (1)	64049
urine	2-methoxyhydroquinone sulfate (2)	Xenobiotics	Benzoate Metabolism	47931	999912712	LC/MS Neg	1644	218.997	4908	0.118784	DQJWAJBJWZYKLK-UHFFFAOYSA-N	OC1=CC=C(OS(=O)(O)=O)C(OC)=C1
plasma	2-methoxyresorcinol sulfate	Xenobiotics	Chemical	48445	100006184	LC/MS Neg	1863	218.997	3340			OC1=CC=CC(OS(=O)(O)=O)=C1OC	2-methoxyresorcinol sulfate	48445
urine	2-methoxyresorcinol sulfate	Xenobiotics	Chemical	48445	100006184	LC/MS Neg	1863	218.997	4906	0.0761061		OC1=CC=CC(OS(=O)(O)=O)=C1OC			2-methoxyresorcinol sulfate	48445
plasma	2-methylbutyrylcarnitine (C5)	Amino Acid	Leucine, Isoleucine and Valine Metabolism	45095	100001509	LC/MS Pos Early	3050	246.17	4324		IHCPDBBYTYJYIL-UHFFFAOYAT	CCC(C)C(OC(CC([O-])=O)C[N+](C)(C)C)=O	2-methylbutyrylcarnitine (C5)	45095
urine	2-methylbutyrylcarnitine (C5)	Amino Acid	Leucine, Isoleucine and Valine Metabolism	45095	100001509	LC/MS Pos Early	3050	246.17	4881	0.0850245	IHCPDBBYTYJYIL-UHFFFAOYAT	CCC(C)C(OC(CC([O-])=O)C[N+](C)(C)C)=O			2-methylbutyrylcarnitine (C5)	45095
urine	2-methylbutyrylglycine	Amino Acid	Leucine, Isoleucine and Valine Metabolism	31928	100001155	LC/MS Neg	1884	158.082	4911	0.0665538	HOACIBQKYRHBOW-UHFFFAOYAM	O=C(O)CNC(C(C)CC)=O					0.14	0.075211	0.035068
urine	2-methylcitrate	Energy	TCA Cycle	37483	90	LC/MS Pos Early	1370	224.077	4911	0.0990295	YNOXCRMFGMSKIJ-DFZHHIFOAQ	CC(C(CC(O)=O)(C(O)=O)O)C(O)=O					<0.1	0.073015	0.12189
plasma	2-methylcitrate/homocitrate	Energy	TCA Cycle	52282	100008929	LC/MS Neg	575	205.035	3435			CC(C(O)=O)C(C(O)=O)(O)CC(O)=O
urine	2-methylmalonylcarnitine (C4-DC)	Lipid	Fatty Acid Metabolism (also BCAA Metabolism)	35482	100001596	LC/MS Pos Early	2440	262.128	4912	0.0518307	XROYFEWIXXCPAW-UHFFFAOYAB	[O-]C(CC(C[N+](C)(C)C)OC(C(C)C(O)=O)=O)=O					0.15	0.072809	0.010641
plasma	2-methylserine	Amino Acid	Glycine, Serine and Threonine Metabolism	53229	100009246	LC/MS Pos Early	1652	120.066	4740	0.305	CDUUKBXTEOFITR-UHFFFAOYAW	OCC(N)(C)C(O)=O	2-methylserine	53229
urine	2-methylserine	Amino Acid	Glycine, Serine and Threonine Metabolism	53229	100009246	LC/MS Pos Early	1652	120.066	4904	0.0821439	CDUUKBXTEOFITR-UHFFFAOYAW	OCC(N)(C)C(O)=O			2-methylserine	53229	0.14	0.072438	0.018581
plasma	2-naphthol sulfate	Xenobiotics	Chemical	62520	100020515	LC/MS Neg	3658	223.007	4553	0.069	HXEZIDSFDHEIIQ-UHFFFAOYAY	O=S(OC1=CC=C(C=CC=C2)C2=C1)(O)=O	2-naphthol sulfate	62520
urine	2-naphthol sulfate	Xenobiotics	Chemical	62520	100020515	LC/MS Neg	3658	223.007	1388	0.140812	HXEZIDSFDHEIIQ-UHFFFAOYAY	O=S(OC1=CC=C(C=CC=C2)C2=C1)(O)=O			2-naphthol sulfate	62520
plasma	2-O-methylascorbic acid	Cofactors and Vitamins	Ascorbate and Aldarate Metabolism	63990	100003258	LC/MS Neg	778	189.04	4960	0.065	RMHBODZVODTFAH-UHFFFAOYAP	OC1=C(OC)C(C(C(CO)O)O1)=O	2-O-methylascorbic acid	46961			0.22	0.075545	0.0022138
urine	2-O-methylascorbic acid	Cofactors and Vitamins	Ascorbate and Aldarate Metabolism	46961	999921785	LC/MS Neg	765	189.041	4912	0.0731536	RMHBODZVODTFAH-UHFFFAOYAP	OC1=C(OC)C(C(C(CO)O)O1)=O			2-O-methylascorbic acid	63990	0.26	0.076702	0.00024329
plasma	2-oleoylglycerol (18:1)	Lipid	Monoacylglycerol	21232	100000943	LC/MS Neg	6500	281.249	4470	0.604	UPWGQKDVAURUGE-KTKRTIGZBO	O=C(OC(CO)CO)CCCCCCC/C=C\CCCCCCCC
urine	2-oxindole-3-acetate	Xenobiotics	Food Component/Plant	40479	100003109	LC/MS Pos Early	2378	192.065	4820	0.219517	ILGMGHZPXRDCCS-UHFFFAOYAC	O=C(NC1=C2C=CC=C1)C2CC(O)=O
urine	2-oxo-1-pyrrolidinepropionate	Xenobiotics	Chemical	40452	100003265	LC/MS Pos Early	1600	158.081	4900	0.231475	XOMYTIUVNSWEAI-UHFFFAOYAJ	O=C1N(CCC(O)=O)CCC1
urine	2-oxoadipate	Amino Acid	Lysine Metabolism	38347	92	LC/MS Polar	2635	159.03	4857	0.138099	FGSBNBBHOZHUBO-UHFFFAOYAU	OC(C(CCCC(O)=O)=O)=O
plasma	2-oxoarginine*	Amino Acid	Urea cycle; Arginine and Proline Metabolism	55072	100002784	LC/MS Pos Early	1760	174.087	4960	0.293	ARBHXJXXVVHMET-UHFFFAOYAC	OC(C(CCC/N=C(N)/N)=O)=O	2-oxoarginine*	55072
urine	2-oxoarginine*	Amino Acid	Urea cycle; Arginine and Proline Metabolism	55072	100002784	LC/MS Pos Early	1760	174.087	4912	0.0748228	ARBHXJXXVVHMET-UHFFFAOYAC	OC(C(CCC/N=C(N)/N)=O)=O			2-oxoarginine*	55072
plasma	2-palmitoleoyl-GPC (16:1)*	Lipid	Lysophospholipid	47118	100001561	LC/MS Neg	5720	568.326	4209	0.58	GKXPPJQBVCKAGD-DJYGDJEFBY	OC[C@](OC(CCCCCCCC/C=C\CCCCC)=O)([H])COP(OCC[N+](C)(C)C)([O-])=O
plasma	2-palmitoyl-GPC (16:0)*	Lipid	Lysophospholipid	35253	100001562	LC/MS Neg	6215	570.341	4960	0.489	NEGQHKSYEYVFTD-HSZRJFAPBY	OC[C@](OC(CCCCCCCCCCCCCCC)=O)([H])COP(OCC[N+](C)(C)C)([O-])=O
plasma	2-piperidinone	Xenobiotics	Food Component/Plant	43400	100004295	LC/MS Pos Early	1675	100.076	4932	0.106	XUWHAWMETYGRKB-UHFFFAOYAE	O=C1CCCCN1	2-piperidinone	43400
urine	2-piperidinone	Xenobiotics	Food Component/Plant	43400	100004295	LC/MS Pos Early	1675	100.076	4866	0.0736503	XUWHAWMETYGRKB-UHFFFAOYAE	O=C1CCCCN1			2-piperidinone	43400
plasma	2-stearoyl-GPE (18:0)*	Lipid	Lysophospholipid	41220	100003901	LC/MS Neg	6350	480.31	4938	0.449	KIHAGWUUUHJRMS-JOCHJYFZBB	OC[C@@H](OC(CCCCCCCCCCCCCCCCC)=O)COP(OCC[NH3+])([O-])=O
plasma	2,2'-Methylenebis(6-tert-butyl-p-cresol)	Xenobiotics	Chemical	62885	100020373	LC/MS Neg	6000	339.233	4939		KGRVJHAUYBGFFP-UHFFFAOYAD	CC1=CC(C(C)(C)C)=C(C(CC2=C(C(C(C)(C)C)=CC(C)=C2)O)=C1)O
plasma	2,3-dihydroxy-2-methylbutyrate	Amino Acid	Leucine, Isoleucine and Valine Metabolism	57547	100010869	LC/MS Neg	787	133.051	4797	0.21	AOWPAWLEXIYETE-UHFFFAOYAH	OC(C)(C(O)=O)C(C)O	2,3-dihydroxy-2-methylbutyrate	57547
urine	2,3-dihydroxy-2-methylbutyrate	Amino Acid	Leucine, Isoleucine and Valine Metabolism	57547	100010869	LC/MS Neg	787	133.051	4847	0.290672	AOWPAWLEXIYETE-UHFFFAOYAH	OC(C)(C(O)=O)C(C)O			2,3-dihydroxy-2-methylbutyrate	57547
urine	2,3-dihydroxy-3-methylvalerate	Amino Acid	Leucine, Isoleucine and Valine Metabolism	49006	999923306	LC/MS Neg	1374.8	147.066	4796	0.163748	PDGXJDXVGMHUIR-UHFFFAOYAA	CC(CC)(O)C(O)C(O)=O
plasma	2,3-dihydroxy-5-methylthio-4-pentenoate (DMTPA)*	Amino Acid	Methionine, Cysteine, SAM and Taurine Metabolism	62805	100020893	LC/MS Neg	1156	177.023	4959	0.091		OC(C(O)=O)C(O)/C=C/SC	2,3-dihydroxy-5-methylthio-4-pentenoate (DMTPA)*	62805			0.16	0.075005	0.015085
urine	2,3-dihydroxy-5-methylthio-4-pentenoate (DMTPA)*	Amino Acid	Methionine, Cysteine, SAM and Taurine Metabolism	62805	100020893	LC/MS Neg	1156	177.023	4911	0.0951626		OC(C(O)=O)C(O)/C=C/SC			2,3-dihydroxy-5-methylthio-4-pentenoate (DMTPA)*	62805
plasma	2,3-dihydroxyisovalerate	Xenobiotics	Food Component/Plant	38276	100002417	LC/MS Polar	1050	133.051	4958	0.094	JTEYKUFKXGDTEU-UHFFFAOYAT	OC(C(O)C(C)(O)C)=O	2,3-dihydroxyisovalerate	38276
urine	2,3-dihydroxyisovalerate	Xenobiotics	Food Component/Plant	38276	100002417	LC/MS Polar	1050	133.051	4910	0.0645248	JTEYKUFKXGDTEU-UHFFFAOYAT	OC(C(O)C(C)(O)C)=O			2,3-dihydroxyisovalerate	38276
urine	2,3-dihydroxypyridine	Xenobiotics	Food Component/Plant	21132	100000861	LC/MS Pos Early	1420	112.039	4868	0.0950107	GGOZGYRTNQBSSA-UHFFFAOYAS	OC1=NC=CC=C1O
urine	2,3-dimethylphenol sulfate	Xenobiotics	Chemical	62531	100020517	LC/MS Neg	3376	201.023	3789	0.12691		CC1=C(C)C(OS(=O)(O)=O)=CC=C1
urine	2,3-dimethylsuccinate	Amino Acid	Leucine, Isoleucine and Valine Metabolism	20703	100000849	LC/MS Polar	2800	145.051	4658	0.0949666	KLZYRCVPDWTZLH-UHFFFAOYAF	OC(C(C(C(O)=O)C)C)=O
plasma	2,4-di-tert-butylphenol	Xenobiotics	Chemical	64328	100021918	LC/MS Neg	5749	205.16	4960	0.408		CC(C)(c1cc(C(C)(C)C)c(O)cc1)C
urine	2,4-dihydroxyhydrocinnamate	Xenobiotics	Benzoate Metabolism	47113	100005258	LC/MS Neg	1759	181.051	2038	0.509045	HMCMTJPPXSGYJY-UHFFFAOYAO	O=C(O)CCC1=CC=C(O)C=C1O
urine	2,4,6-trihydroxybenzoate	Xenobiotics	Benzoate Metabolism	35892	100001718	LC/MS Neg	1574	169.014	4881	0.0814509	IBHWREHFNDMRPR-UHFFFAOYAP	O=C(O)C1=C(O)C=C(O)C=C1O
plasma	2,6-dihydroxybenzoic acid	Xenobiotics	Drug - Topical Agents	63042	100020837	LC/MS Neg	2575	153.019	4960	0.088	AKEUNCKRJATALU-UHFFFAOYAG	OC(C1=C(O)C=CC=C1O)=O	2,6-dihydroxybenzoic acid	46355			0.22	0.073084	0.00066606
urine	2,6-dihydroxybenzoic acid	Xenobiotics	Drug - Topical Agents	46355	999909789	LC/MS Neg	2580.5	153.02	4911	0.0683612	AKEUNCKRJATALU-UHFFFAOYAG	OC(C1=C(O)C=CC=C1O)=O			2,6-dihydroxybenzoic acid	63042
urine	2,6-dimethylphenol sulfate	Xenobiotics	Chemical	62535	100020521	LC/MS Neg	3342	201.023	3946	0.162561		CC1=C(OS(=O)(O)=O)C(C)=CC=C1
urine	2,8-quinolinediol sulfate	Xenobiotics	Food Component/Plant	48691	100004321	LC/MS Neg	2612	239.997	4678	0.0631726		O=C1C=CC2=CC=CC(OS(=O)(O)=O)=C2N1
urine	2,8-quinolinediol	Xenobiotics	Food Component/Plant	42975	100004206	LC/MS Neg	3133	160.04	1230	0.182912	ZXZKYYHTWHJHFT-UHFFFAOYAL	O=C1C=CC2=CC=CC(O)=C2N1
urine	2'-deoxyadenosine	Nucleotide	Purine Metabolism, Adenine containing	1553	211	LC/MS Pos Early	2252	252.109	1511		OLXZPDWKRNYJJZ-RRKCRQDMBK	NC1=C(N=CN2C(CC3O)OC3CO)C2=NC=N1
urine	2'-deoxyguanosine	Nucleotide	Purine Metabolism, Guanine containing	1411	348	LC/MS Neg	1751	266.089	2912	0.145551	YKBGVTZYEHREMT-KVQBGUIXBI	OC1=C(N=CN2C(CC3O)OC3CO)C2=NC(N)=N1					<0.1	0.124999	0.29937
plasma	2'-deoxyuridine	Nucleotide	Pyrimidine Metabolism, Uracil containing	52602	536	LC/MS Neg	1586	227.067	3309	0.18	MXHRCPNRJAMMIM-SHYZEUOFBK	O=C(NC1=O)N(C=C1)C(CC2O)OC2CO					<0.1	0.102572	0.42321
urine	2'-fucosyllactose	Carbohydrate	Disaccharides and Oligosaccharides	48261	100002930	LC/MS Neg	846	487.167	716		4000	OC1C(O)C(OC2C(O)C(O)C(O)C(C)O2)C(OC3C(O)C(O)C(O)OC3CO)OC1CO					0.51	0.510177	0.16864
plasma	2'-O-methylcytidine	Nucleotide	Pyrimidine Metabolism, Cytidine containing	57554	100010895	LC/MS Pos Early	2411	258.108	4947	0.241	RFCQJGFZUQFYRF-ZOQUXTDFBZ	O=C1N(C=CC(N)=N1)[C@@H]([C@H](OC)[C@@H]2O)O[C@@H]2CO	2'-O-methylcytidine	57554			<0.1	0.071974	0.25134
urine	2'-O-methylcytidine	Nucleotide	Pyrimidine Metabolism, Cytidine containing	57554	100010895	LC/MS Pos Early	2411	258.108	4899	0.057012	RFCQJGFZUQFYRF-ZOQUXTDFBZ	O=C1N(C=CC(N)=N1)[C@@H]([C@H](OC)[C@@H]2O)O[C@@H]2CO			2'-O-methylcytidine	57554	0.25	0.077783	0.00076433
plasma	2'-O-methyluridine	Nucleotide	Pyrimidine Metabolism, Uracil containing	57655	100010896	LC/MS Neg	1831	257.078	4350		SXUXMRMBWZCMEN-ZOQUXTDFBL	CO[C@@H]1[C@@H]([C@H](O[C@H]1N2C=CC(NC2=O)=O)CO)O	2'-O-methyluridine	57655			<0.1	0.082026	0.5
urine	2'-O-methyluridine	Nucleotide	Pyrimidine Metabolism, Uracil containing	57655	100010896	LC/MS Neg	1831	257.078	3855	0.0973688	SXUXMRMBWZCMEN-ZOQUXTDFBL	CO[C@@H]1[C@@H]([C@H](O[C@H]1N2C=CC(NC2=O)=O)CO)O			2'-O-methyluridine	57655	<0.1	0.089422	0.33092
plasma	21-hydroxypregnenolone disulfate	Lipid	Pregnenolone Steroids	46115	100001999	LC/MS Neg	3935	245.067	4789	0.147	CBOVWLYQUCVTFA-WPWXJNKXBZ	C[C@@]1([C@H]2[C@@](COS(=O)(O)=O)=O)[C@](CC2)([H])[C@@](CC=C3[C@@]4(CC[C@H](OS(=O)(O)=O)C3)C)([H])[C@@]4([H])CC1	21-hydroxypregnenolone disulfate	46115			0.16	0.074232	0.012276
urine	21-hydroxypregnenolone disulfate	Lipid	Pregnenolone Steroids	46115	100001999	LC/MS Neg	3935	245.067	4838	0.0551242	CBOVWLYQUCVTFA-WPWXJNKXBZ	C[C@@]1([C@H]2[C@@](COS(=O)(O)=O)=O)[C@](CC2)([H])[C@@](CC=C3[C@@]4(CC[C@H](OS(=O)(O)=O)C3)C)([H])[C@@]4([H])CC1			21-hydroxypregnenolone disulfate	46115	0.17	0.073155	0.0053124
plasma	2R,3R-dihydroxybutyrate	Lipid	Fatty Acid, Dihydroxy	63109	100002367	LC/MS Polar	1543	119.035	4959	0.092	LOUGYXZSURQALL-PWNYCUMCBK	OC([C@H](O)[C@H](O)C)=O					0.2	0.073051	0.0022527
plasma	2S,3R-dihydroxybutyrate	Lipid	Fatty Acid, Dihydroxy	62950	100002284	LC/MS Polar	1660	119.035	4958	0.101	LOUGYXZSURQALL-GBXIJSLDBN	C[C@@H](O)[C@H](O)C(O)=O					<0.1	0.067907	0.5
plasma	3-(3-amino-3-carboxypropyl)uridine*	Nucleotide	Pyrimidine Metabolism, Uracil containing	62924	100001426	LC/MS Neg	1369	344.11	4374		YXNIEZJFCGTDKV-JANFQQFMBG	OCC1C(O)C(O)C(N2C=CC(N(CCC(C(O)=O)N)C2=O)=O)O1	3-(3-amino-3-carboxypropyl)uridine*	62924
urine	3-(3-amino-3-carboxypropyl)uridine*	Nucleotide	Pyrimidine Metabolism, Uracil containing	62924	100001426	LC/MS Neg	1369	344.11	4912	0.0524269	YXNIEZJFCGTDKV-JANFQQFMBG	OCC1C(O)C(O)C(N2C=CC(N(CCC(C(O)=O)N)C2=O)=O)O1			3-(3-amino-3-carboxypropyl)uridine*	62924
plasma	3-(3-hydroxyphenyl)propionate	Xenobiotics	Benzoate Metabolism	35635	100001624	LC/MS Neg	1980	165.056	3793		QVWAEZJXDYOKEH-UHFFFAOYAP	O=C(CCC1=CC(O)=CC=C1)O	3-(3-hydroxyphenyl)propionate	35635
plasma	3-(3-hydroxyphenyl)propionate sulfate	Xenobiotics	Benzoate Metabolism	45415	100005391	LC/MS Neg	1294	245.013	3325		IQWLPDPKVFZEOK-UHFFFAOYAQ	OS(OC1=CC=CC(CCC(O)=O)=C1)(=O)=O	3-(3-hydroxyphenyl)propionate sulfate	45415
urine	3-(3-hydroxyphenyl)propionate sulfate	Xenobiotics	Benzoate Metabolism	45415	100005391	LC/MS Neg	1294	245.012	4875	0.0924037	IQWLPDPKVFZEOK-UHFFFAOYAQ	OS(OC1=CC=CC(CCC(O)=O)=C1)(=O)=O			3-(3-hydroxyphenyl)propionate sulfate	45415
urine	3-(3-hydroxyphenyl)propionate	Xenobiotics	Benzoate Metabolism	35635	100001624	LC/MS Neg	1980	165.056	4309	0.0769239	QVWAEZJXDYOKEH-UHFFFAOYAP	O=C(CCC1=CC(O)=CC=C1)O			3-(3-hydroxyphenyl)propionate	35635	<0.1	0.073639	0.34982
plasma	3-(4-hydroxyphenyl)lactate	Amino Acid	Tyrosine Metabolism	32197	240	LC/MS Neg	1379	181.051	4957	0.109	JVGVDSSUAVXRDY-UHFFFAOYAV	OC(C(O)=O)CC1=CC=C(O)C=C1	3-(4-hydroxyphenyl)lactate	32197
urine	3-(4-hydroxyphenyl)lactate	Amino Acid	Tyrosine Metabolism	32197	240	LC/MS Neg	1379	181.051	4830	0.0700006	JVGVDSSUAVXRDY-UHFFFAOYAV	OC(C(O)=O)CC1=CC=C(O)C=C1			3-(4-hydroxyphenyl)lactate	32197	0.1	0.071714	0.072125
urine	3-(cystein-S-yl)acetaminophen*	Xenobiotics	Drug - Analgesics, Anesthetics	34365	100001797	LC/MS Pos Early	2420	271.075	815	0.0527871	LLHICPSCVFRWDT-UHFFFAOYAK	CC(NC1=CC=C(O)C(SCC(C(O)=O)N)=C1)=O
plasma	3-(methylthio)acetaminophen sulfate*	Xenobiotics	Drug - Analgesics, Anesthetics	62567	100020827	LC/MS Neg	2265	276.001	371	0.117		CSC1=CC(NC(C)=O)=CC=C1OS(O)(=O)=O	3-(methylthio)acetaminophen sulfate*	62567
urine	3-(methylthio)acetaminophen sulfate*	Xenobiotics	Drug - Analgesics, Anesthetics	62567	100020827	LC/MS Neg	2265	276.001	1163	0.106989		CSC1=CC(NC(C)=O)=CC=C1OS(O)(=O)=O			3-(methylthio)acetaminophen sulfate*	62567
urine	3-(N-acetyl-L-cystein-S-yl) acetaminophen	Xenobiotics	Drug - Analgesics, Anesthetics	45721	2048	LC/MS Neg	2094	311.071	1281	0.0693535	DVPRQNKJGQEICH-JTQLQIEIBK	O=C(C)NC1=CC(SC[C@@H](C(O)=O)NC(C)=O)=C(O)C=C1
plasma	3-acetylphenol sulfate	Xenobiotics	Chemical	48693	100004326	LC/MS Neg	2477	215.002	4576	0.133	CGFRVKXGZRODPA-UHFFFAOYAL	CC(C1=CC=CC(OS(=O)(O)=O)=C1)=O	3-acetylphenol sulfate	48693
urine	3-acetylphenol sulfate	Xenobiotics	Chemical	48693	100004326	LC/MS Neg	2477	215.002	4910	0.0634168	CGFRVKXGZRODPA-UHFFFAOYAL	CC(C1=CC=CC(OS(=O)(O)=O)=C1)=O			3-acetylphenol sulfate	48693
urine	3-acetylphenol	Xenobiotics	Chemical	42983	100004099	LC/MS Neg	3400	135.045	2763	0.19946	LUJMEECXHPYQOF-UHFFFAOYAN	CC(C1=CC=CC(O)=C1)=O
plasma	3-amino-2-piperidone	Amino Acid	Urea cycle; Arginine and Proline Metabolism	62853	100020361	LC/MS Pos Early	2065	115.087	4960	0.111	YCCMTCQQDULIFE-UHFFFAOYAX	NC1CCCNC1=O	3-amino-2-piperidone	62853
urine	3-amino-2-piperidone	Amino Acid	Urea cycle; Arginine and Proline Metabolism	62853	100020361	LC/MS Pos Early	2065	115.087	4912	0.036021	YCCMTCQQDULIFE-UHFFFAOYAX	NC1CCCNC1=O			3-amino-2-piperidone	62853
plasma	3-aminoisobutyrate	Nucleotide	Pyrimidine Metabolism, Thymine containing	1566	1114	LC/MS Pos Early	2190	104.071	4957	0.115	QCHPKSFMDHPSNR-UHFFFAOYAN	O=C(O)C(C)CN	3-aminoisobutyrate	1566			0.34	0.077338	4.6175e-06
urine	3-aminoisobutyrate	Nucleotide	Pyrimidine Metabolism, Thymine containing	1566	1114	LC/MS Pos Early	2190	104.071	4911	0.0526078	QCHPKSFMDHPSNR-UHFFFAOYAN	O=C(O)C(C)CN			3-aminoisobutyrate	1566	0.21	0.077308	0.0029006
plasma	3-bromo-5-chloro-2,6-dihydroxybenzoic acid*	Xenobiotics	Chemical	63681	100021707	LC/MS Neg	4505	264.891	3022	0.103		OC(C1=C(O)C(Cl)=CC(Br)=C1O)=O					0.1	0.115624	0.18781
plasma	3-carboxy-4-methyl-5-pentyl-2-furanpropionate (3-CMPFP)**	Lipid	Fatty Acid, Dicarboxylate	61871	100020004	LC/MS Neg	4000	267.124	4960	0.076		OC(C1=C(CCC(O)=O)OC(CCCCC)=C1C)=O	3-carboxy-4-methyl-5-pentyl-2-furanpropionate (3-CMPFP)**	61871			0.16	0.069437	0.0058762
urine	3-carboxy-4-methyl-5-pentyl-2-furanpropionate (3-CMPFP)**	Lipid	Fatty Acid, Dicarboxylate	61871	100020004	LC/MS Neg	4000	267.124	4817	0.0952833		OC(C1=C(CCC(O)=O)OC(CCCCC)=C1C)=O			3-carboxy-4-methyl-5-pentyl-2-furanpropionate (3-CMPFP)**	61871
plasma	3-carboxy-4-methyl-5-propyl-2-furanpropanoate (CMPF)	Lipid	Fatty Acid, Dicarboxylate	31787	100001178	LC/MS Neg	2800	239.092	4952	0.096	WMCQWXZMVIETAO-UHFFFAOYAJ	CCCC1=C(C)C(C(O)=O)=C(CCC(O)=O)O1	3-carboxy-4-methyl-5-propyl-2-furanpropanoate (CMPF)	31787
urine	3-carboxy-4-methyl-5-propyl-2-furanpropanoate (CMPF)	Lipid	Fatty Acid, Dicarboxylate	31787	100001178	LC/MS Neg	2800	239.093	4604	0.0654001	WMCQWXZMVIETAO-UHFFFAOYAJ	CCCC1=C(C)C(C(O)=O)=C(CCC(O)=O)O1			3-carboxy-4-methyl-5-propyl-2-furanpropanoate (CMPF)	31787
plasma	3-decenoylcarnitine	Lipid	Fatty Acid Metabolism (Acyl Carnitine, Monounsaturated)	63361	100021136	LC/MS Pos Late	1045	314.233	3686			O=C(C/C([H])=C(CCCCCC)\[H])OC(CC([O-])=O)C[N+](C)(C)C					0.1	0.089662	0.10425
plasma	3-ethylcatechol sulfate (1)	Xenobiotics	Food Component/Plant	62796	100020851	LC/MS Neg	3422	217.018	4568	0.192		CCC1=C(OS(=O)(O)=O)C(O)=CC=C1	3-ethylcatechol sulfate (1)	62796
urine	3-ethylcatechol sulfate (1)	Xenobiotics	Food Component/Plant	62796	100020851	LC/MS Neg	3422	217.018	4726	0.196421		CCC1=C(OS(=O)(O)=O)C(O)=CC=C1			3-ethylcatechol sulfate (1)	62796
plasma	3-ethylcatechol sulfate (2)	Xenobiotics	Food Component/Plant	62797	100020852	LC/MS Neg	3555	217.018	3263			CCC1=C(OS(=O)(O)=O)C(O)=CC=C1	3-ethylcatechol sulfate (2)	62797
urine	3-ethylcatechol sulfate (2)	Xenobiotics	Food Component/Plant	62797	100020852	LC/MS Neg	3555	217.018	4353	0.105331		CCC1=C(OS(=O)(O)=O)C(O)=CC=C1			3-ethylcatechol sulfate (2)	62797
urine	3-ethylphenylsulfate	Xenobiotics	Benzoate Metabolism	36848	100001808	LC/MS Neg	3530	201.023	3316			O=S(OC1=CC(CC)=CC=C1)(O)=O
plasma	3-formylindole	Xenobiotics	Food Component/Plant	62863	100020219	LC/MS Polar	782	144.045	4957	0.189	OLNJUISKUQQNIM-UHFFFAOYAL	O=CC1=CNC2=CC=CC=C12	3-formylindole	62863			0.11	0.073313	0.066798
urine	3-formylindole	Xenobiotics	Food Component/Plant	62863	100020219	LC/MS Neg	3709	144.046	4838	0.103541	OLNJUISKUQQNIM-UHFFFAOYAL	O=CC1=CNC2=CC=CC=C12			3-formylindole	62863	0.19	0.077684	0.0066633
plasma	3-hydroxy-2-ethylpropionate	Amino Acid	Leucine, Isoleucine and Valine Metabolism	32397	100001170	LC/MS Polar	1443.3	117.056	4954	0.173	ZMZQVAUJTDKQGE-UHFFFAOYAZ	O=C(O)C(CC)CO	3-hydroxy-2-ethylpropionate	32397
urine	3-hydroxy-2-ethylpropionate	Amino Acid	Leucine, Isoleucine and Valine Metabolism	32397	100001170	LC/MS Polar	1443.3	117.056	4811	0.0918494	ZMZQVAUJTDKQGE-UHFFFAOYAZ	O=C(O)C(CC)CO			3-hydroxy-2-ethylpropionate	32397
plasma	3-hydroxy-2-methylpyridine sulfate	Xenobiotics	Chemical	63227	100020975	LC/MS Neg	1849	188.002	4629	0.131		CC1=NC=CC=C1OS(=O)(O)=O	3-hydroxy-2-methylpyridine sulfate	47659
urine	3-hydroxy-2-methylpyridine sulfate	Xenobiotics	Chemical	47659	999912329	LC/MS Neg	1854	188.002	4907	0.0667072	GOXQGRHDLROYBT-UHFFFAOYSA-N	CC1=NC=CC=C1OS(=O)(O)=O			3-hydroxy-2-methylpyridine sulfate	63227
plasma	3-hydroxy-3-methylglutarate	Lipid	Mevalonate Metabolism	531	112	LC/MS Polar	2850	161.046	4958	0.119	NPOAOTPXWNWTSH-NUQVWONBAH	CC(CC(O)=O)(CC(O)=O)O	3-hydroxy-3-methylglutarate	531
urine	3-hydroxy-3-methylglutarate	Lipid	Mevalonate Metabolism	531	112	LC/MS Polar	2850	161.046	4910	0.175111	NPOAOTPXWNWTSH-NUQVWONBAH	CC(CC(O)=O)(CC(O)=O)O			3-hydroxy-3-methylglutarate	531
plasma	3-hydroxyadipate	Lipid	Fatty Acid, Dicarboxylate	62069	100004396	LC/MS Polar	3131	161.046	4570	0.306	YVOMYDHIQVMMTA-UHFFFAOYAG	OC(CC(O)=O)CCC(O)=O	3-hydroxyadipate	62069			0.21	0.079755	0.0027899
urine	3-hydroxyadipate	Lipid	Fatty Acid, Dicarboxylate	62069	100004396	LC/MS Polar	3131	161.046	4898	0.789004	YVOMYDHIQVMMTA-UHFFFAOYAG	OC(CC(O)=O)CCC(O)=O			3-hydroxyadipate	62069
urine	3-hydroxyanthranilate	Amino Acid	Tryptophan Metabolism	32353	243	LC/MS Pos Early	2407	154.05	4697	0.0880706	WJXSWCUQABXPFS-UHFFFAOYAB	OC(C(C=CC=C1O)=C1N)=O
plasma	3-hydroxybutyrate (BHBA)	Lipid	Ketone Bodies	542	254	LC/MS Polar	1480	103.04	4959	0.086	WHBMMWSBFZVSSR-UHFFFAOYAO	CC(O)CC(O)=O	3-hydroxybutyrate (BHBA)	542
urine	3-hydroxybutyrate (BHBA)	Lipid	Ketone Bodies	542	254	LC/MS Polar	1444	103.04	4007	0.162615	WHBMMWSBFZVSSR-UHFFFAOYAO	CC(O)CC(O)=O			3-hydroxybutyrate (BHBA)	542
plasma	3-hydroxybutyroylglycine**	Lipid	Fatty Acid Metabolism (Acyl Glycine)	62064	100020211	LC/MS Pos Early	978	162.076	4678	0.128		O=C(CC(O)C)NCC(O)=O	3-hydroxybutyroylglycine**	62064			0.12	0.070842	0.030795
urine	3-hydroxybutyroylglycine**	Lipid	Fatty Acid Metabolism (Acyl Glycine)	62064	100020211	LC/MS Pos Early	978	162.076	407						3-hydroxybutyroylglycine**	62064
urine	3-hydroxycinnamate sulfate	Xenobiotics	Food Component/Plant	48409	100006094	LC/MS Neg	1338	242.997	4764	0.0979529	YPXHXDXMTWPQTO-SNAWJCMRBQ	O=C(/C=C/C1=CC=CC(OS(=O)(O)=O)=C1)O					0.11	0.066944	0.025394
urine	3-hydroxycinnamate	Xenobiotics	Food Component/Plant	20698	100000842	LC/MS Neg	1960	163.04	2867	0.125263	KKSDGJDHHZEWEP-SNAWJCMRBO	OC1=CC(/C=C/C(O)=O)=CC=C1
plasma	3-hydroxycotinine glucuronide	Xenobiotics	Tobacco Metabolite	43470	100004494	LC/MS Neg	1745	367.115	773	0.192	WALNNKZUGHYSCT-MGKNELHOBT	CN(C1=O)[C@@H](C[C@H]1O[C@@H]2O[C@H](C(O)=O)[C@@H](O)[C@H](O)[C@H]2O)C3=CN=CC=C3	3-hydroxycotinine glucuronide	43470
urine	3-hydroxycotinine glucuronide	Xenobiotics	Tobacco Metabolite	43470	100004494	LC/MS Neg	1745	367.115	1007		WALNNKZUGHYSCT-MGKNELHOBT	CN(C1=O)[C@@H](C[C@H]1O[C@@H]2O[C@H](C(O)=O)[C@@H](O)[C@H](O)[C@H]2O)C3=CN=CC=C3			3-hydroxycotinine glucuronide	43470
plasma	3-hydroxydecanoate	Lipid	Fatty Acid, Monohydroxy	22053	100000997	LC/MS Neg	4634.7	187.134	4960	0.071	FYSSBMZUBSBFJL-UHFFFAOYAJ	OC(CC(O)=O)CCCCCCC					<0.1	0.066834	0.23471
plasma	3-hydroxydecanoylcarnitine	Lipid	Fatty Acid Metabolism (Acyl Carnitine, Hydroxy)	63358	100021141	LC/MS Pos Late	961	332.243	4959	0.112	VCRSQDIROUELAR-UHFFFAOYAT	OC(CCCCCCC)CC(OC(CC([O-])=O)C[N+](C)(C)C)=O					<0.1	0.071801	0.10966
plasma	3-hydroxydodecanedioate*	Lipid	Fatty Acid, Dicarboxylate	62915	100001454	LC/MS Neg	2252	245.139	3632	0.143	FYVQCLGZFXHEGL-UHFFFAOYAV	O=C(O)CC(O)CCCCCCCCC(O)=O	3-hydroxydodecanedioate*	62915
urine	3-hydroxydodecanedioate*	Lipid	Fatty Acid, Dicarboxylate	62915	100001454	LC/MS Neg	2252	245.139	4656	0.100885	FYVQCLGZFXHEGL-UHFFFAOYAV	O=C(O)CC(O)CCCCCCCCC(O)=O			3-hydroxydodecanedioate*	62915	0.22	0.077819	0.0010981
plasma	3-hydroxyhexanoate	Lipid	Fatty Acid, Monohydroxy	53230	100006367	LC/MS Neg	1725	131.071	4592	0.202	HPMGFDVTYHWBAG-UHFFFAOYAJ	CCCC(O)CC(O)=O	3-hydroxyhexanoate	53230			0.1	0.074391	0.064286
urine	3-hydroxyhexanoate	Lipid	Fatty Acid, Monohydroxy	53230	100006367	LC/MS Neg	1725	131.071	3230	0.136556	HPMGFDVTYHWBAG-UHFFFAOYAJ	CCCC(O)CC(O)=O			3-hydroxyhexanoate	53230
plasma	3-hydroxyhexanoylcarnitine (1)	Lipid	Fatty Acid Metabolism (Acyl Carnitine, Hydroxy)	62557	100020825	LC/MS Pos Early	2918	276.181	4937	0.203		C[N+](C)(C)CC(OC(CC(O)CCC)=O)CC([O-])=O	3-hydroxyhexanoylcarnitine (1)	62557
urine	3-hydroxyhexanoylcarnitine (1)	Lipid	Fatty Acid Metabolism (Acyl Carnitine, Hydroxy)	62557	100020825	LC/MS Pos Early	2918	276.181	4860	0.0723243		C[N+](C)(C)CC(OC(CC(O)CCC)=O)CC([O-])=O			3-hydroxyhexanoylcarnitine (1)	62557
urine	3-hydroxyhexanoylcarnitine (2)	Lipid	Fatty Acid Metabolism (Acyl Carnitine, Hydroxy)	62556	100020826	LC/MS Pos Early	2968	276.181	3612	0.120779		C[N+](C)(C)CC(OC(CC(O)CCC)=O)CC([O-])=O
plasma	3-hydroxyhippurate	Xenobiotics	Benzoate Metabolism	39600	100002122	LC/MS Neg	1687	194.046	4933	0.289	XDOFWFNMYJRHEW-UHFFFAOYAF	O=C(C1=CC=CC(O)=C1)NCC(O)=O	3-hydroxyhippurate	39600
plasma	3-hydroxyhippurate sulfate	Xenobiotics	Benzoate Metabolism	62530	100020410	LC/MS Neg	1047	274.003	3721		SBLCKJXUMHOIBU-UHFFFAOYAN	O=C(NCC(O)=O)C1=CC(OS(=O)(O)=O)=CC=C1	3-hydroxyhippurate sulfate	62530
urine	3-hydroxyhippurate sulfate	Xenobiotics	Benzoate Metabolism	62530	100020410	LC/MS Neg	1047	274.003	4871	0.133849	SBLCKJXUMHOIBU-UHFFFAOYAN	O=C(NCC(O)=O)C1=CC(OS(=O)(O)=O)=CC=C1			3-hydroxyhippurate sulfate	62530
urine	3-hydroxyhippurate	Xenobiotics	Benzoate Metabolism	39600	100002122	LC/MS Neg	1687	194.046	4912	0.0568294	XDOFWFNMYJRHEW-UHFFFAOYAF	O=C(C1=CC=CC(O)=C1)NCC(O)=O			3-hydroxyhippurate	39600
plasma	3-hydroxyindolin-2-one	Xenobiotics	Food Component/Plant	42561	100003823	LC/MS Pos Early	2035	132.044	3687		SGZFJWQQBHYNNF-UHFFFAOYAL	O=C(N1)C(O)C2=C1C=CC=C2	3-hydroxyindolin-2-one	42561
urine	3-hydroxyindolin-2-one sulfate	Xenobiotics	Food Component/Plant	48419	100006103	LC/MS Neg	2082	227.997	4897	0.0673601		O=C(N1)C(OS(=O)(O)=O)C2=C1C=CC=C2					0.23	0.074335	0.00049702
urine	3-hydroxyindolin-2-one	Xenobiotics	Food Component/Plant	42561	100003823	LC/MS Neg	2695	148.04	4202	0.134208	SGZFJWQQBHYNNF-UHFFFAOYAL	O=C(N1)C(O)C2=C1C=CC=C2			3-hydroxyindolin-2-one	42561
plasma	3-hydroxyisobutyrate	Amino Acid	Leucine, Isoleucine and Valine Metabolism	1549	111	LC/MS Polar	1619	103.04	4933	0.317	DBXBTMSZEOQQDU-REWHXWOFAW	CC(C(O)=O)CO	3-hydroxyisobutyrate	1549
urine	3-hydroxyisobutyrate	Amino Acid	Leucine, Isoleucine and Valine Metabolism	1549	111	LC/MS Polar	1619	103.04	4888	0.0832251	DBXBTMSZEOQQDU-REWHXWOFAW	CC(C(O)=O)CO			3-hydroxyisobutyrate	1549
urine	3-hydroxykynurenine	Amino Acid	Tryptophan Metabolism	22110	100000986	LC/MS Pos Early	2536	225.087	4555	0.0896144	VCKPUUFAIGNJHC-UHFFFAOYAF	O=C(C1=CC=CC(O)=C1N)CC(N)C(O)=O					0.13	0.076002	0.034719
plasma	3-hydroxylaurate	Lipid	Fatty Acid, Monohydroxy	32457	100001112	LC/MS Neg	5175	215.165	4957	0.088	MUCMKTPAZLSKTL-UHFFFAOYAV	OC(CC(CCCCCCCCC)O)=O					0.1	0.068533	0.048229
plasma	3-hydroxymyristate	Lipid	Fatty Acid, Monohydroxy	21158	100000882	LC/MS Neg	5335	243.197	4920	0.165	ATRNZOYKSNPPBF-UHFFFAOYAM	CCCCCCCCCCCC(O)CC(O)=O
plasma	3-hydroxyoctanoate	Lipid	Fatty Acid, Monohydroxy	22001	100000773	LC/MS Neg	3446	159.103	4959	0.089	NDPLAKGOSZHTPH-UHFFFAOYAI	OC(CC(O)=O)CCCCC
urine	3-hydroxyoctanoyl glycine	Lipid	Fatty Acid Metabolism (Acyl Glycine)	48034	999917699	LC/MS Neg	3479	216.125	4887	0.0628727	JJDLEDDIIQOUSW-UHFFFAOYSA-N	O=C(NCC(O)=O)CC(O)CCCCC					0.19	0.072625	0.002131
plasma	3-hydroxyoctanoylcarnitine (1)	Lipid	Fatty Acid Metabolism (Acyl Carnitine, Hydroxy)	64393	100021990	LC/MS Pos Early	3445	304.212	4958	0.114		[O-]C(CC(OC(C(O)CCCCCC)=O)C[N+](C)(C)C)=O	3-hydroxyoctanoylcarnitine (1)	46640			0.14	0.072379	0.019858
urine	3-hydroxyoctanoylcarnitine (1)	Lipid	Fatty Acid Metabolism (Acyl Carnitine, Hydroxy)	46640	999915469	LC/MS Pos Late	785	304.212	4878	0.212733	RCXSFDNDEVSQNG-UHFFFAOYSA-N	[O-]C(CC(OC(C(O)CCCCCC)=O)C[N+](C)(C)C)=O			3-hydroxyoctanoylcarnitine (1)	64393
plasma	3-hydroxyoctanoylcarnitine (2)	Lipid	Fatty Acid Metabolism (Acyl Carnitine, Hydroxy)	64394	100021991	LC/MS Pos Early	3497	304.212	4949	0.116		[O-]C(CC(OC(C(O)CCCCCC)=O)C[N+](C)(C)C)=O	3-hydroxyoctanoylcarnitine (2)	47783			0.12	0.072596	0.045181
urine	3-hydroxyoctanoylcarnitine (2)	Lipid	Fatty Acid Metabolism (Acyl Carnitine, Hydroxy)	47783	999922519	LC/MS Pos Early	3490	304.211	4195	0.103212	RCXSFDNDEVSQNG-UHFFFAOYSA-N	[O-]C(CC(OC(C(O)CCCCCC)=O)C[N+](C)(C)C)=O			3-hydroxyoctanoylcarnitine (2)	64394
plasma	3-hydroxyoleoylcarnitine	Lipid	Fatty Acid Metabolism (Acyl Carnitine, Hydroxy)	61840	100019801	LC/MS Pos Late	1406	442.353	3791		YBCVTTMMURGSEY-LMLDZDDJBA	CCCCCCCC/C=C\CCCCCC(O)CC(O[C@@H](C[N+](C)(C)C)CC([O-])=O)=O
urine	3-hydroxyphenylacetate sulfate	Amino Acid	Tyrosine Metabolism	52921	100006634	LC/MS Neg	969	230.997	4856	0.0720164		OS(OC1=CC(CC(O)=O)=CC=C1)(=O)=O
urine	3-hydroxyphenylacetate	Amino Acid	Phenylalanine Metabolism	1413	114	LC/MS Polar	1220	151.04	4888	0.427824	FVMDYYGIDFPZAX-REWHXWOFAL	OC(CC1=CC=CC(O)=C1)=O
urine	3-hydroxyphenylacetoylcarnitine	Amino Acid	Tyrosine Metabolism	52933	100006618	LC/MS Pos Early	2808	296.149	4173	0.0586813		[O-]C(CC(OC(CC1=CC=CC(O)=C1)=O)C[N+](C)(C)C)=O					0.16	0.080918	0.0099194
plasma	3-hydroxyphenylacetoylglutamine	Peptide	Acetylated Peptides	62733	100019831	LC/MS Pos Early	1668	281.113	3664		LZJXOHRONRTVRW-JTQLQIEIBS	OC1=CC(CC(N[C@H](C(O)=O)CCC(N)=O)=O)=CC=C1	3-hydroxyphenylacetoylglutamine	62733
urine	3-hydroxyphenylacetoylglutamine	Peptide	Acetylated Peptides	62733	100019831	LC/MS Neg	1825	279.099	4911	0.0512654	LZJXOHRONRTVRW-JTQLQIEIBS	OC1=CC(CC(N[C@H](C(O)=O)CCC(N)=O)=O)=CC=C1			3-hydroxyphenylacetoylglutamine	62733
urine	3-hydroxypropanoate	Lipid	Fatty Acid, Monohydroxy	1556	115	LC/MS Polar	1845	89.0244	499
plasma	3-hydroxypyridine glucuronide	Xenobiotics	Chemical	63236	100020591	LC/MS Pos Early	1657	272.076	4082	0.194		OC(C1OC(OC2=CC=CN=C2)C(O)C(O)C1O)=O	3-hydroxypyridine glucuronide	49526
urine	3-hydroxypyridine glucuronide	Xenobiotics	Chemical	49526	999923649	LC/MS Pos Early	1645	272.076	4844	0.0724929	IOLHQSZMUUGACW-UHFFFAOYSA-N	OC(C1OC(OC2=CC=CN=C2)C(O)C(O)C1O)=O			3-hydroxypyridine glucuronide	63236
plasma	3-hydroxypyridine sulfate	Xenobiotics	Chemical	48448	100006098	LC/MS Neg	1595.5	173.987	4955	0.102		O=S(OC1=CC=CN=C1)(O)=O	3-hydroxypyridine sulfate	48448
urine	3-hydroxypyridine sulfate	Xenobiotics	Chemical	48448	100006098	LC/MS Neg	1595.5	173.987	4912	0.0610947		O=S(OC1=CC=CN=C1)(O)=O			3-hydroxypyridine sulfate	48448
plasma	3-hydroxysebacate	Lipid	Fatty Acid, Monohydroxy	31943	100001145	LC/MS Polar	2411	217.108	3311		OQYZCCKCJQWHIE-UHFFFAOYAK	OC(CC(O)CCCCCCC(O)=O)=O	3-hydroxysebacate	31943
urine	3-hydroxysebacate	Lipid	Fatty Acid, Monohydroxy	31943	100001145	LC/MS Polar	2411	217.108	4910	0.113814	OQYZCCKCJQWHIE-UHFFFAOYAK	OC(CC(O)CCCCCCC(O)=O)=O			3-hydroxysebacate	31943	0.2	0.072458	0.0010156
plasma	3-hydroxystachydrine*	Xenobiotics	Food Component/Plant	62062	100020203	LC/MS Pos Early	1049	160.097	4564	0.096	DJMIFDZBCUUQJN-NTSWFWBYBE	O[C@@H]1[C@H](C([O-])=O)[N+](C)(C)CC1	3-hydroxystachydrine*	62062
urine	3-hydroxystachydrine*	Xenobiotics	Food Component/Plant	62062	100020203	LC/MS Pos Early	1049	160.097	381						3-hydroxystachydrine*	62062
urine	3-hydroxysuberate	Lipid	Fatty Acid, Monohydroxy	31936	100001143	LC/MS Polar	3000	189.077	4896	0.26585	ARJZZFJXSNJKGR-UHFFFAOYAL	O=C(O)CCCCC(O)CC(O)=O
plasma	3-indoleglyoxylic acid	Xenobiotics	Food Component/Plant	63583	100020372	LC/MS Neg	2140	188.035	4910	0.122	DWLVFWDCSFTDOD-UHFFFAOYAW	OC(C(C1=CNC2=C1C=CC=C2)=O)=O	3-indoleglyoxylic acid	49228			0.15	0.074236	0.017902
urine	3-indoleglyoxylic acid	Xenobiotics	Food Component/Plant	49228	999923369	LC/MS Neg	2150	188.035	4274	0.122634	DWLVFWDCSFTDOD-UHFFFAOYAW	OC(C(C1=CNC2=C1C=CC=C2)=O)=O			3-indoleglyoxylic acid	63583
plasma	3-indoxyl sulfate	Amino Acid	Tryptophan Metabolism	27672	100000467	LC/MS Neg	2222.2	212.002	4960	0.086	BXFFHSIDQOFMLE-UHFFFAOYAB	O=S(OC2=CNC1=CC=CC=C12)(O)=O	3-indoxyl sulfate	27672
urine	3-indoxyl sulfate	Amino Acid	Tryptophan Metabolism	27672	100000467	LC/MS Neg	2222.2	212.002	4912	0.054007	BXFFHSIDQOFMLE-UHFFFAOYAB	O=S(OC2=CNC1=CC=CC=C12)(O)=O			3-indoxyl sulfate	27672
plasma	3-methoxycatechol sulfate (1)	Xenobiotics	Benzoate Metabolism	48763	100006375	LC/MS Neg	2163	218.997	4856	0.082		OC1=C(C=CC=C1OS(=O)(O)=O)OC	3-methoxycatechol sulfate (1)	48763
urine	3-methoxycatechol sulfate (1)	Xenobiotics	Benzoate Metabolism	48763	100006375	LC/MS Neg	2163	218.997	4897	0.0722743		OC1=C(C=CC=C1OS(=O)(O)=O)OC			3-methoxycatechol sulfate (1)	48763
urine	3-methoxycatechol sulfate (2)	Xenobiotics	Benzoate Metabolism	48752	100006376	LC/MS Neg	2200	218.997	4786	0.0764169		OC1=C(OC)C=CC=C1OS(=O)(O)=O
plasma	3-methoxytyramine sulfate	Amino Acid	Tyrosine Metabolism	44618	100004634	LC/MS Neg	1722	246.044	2691		ORZHQEJEAKXCJA-UHFFFAOYAN	NCCC1=CC(OC)=C(OS(=O)(O)=O)C=C1	3-methoxytyramine sulfate	44618
urine	3-methoxytyramine sulfate	Amino Acid	Tyrosine Metabolism	44618	100004634	LC/MS Neg	1722	246.044	4875	0.0896381	ORZHQEJEAKXCJA-UHFFFAOYAN	NCCC1=CC(OC)=C(OS(=O)(O)=O)C=C1			3-methoxytyramine sulfate	44618
urine	3-methoxytyramine	Amino Acid	Tyrosine Metabolism	38630	118	LC/MS Pos Early	2635	168.102	4225	0.168088	DIVQKHQLANKJQO-UHFFFAOYAB	COC1=CC(CCN)=CC=C1O
plasma	3-methoxytyrosine	Amino Acid	Tyrosine Metabolism	12017	1342	LC/MS Pos Early	2555	212.092	4951	0.139	PFDUUKDQEHURQC-ZETCQYMHBZ	COC1=C(O)C=CC(C[C@@H](C(O)=O)N)=C1	3-methoxytyrosine	12017
urine	3-methoxytyrosine	Amino Acid	Tyrosine Metabolism	12017	1342	LC/MS Pos Early	2555	212.092	4724	0.124233	PFDUUKDQEHURQC-ZETCQYMHBZ	COC1=C(O)C=CC(C[C@@H](C(O)=O)N)=C1			3-methoxytyrosine	12017
plasma	3-methyl catechol sulfate (1)	Xenobiotics	Benzoate Metabolism	46165	100004112	LC/MS Neg	2790	203.002	4881	0.091		OC1=C(C)C=CC=C1OS(O)(=O)=O	3-methyl catechol sulfate (1)	46165
urine	3-methyl catechol sulfate (1)	Xenobiotics	Benzoate Metabolism	46165	100004112	LC/MS Neg	2790	203.002	4903	0.0684533		OC1=C(C)C=CC=C1OS(O)(=O)=O			3-methyl catechol sulfate (1)	46165
plasma	3-methyl catechol sulfate (2)	Xenobiotics	Benzoate Metabolism	46164	100004110	LC/MS Neg	2860	203.002	3990			OC1=C(OS(=O)(O)=O)C(C)=CC=C1	3-methyl catechol sulfate (2)	46164
urine	3-methyl catechol sulfate (2)	Xenobiotics	Benzoate Metabolism	46164	100004110	LC/MS Neg	2860	203.002	4839	0.123184		OC1=C(OS(=O)(O)=O)C(C)=CC=C1			3-methyl catechol sulfate (2)	46164
plasma	3-methyl-2-oxobutyrate	Amino Acid	Leucine, Isoleucine and Valine Metabolism	44526	100000936	LC/MS Polar	911	115.04	4958	0.097	QHKABHOOEWYVLI-UHFFFAOYAY	OC(C(C(C)C)=O)=O	3-methyl-2-oxobutyrate	44526
urine	3-methyl-2-oxobutyrate	Amino Acid	Leucine, Isoleucine and Valine Metabolism	44526	100000936	LC/MS Polar	911	115.04	4442	0.168754	QHKABHOOEWYVLI-UHFFFAOYAY	OC(C(C(C)C)=O)=O			3-methyl-2-oxobutyrate	44526
plasma	3-methyl-2-oxovalerate	Amino Acid	Leucine, Isoleucine and Valine Metabolism	15676	100000036	LC/MS Neg	2064.2	129.056	4958	0.116	JVQYSWDUAOAHFM-UHFFFAOYAW	CCC(C)C(C(O)=O)=O	3-methyl-2-oxovalerate	15676
urine	3-methyl-2-oxovalerate	Amino Acid	Leucine, Isoleucine and Valine Metabolism	15676	100000036	LC/MS Neg	2064.2	129.056	4293	0.177506	JVQYSWDUAOAHFM-UHFFFAOYAW	CCC(C)C(C(O)=O)=O			3-methyl-2-oxovalerate	15676
plasma	3-methyladipate	Lipid	Fatty Acid, Dicarboxylate	36749	100001765	LC/MS Polar	2865	159.066	4287		SYEOWUNSTUDKGM-UHFFFAOYAW	O=C(O)CC(C)CCC(O)=O	3-methyladipate	36749
urine	3-methyladipate	Lipid	Fatty Acid, Dicarboxylate	36749	100001765	LC/MS Polar	2865	159.066	4909	0.139024	SYEOWUNSTUDKGM-UHFFFAOYAW	O=C(O)CC(C)CCC(O)=O			3-methyladipate	36749
plasma	3-methylcrotonylglycine	Amino Acid	Leucine, Isoleucine and Valine Metabolism	31940	100001149	LC/MS Pos Early	1980	158.081	4192		PFWQSHXPNKRLIV-UHFFFAOYAM	O=C(O)CNC(/C=C(C)/C)=O	3-methylcrotonylglycine	31940			0.15	0.088753	0.045342
urine	3-methylcrotonylglycine	Amino Acid	Leucine, Isoleucine and Valine Metabolism	31940	100001149	LC/MS Pos Early	1980	158.081	4876	0.05776	PFWQSHXPNKRLIV-UHFFFAOYAM	O=C(O)CNC(/C=C(C)/C)=O			3-methylcrotonylglycine	31940	0.21	0.07517	0.0014487
urine	3-methylcytidine	Nucleotide	Pyrimidine Metabolism, Cytidine containing	35132	100001466	LC/MS Pos Early	2176	258.108	4909	0.0622913	BWXZYULEOLQCKN-NNRPTJCQBK	O[C@]([C@@]1(O)[H])([C@](O[C@](CO)1[H])([H])N2C=CC(N(C)C2=O)=N)[H]					0.38	0.07715	1.1128e-07
plasma	3-methylglutaconate	Amino Acid	Leucine, Isoleucine and Valine Metabolism	57747	100002458	LC/MS Polar	2700	99.0452	4958	0.084	WKRBKYFIJPGYQC-DUXPYHPUBK	OC(C/C(C)=C/C(O)=O)=O	3-methylglutaconate	38667			0.11	0.071466	0.058253
urine	3-methylglutaconate	Amino Acid	Leucine, Isoleucine and Valine Metabolism	38667	100002458	LC/MS Polar	2700	143.035	4911	0.0732457	WKRBKYFIJPGYQC-DUXPYHPUBK	OC(C/C(C)=C/C(O)=O)=O			3-methylglutaconate	57747	<0.1	0.07041	0.081336
urine	3-methylglutarate/2-methylglutarate	Lipid	Fatty Acid, Dicarboxylate	54676	100010834	LC/MS Polar	2832	145.051	4911	0.157718		OC(CC(CC(O)=O)C)=O					0.17	0.073128	0.0067814
urine	3-methylglutarylcarnitine (1)	Amino Acid	Leucine, Isoleucine and Valine Metabolism	46547	100005849	LC/MS Pos Early	2647	290.16	873
plasma	3-methylglutarylcarnitine (2)	Amino Acid	Leucine, Isoleucine and Valine Metabolism	46548	100005850	LC/MS Pos Early	2687	290.16	4956	0.13	HFCPFJNSBPQJDP-UHFFFAOYAE	[O-]C(CC(C[N+](C)(C)C)OC(CC(C)CC(O)=O)=O)=O	3-methylglutarylcarnitine (2)	46548			0.2	0.075138	0.0041848
urine	3-methylglutarylcarnitine (2)	Amino Acid	Leucine, Isoleucine and Valine Metabolism	46548	100005850	LC/MS Pos Early	2687	290.16	4908	0.0571506	HFCPFJNSBPQJDP-UHFFFAOYAE	[O-]C(CC(C[N+](C)(C)C)OC(CC(C)CC(O)=O)=O)=O			3-methylglutarylcarnitine (2)	46548	0.19	0.076361	0.0050079
plasma	3-methylhistidine	Amino Acid	Histidine Metabolism	15677	100000042	LC/MS Neg	906.3	168.078	4953	0.1	JDHILDINMRGULE-LURJTMIEBU	N[C@H](C(O)=O)CC1=CN=CN1C	3-methylhistidine	15677
urine	3-methylhistidine	Amino Acid	Histidine Metabolism	15677	100000042	LC/MS Neg	906.3	168.078	4912	0.0609484	JDHILDINMRGULE-LURJTMIEBU	N[C@H](C(O)=O)CC1=CN=CN1C			3-methylhistidine	15677
urine	3-methylurate*	Xenobiotics	Xanthine Metabolism	48252	100004049	LC/MS Neg	1024	181.037	4861	0.14468	ODCYDGXXCHTFIR-UHFFFAOYAF	O=C1NC(N(C)C(N2)=C1NC2=O)=O
plasma	3-methylxanthine	Xenobiotics	Xanthine Metabolism	32445	100001108	LC/MS Pos Early	1415	167.056	4887		GMSNIKWWOQHZGF-UHFFFAOYAL	O=C1N(C)C2=C(N=CN2)C(N1)=O	3-methylxanthine	32445
urine	3-methylxanthine	Xenobiotics	Xanthine Metabolism	32445	100001108	LC/MS Neg	1700	165.042	4897	0.0750431	GMSNIKWWOQHZGF-UHFFFAOYAL	O=C1N(C)C2=C(N=CN2)C(N1)=O			3-methylxanthine	32445
plasma	3-phenylpropionate (hydrocinnamate)	Xenobiotics	Benzoate Metabolism	15749	100000010	LC/MS Neg	2860	149.061	4214	0.152	XMIIGOLPHOKFCH-UHFFFAOYAR	OC(CCC1=CC=CC=C1)=O
plasma	3-phosphoglycerate	Carbohydrate	Glycolysis, Gluconeogenesis, and Pyruvate Metabolism	1414	132	LC/MS Pos Early	590	187	3988		IACAHGYCKIUESG-REWHXWOFAW	OC(C(O)=O)COP(O)(O)=O	3-phosphoglycerate	1414
urine	3-phosphoglycerate	Carbohydrate	Glycolysis, Gluconeogenesis, and Pyruvate Metabolism	1414	132	LC/MS Pos Early	590	187	4070	0.174494	IACAHGYCKIUESG-REWHXWOFAW	OC(C(O)=O)COP(O)(O)=O			3-phosphoglycerate	1414
urine	3-S-cysteinyl-2-methylpropanoate*	Xenobiotics	Chemical	62310	100020488	LC/MS Pos Early	2344	208.064	4901	0.152767	QSPWUNSFUXUUDG-UHFFFAOYAC	OC(C(C)CSCC(N)C(O)=O)=O					0.17	0.07393	0.007887
urine	3-ureidoisobutyrate	Nucleotide	Pyrimidine Metabolism, Uracil containing	57549	100001531	LC/MS Pos Early	1207	147.076	4188		PHENTZNALBMCQD-UHFFFAOYAG	CC(CNC(N)=O)C(O)=O
plasma	3-ureidopropionate	Nucleotide	Pyrimidine Metabolism, Uracil containing	3155	1053	LC/MS Pos Early	875	133.061	4921	0.103	JSJWCHRYRHKBBW-UHFFFAOYAH	OC(CCNC(N)=O)=O	3-ureidopropionate	3155
urine	3-ureidopropionate	Nucleotide	Pyrimidine Metabolism, Uracil containing	3155	1053	LC/MS Pos Early	875	133.061	4912	0.0583065	JSJWCHRYRHKBBW-UHFFFAOYAH	OC(CCNC(N)=O)=O			3-ureidopropionate	3155	0.23	0.073234	0.00027999
plasma	3,4-dihydroxybutyrate	Lipid	Fatty Acid, Dihydroxy	62952	100001730	LC/MS Polar	2204	119.035	4958	0.126		O=C(CC(CO)O)O					0.1	0.07276	0.094445
urine	3,4-dihydroxyphenylacetate sulfate	Amino Acid	Tyrosine Metabolism	48736	100006254	LC/MS Neg	800	246.992	4907	0.0991231	ZQTJTTSZJNFQGJ-UHFFFAOYAZ	OC(CC1=CC=C(OS(O)(=O)=O)C(O)=C1)=O
urine	3,4-dihydroxyphenylacetate	Amino Acid	Tyrosine Metabolism	18296	100000449	LC/MS Neg	1040	123.045	4845	0.0993518	CFFZDZCDUFSOFZ-UHFFFAOYAU	OC(CC1=CC=C(O)C(O)=C1)=O					<0.1	0.072691	0.46283
plasma	3,5-dichloro-2,6-dihydroxybenzoic acid	Xenobiotics	Chemical	63589	100021324	LC/MS Polar	693	220.941	4545	0.083		ClC1=C(O)C(C(O)=O)=C(O)C(Cl)=C1					0.17	0.071815	0.0021138
urine	3,5-dihydroxybenzoic acid	Xenobiotics	Benzoate Metabolism	37508	100002054	LC/MS Neg	785.4	153.019	4743	0.0881152	UYEMGAFJOZZIFP-UHFFFAOYAD	OC1=CC(C(O)=O)=CC(O)=C1					0.21	0.073616	0.00051076
plasma	3,7-dimethylurate	Xenobiotics	Xanthine Metabolism	34399	100001398	LC/MS Neg	1418	195.052	3267		HMLZLHKHNBLLJD-UHFFFAOYAN	CN1C(NC(C(N2C)=C1NC2=O)=O)=O	3,7-dimethylurate	34399
urine	3,7-dimethylurate	Xenobiotics	Xanthine Metabolism	34399	100001398	LC/MS Neg	1418.2	195.052	4894	0.0719132	HMLZLHKHNBLLJD-UHFFFAOYAN	CN1C(NC(C(N2C)=C1NC2=O)=O)=O			3,7-dimethylurate	34399	0.17	0.076283	0.01117
urine	3'-a-sialyl-N-acetyllactosamine	Carbohydrate	Aminosugar Metabolism	40042	100003257	LC/MS Polar	3300	673.231	4493	0.367519	GVXWGQLSDZJHFY-DABLJIFWBV	OCC1OC(C(C(C1O)OC2(C(O)=O)CC(C(C([C@@H]([C@@H](CO)O)O)O2)NC(C)=O)O)O)OC3C(OC(C(C3O)NC(C)=O)O)CO
urine	3'-sialyllactose	Carbohydrate	Disaccharides and Oligosaccharides	40424	100003408	LC/MS Polar	3720	632.204	4892	0.386584	OIZGSVFYNBZVIK-FHHHURIIBG	O=C[C@@H]([C@H]([C@@H]([C@@H](CO)O)O[C@@H]1O[C@H](CO)[C@@H]([C@@H]([C@H]1O)O[C@@]2([C@@](O)=O)O[C@H]([C@@H]([C@H](C2)O)NC(C)=O)[C@@H]([C@@H](CO)O)O)O)O)O
urine	3alpha,21-dihydroxy-5beta-pregnane-11,20-dione 21-glucuronide	Lipid	Corticosteroids	47401	100005417	LC/MS Neg	4732	523.255	4774	0.0712323		O=C(COC1[C@H](O)[C@@H](O)[C@H](O)[C@@H]([C@@](O)=O)O1)C2[C@](C3)(C)C(CC2)C4C(C3=O)[C@](CC[C@@H](O)C5)(C)[C@@]5([H])CC4					0.2	0.077474	0.0041662
plasma	3beta-hydroxy-5-cholestenoate	Lipid	Sterol	54805	100006370	LC/MS Neg	5398	415.322	4955	0.419		C[C@@H]([C@H]1CC[C@@H]2[C@]1(C)CC[C@H]3[C@H]2CC=C4[C@]3(C)CC[C@H](O)C4)CCCC(C(O)=O)C					<0.1	0.070957	0.19132
plasma	3beta,7alpha-dihydroxy-5-cholestenoate	Lipid	Sterol	36803	100001611	LC/MS Neg	5275	431.317	4890	0.298	GYJSAWZGYQXRBS-GRJZKGIBBR	O[C@H]1[C@@]([C@@](CC2)([H])[C@](CC[C@@H]3O)(C)C(C3)=C1)([H])[C@@]4([H])[C@@]2(C)[C@]([C@H](C)CCCC(C)C(O)=O)([H])CC4
plasma	4-acetamidobenzoate	Xenobiotics	Chemical	57585	100009413	LC/MS Neg	1403	178.051	669		QCXJEYYXVJIFCE-UHFFFAOYAT	CC(NC1=CC=C(C(O)=O)C=C1)=O	4-acetamidobenzoate	57585
urine	4-acetamidobenzoate	Xenobiotics	Chemical	57585	100009413	LC/MS Neg	1403	178.051	1313		QCXJEYYXVJIFCE-UHFFFAOYAT	CC(NC1=CC=C(C(O)=O)C=C1)=O			4-acetamidobenzoate	57585
plasma	4-acetamidobutanoate	Amino Acid	Polyamine Metabolism	1558	1113	LC/MS Pos Early	1350	146.081	4950	0.126	UZTFMUBKZQVKLK-UHFFFAOYAY	CC(NCCCC(O)=O)=O	4-acetamidobutanoate	1558			0.17	0.073561	0.0099352
urine	4-acetamidobutanoate	Amino Acid	Polyamine Metabolism	1558	1113	LC/MS Pos Early	1350	146.081	4910	0.0712726	UZTFMUBKZQVKLK-UHFFFAOYAY	CC(NCCCC(O)=O)=O			4-acetamidobutanoate	1558	0.17	0.074042	0.0092912
plasma	4-acetamidophenol	Xenobiotics	Drug - Analgesics, Anesthetics	12032	1383	LC/MS Neg	2173.7	150.056	452	0.11	RZVAJINKPMORJF-UHFFFAOYAA	OC1=CC=C(NC(C)=O)C=C1	4-acetamidophenol	12032
urine	4-acetamidophenol	Xenobiotics	Drug - Analgesics, Anesthetics	12032	1383	LC/MS Pos Early	1670	152.071	1620	0.0824187	RZVAJINKPMORJF-UHFFFAOYAA	OC1=CC=C(NC(C)=O)C=C1			4-acetamidophenol	12032
urine	4-acetamidophenylglucuronide	Xenobiotics	Drug - Analgesics, Anesthetics	15736	100000043	LC/MS Neg	1400	326.088	2317	0.0489419	IPROLSVTVHAQLE-UHFFFAOYAX	OC1C(C(O)=O)OC(OC2=CC=C(NC(C)=O)C=C2)C(O)C1O
plasma	4-acetaminophen sulfate	Xenobiotics	Drug - Analgesics, Anesthetics	37475	2049	LC/MS Neg	1792	230.013	1025	0.169	IGTYILLPRJOVFY-UHFFFAOYAN	CC(NC1=CC=C(OS(=O)(O)=O)C=C1)=O	4-acetaminophen sulfate	37475
urine	4-acetaminophen sulfate	Xenobiotics	Drug - Analgesics, Anesthetics	37475	2049	LC/MS Neg	1792	230.013	2827	0.0508298	IGTYILLPRJOVFY-UHFFFAOYAN	CC(NC1=CC=C(OS(=O)(O)=O)C=C1)=O			4-acetaminophen sulfate	37475
plasma	4-acetylcatechol sulfate (1)	Xenobiotics	Food Component/Plant	62798	100020853	LC/MS Neg	1774	230.997	4490			OC1=CC=C(C(C)=O)C=C1OS(=O)(O)=O	4-acetylcatechol sulfate (1)	62798
urine	4-acetylcatechol sulfate (1)	Xenobiotics	Food Component/Plant	62798	100020853	LC/MS Neg	1774	230.997	4910	0.120484		OC1=CC=C(C(C)=O)C=C1OS(=O)(O)=O			4-acetylcatechol sulfate (1)	62798
plasma	4-acetylcatechol sulfate (2)	Xenobiotics	Food Component/Plant	62799	100020854	LC/MS Neg	2193	230.997	3212			OC1=CC=C(C(C)=O)C=C1OS(=O)(O)=O	4-acetylcatechol sulfate (2)	62799
urine	4-acetylcatechol sulfate (2)	Xenobiotics	Food Component/Plant	62799	100020854	LC/MS Neg	2193	230.997	4766	0.0707855		OC1=CC=C(C(C)=O)C=C1OS(=O)(O)=O			4-acetylcatechol sulfate (2)	62799
plasma	4-acetylphenol sulfate	Xenobiotics	Benzoate Metabolism	44620	100000711	LC/MS Neg	2375	215.002	4459	0.135	HOFGLAYWQRGTKC-UHFFFAOYAS	O=S(OC1=CC=C(C(C)=O)C=C1)(O)=O	4-acetylphenol sulfate	44620
urine	4-acetylphenol sulfate	Xenobiotics	Benzoate Metabolism	44620	100000711	LC/MS Neg	2375	215.002	4909	0.0627975	HOFGLAYWQRGTKC-UHFFFAOYAS	O=S(OC1=CC=C(C(C)=O)C=C1)(O)=O			4-acetylphenol sulfate	44620
plasma	4-allylcatechol sulfate	Xenobiotics	Benzoate Metabolism	63597	100020578	LC/MS Neg	3571	229.018	4918	0.094		OS(OC1=CC=C(CC=C)C=C1O)(=O)=O	4-allylcatechol sulfate	46358
urine	4-allylcatechol sulfate	Xenobiotics	Benzoate Metabolism	46358	999912212	LC/MS Neg	3597.7	229.018	4901	0.0689388	USWXDXYEVISELK-UHFFFAOYSA-N	OS(OC1=CC=C(CC=C)C=C1O)(=O)=O			4-allylcatechol sulfate	63597
plasma	4-allylphenol sulfate	Xenobiotics	Food Component/Plant	37181	100001868	LC/MS Neg	3805	213.023	4955	0.078		C=CCC1=CC=C(OS(=O)(O)=O)C=C1	4-allylphenol sulfate	37181
urine	4-allylphenol sulfate	Xenobiotics	Food Component/Plant	37181	100001868	LC/MS Neg	3805	213.023	4816	0.0830025		C=CCC1=CC=C(OS(=O)(O)=O)C=C1			4-allylphenol sulfate	37181
plasma	4-chlorobenzoic acid	Xenobiotics	Chemical	63988	100021784	LC/MS Neg	3015	154.991	4960	0.095		O=C(O)C1=CC=C(Cl)C=C1
plasma	4-cholesten-3-one	Lipid	Sterol	38125	100002227	LC/MS Pos Late	2520	385.346	2570		NYOXRYYXRWJDKP-UHFFFAOYAV	CC12C(CCC3C2CCC4(C)C3CCC4C(CCCC(C)C)C)=CC(CC1)=O
plasma	4-ethyl-2-methoxyphenol sulfate	Xenobiotics	Food Component/Plant	64042	100021686	LC/MS Neg	3576	231.033	3031			CCC1=CC(OC)=C(OS(=O)(O)=O)C=C1	4-ethyl-2-methoxyphenol sulfate	52539
urine	4-ethyl-2-methoxyphenol sulfate	Xenobiotics	Food Component/Plant	52539	999924343	LC/MS Neg	3595.7	231.033	4785	0.0758371	MKBJQFWSHNXYFZ-UHFFFAOYSA-N	CCC1=CC(OC)=C(OS(=O)(O)=O)C=C1			4-ethyl-2-methoxyphenol sulfate	64042
plasma	4-ethylcatechol sulfate	Xenobiotics	Benzoate Metabolism	63072	100020536	LC/MS Neg	3379	217.018	4915	0.074		OC1=CC=C(CC)C=C1OS(=O)(O)=O	4-ethylcatechol sulfate	46614
urine	4-ethylcatechol sulfate	Xenobiotics	Benzoate Metabolism	46614	999912230	LC/MS Neg	3346	217.018	4908	0.082816	KHZCNGJFSKSSIJ-UHFFFAOYSA-N	OC1=CC=C(CC)C=C1OS(=O)(O)=O			4-ethylcatechol sulfate	63072
urine	4-ethylphenol glucuronide	Xenobiotics	Benzoate Metabolism	52937	100009049	LC/MS Neg	3167	297.098	4021	0.0653617		OC1C(O)C(O)C(OC2=CC=C(CC)C=C2)OC1C(O)=O
plasma	4-ethylphenylsulfate	Xenobiotics	Benzoate Metabolism	36099	100001756	LC/MS Neg	3580	201.023	4954	0.075		O=S(OC1=CC=C(CC)C=C1)(O)=O	4-ethylphenylsulfate	36099
urine	4-ethylphenylsulfate	Xenobiotics	Benzoate Metabolism	36099	100001756	LC/MS Neg	3580	201.023	4818	0.0733154		O=S(OC1=CC=C(CC)C=C1)(O)=O			4-ethylphenylsulfate	36099
plasma	4-guanidinobutanoate	Amino Acid	Guanidino and Acetamido Metabolism	15681	100000096	LC/MS Pos Early	2320	146.092	4954	0.134	TUHVEAJXIMEOSA-UHFFFAOYAM	N=C(N)NCCCC(O)=O	4-guanidinobutanoate	15681			0.16	0.0741	0.016094
urine	4-guanidinobutanoate	Amino Acid	Guanidino and Acetamido Metabolism	15681	100000096	LC/MS Pos Early	2320	146.092	4912	0.0482553	TUHVEAJXIMEOSA-UHFFFAOYAM	N=C(N)NCCCC(O)=O			4-guanidinobutanoate	15681	0.16	0.075488	0.018779
plasma	4-hydroxy-2-oxoglutaric acid	Lipid	Fatty Acid, Dicarboxylate	40062	100002537	LC/MS Polar	3073	161.009	4823	0.298	WXSKVKPSMAHCSG-UHFFFAOYAL	OC(C(O)=O)CC(C(O)=O)=O
urine	4-hydroxybenzoate	Xenobiotics	Benzoate Metabolism	21133	100000862	LC/MS Neg	820	137.024	4672	0.0838343	FJKROLUGYXJWQN-UHFFFAOYAQ	OC1=CC=C(C(O)=O)C=C1
urine	4-hydroxycatechol sulfate	Xenobiotics	Benzoate Metabolism	62313	100006169	LC/MS Neg	1210	204.981	4892	0.127152		OC1=CC(OS(O)(=O)=O)=CC=C1O
plasma	4-hydroxychlorothalonil	Xenobiotics	Chemical	48441	100006082	LC/MS Neg	4427	244.908	4276	0.096	MDQKYGOECVSPIW-UHFFFAOYAI	ClC1=C(C#N)C(Cl)=C(Cl)C(O)=C1C#N					0.17	0.076553	0.0031696
urine	4-hydroxycinnamate sulfate	Amino Acid	Tyrosine Metabolism	48410	100006095	LC/MS Neg	1000	242.997	4787	0.117479	OYDCCWNLILCHDJ-ZZXKWVIFBY	O=C(O[H])/C=C/C1=CC=C(OS(=O)(O)=O)C=C1					<0.1	0.069818	0.085864
urine	4-hydroxycinnamate	Xenobiotics	Food Component/Plant	36770	100001675	LC/MS Neg	1457	163.04	1759	0.174314	NGSWKAQJJWESNS-ZZXKWVIFBJ	OC(/C=C/C1=CC=C(C=C1)O)=O
plasma	4-hydroxycoumarin	Xenobiotics	Drug - Cardiovascular	37445	100002049	LC/MS Neg	2470	161.024	3866	0.125	VXIXUWQIVKSKSA-UHFFFAOYAD	OC(C1=CC=CC=C1O2)=CC2=O	4-hydroxycoumarin	37445
urine	4-hydroxycoumarin	Xenobiotics	Drug - Cardiovascular	37445	100002049	LC/MS Neg	2470	161.024	381						4-hydroxycoumarin	37445
plasma	4-hydroxyglutamate	Amino Acid	Glutamate Metabolism	40499	100002544	LC/MS Pos Early	1141	164.055	4618	0.155	HBDWQSHEVMSFGY-SCQFTWEKBW	OC(C(O)=O)C[C@@H](C(O)=O)N	4-hydroxyglutamate	40499			0.15	0.077738	0.021877
urine	4-hydroxyglutamate	Amino Acid	Glutamate Metabolism	40499	100002544	LC/MS Pos Early	1141	164.055	3802	0.257287	HBDWQSHEVMSFGY-SCQFTWEKBW	OC(C(O)=O)C[C@@H](C(O)=O)N			4-hydroxyglutamate	40499
plasma	4-hydroxyhippurate	Xenobiotics	Benzoate Metabolism	35527	100001423	LC/MS Neg	1475	194.046	4959	0.14	ZMHLUFWWWPBTIU-UHFFFAOYAI	O=C(NCC(O)=O)C1=CC=C(O)C=C1	4-hydroxyhippurate	35527
urine	4-hydroxyhippurate	Xenobiotics	Benzoate Metabolism	35527	100001423	LC/MS Neg	1475	194.046	4911	0.0608881	ZMHLUFWWWPBTIU-UHFFFAOYAI	O=C(NCC(O)=O)C1=CC=C(O)C=C1			4-hydroxyhippurate	35527
urine	4-hydroxymandelate	Xenobiotics	Benzoate Metabolism	1568	1115	LC/MS Neg	772.7	167.035	4861	0.0749843	YHXHKYRQLYQUIH-UHFFFAOYAL	OC1=CC=C(C(O)C(O)=O)C=C1
plasma	4-hydroxynonenal	Lipid	Fatty Acid, Oxidized	38309	143	LC/MS Neg	4745	155.108	3947		JVJFIQYAHPMBBX-UHFFFAOYAI	CCCCCC(/C=C/C=O)O
plasma	4-hydroxyphenylacetate	Amino Acid	Phenylalanine Metabolism	541	144	LC/MS Neg	1361	151.04	3138		XQXPVVBIMDBYFF-REWHXWOFAL	OC(CC1=CC=C(C=C1)O)=O	4-hydroxyphenylacetate	541
urine	4-hydroxyphenylacetate	Amino Acid	Phenylalanine Metabolism	541	144	LC/MS Neg	1361	151.04	4910	0.0706859	XQXPVVBIMDBYFF-REWHXWOFAL	OC(CC1=CC=C(C=C1)O)=O			4-hydroxyphenylacetate	541
plasma	4-hydroxyphenylacetoylcarnitine	Amino Acid	Tyrosine Metabolism	52932	100006619	LC/MS Pos Early	2730	296.149	4824	0.343		[O-]C(CC(OC(CC1=CC=C(C=C1)O)=O)C[N+](C)(C)C)=O	4-hydroxyphenylacetoylcarnitine	52932			0.1	0.071807	0.073164
urine	4-hydroxyphenylacetoylcarnitine	Amino Acid	Tyrosine Metabolism	52932	100006619	LC/MS Pos Early	2730	296.149	4902	0.0564117		[O-]C(CC(OC(CC1=CC=C(C=C1)O)=O)C[N+](C)(C)C)=O			4-hydroxyphenylacetoylcarnitine	52932	<0.1	0.070049	0.5
plasma	4-hydroxyphenylacetylglutamine	Peptide	Acetylated Peptides	55017	100010850	LC/MS Pos Early	1528	281.113	4222			O=C(N[C@@H](CCC(N)=O)C(O)=O)CC(C=C1)=CC=C1O	4-hydroxyphenylacetylglutamine	55017
urine	4-hydroxyphenylacetylglutamine	Peptide	Acetylated Peptides	55017	100010850	LC/MS Neg	1650	279.099	4909	0.0612624		O=C(N[C@@H](CCC(N)=O)C(O)=O)CC(C=C1)=CC=C1O			4-hydroxyphenylacetylglutamine	55017	<0.1	0.071144	0.24271
urine	4-hydroxyphenylacetylglycine	Peptide	Acetylated Peptides	43525	100004418	LC/MS Neg	1622	208.061	3275		CPPDWYIPKSSNNM-UHFFFAOYAL	O=C(CC(C=C1)=CC=C1O)N([H])CC(O)=O
plasma	4-hydroxyphenylpyruvate	Amino Acid	Tyrosine Metabolism	1669	1141	LC/MS Neg	1690	179.035	3619		KKADPXVIOXHVKN-UHFFFAOYAH	OC1=CC=C(CC(C(O)=O)=O)C=C1	4-hydroxyphenylpyruvate	1669
urine	4-hydroxyphenylpyruvate	Amino Acid	Tyrosine Metabolism	1669	1141	LC/MS Neg	1690	179.035	4809	0.182192	KKADPXVIOXHVKN-UHFFFAOYAH	OC1=CC=C(CC(C(O)=O)=O)C=C1			4-hydroxyphenylpyruvate	1669	0.23	0.075475	0.00046782
plasma	4-imidazoleacetate	Amino Acid	Histidine Metabolism	32349	100001207	LC/MS Pos Early	2055	127.05	2782		PRJKNHOMHKJCEJ-UHFFFAOYAF	O=C(O)CC1=CNC=N1	4-imidazoleacetate	32349
urine	4-imidazoleacetate	Amino Acid	Histidine Metabolism	32349	100001207	LC/MS Pos Early	2055	127.05	4432	0.0685089	PRJKNHOMHKJCEJ-UHFFFAOYAF	O=C(O)CC1=CNC=N1			4-imidazoleacetate	32349	0.15	0.079443	0.022965
plasma	4-methoxyphenol sulfate	Amino Acid	Tyrosine Metabolism	48457	100006262	LC/MS Neg	2412	203.002	4178	0.192		COC1=CC=C(OS(=O)(O)=O)C=C1	4-methoxyphenol sulfate	48457
urine	4-methoxyphenol sulfate	Amino Acid	Tyrosine Metabolism	48457	100006262	LC/MS Neg	2412	203.002	2418			COC1=CC=C(OS(=O)(O)=O)C=C1			4-methoxyphenol sulfate	48457
plasma	4-methyl-2-oxopentanoate	Amino Acid	Leucine, Isoleucine and Valine Metabolism	22116	100000551	LC/MS Neg	2170	129.056	4960	0.094	BKAJNAXTPSGJCU-UHFFFAOYAG	CC(C)CC(C(O)=O)=O	4-methyl-2-oxopentanoate	22116
urine	4-methyl-2-oxopentanoate	Amino Acid	Leucine, Isoleucine and Valine Metabolism	22116	100000551	LC/MS Neg	2170	129.056	4080	0.195002	BKAJNAXTPSGJCU-UHFFFAOYAG	CC(C)CC(C(O)=O)=O			4-methyl-2-oxopentanoate	22116
plasma	4-methylbenzenesulfonate	Xenobiotics	Chemical	43592	100002390	LC/MS Neg	2350	171.012	3221		JOXIMZWYDAKGHI-UHFFFAOYAG	CC1=CC=C(S(O)(=O)=O)C=C1
plasma	4-methylcatechol sulfate	Xenobiotics	Benzoate Metabolism	46146	100004111	LC/MS Neg	2665	203.002	4959	0.096		OC1=CC(C)=CC=C1OS(O)(=O)=O	4-methylcatechol sulfate	46146
urine	4-methylcatechol sulfate	Xenobiotics	Benzoate Metabolism	46146	100004111	LC/MS Neg	2665	203.002	4912	0.0552988		OC1=CC(C)=CC=C1OS(O)(=O)=O			4-methylcatechol sulfate	46146
plasma	4-methylguaiacol sulfate	Xenobiotics	Benzoate Metabolism	48418	100006105	LC/MS Neg	2978	217.018	4515	0.171		CC1=CC=C(OS(=O)(O)=O)C(OC)=C1	4-methylguaiacol sulfate	48418
urine	4-methylguaiacol sulfate	Xenobiotics	Benzoate Metabolism	48418	100006105	LC/MS Neg	2978	217.018	4897	0.0899671		CC1=CC=C(OS(=O)(O)=O)C(OC)=C1			4-methylguaiacol sulfate	48418
plasma	4-methylhexanoylglutamine	Lipid	Fatty Acid Metabolism (Acyl Glutamine)	62735	100020631	LC/MS Neg	3390	257.151	2797			CCC(C)CCC(NC(CCC(N)=O)C(O)=O)=O	4-methylhexanoylglutamine	62735
urine	4-methylhexanoylglutamine	Lipid	Fatty Acid Metabolism (Acyl Glutamine)	62735	100020631	LC/MS Neg	3390	257.151	4912	0.0525513		CCC(C)CCC(NC(CCC(N)=O)C(O)=O)=O			4-methylhexanoylglutamine	62735	0.27	0.075733	7.4709e-05
urine	4-methylhexanoylglycine	Lipid	Fatty Acid Metabolism (Acyl Glycine)	62736	100020632	LC/MS Neg	3550	186.114	4717	0.0692526		CCC(C)CCC(NCC(O)=O)=O					0.37	0.079828	6.8914e-07
urine	4-octenedioate	Lipid	Fatty Acid, Dicarboxylate	31941	100001152	LC/MS Neg	740	171.066	4847	0.0885072	LQVYKEXVMZXOAH-UPHRSURJBO	O=C(CC\C=C/CCC(O)=O)O					<0.1	0.068858	0.10542
urine	4-quinolinecarboxylic acid	Xenobiotics	Chemical	49321	999923461	LC/MS Neg	1848	172.04	4786	0.0820067	VQMSRUREDGBWKT-UHFFFAOYAV	O=C(O)c1ccnc2c1cccc2
urine	4-ureidobutyrate	Nucleotide	Pyrimidine Metabolism, Uracil containing	22118	100000718	LC/MS Polar	2217.5	145.062	4909	0.0965517	QYTWIMMLQKHPGL-UHFFFAOYAK	O=C(N)NCCCC(O)=O					0.25	0.07592	0.00030007
plasma	4-vinylcatechol sulfate	Xenobiotics	Benzoate Metabolism	64579	100021208	LC/MS Neg	3060	215.002	4846	0.083		C=CC(C=C1O)=CC=C1OS(=O)(O)=O	4-vinylcatechol sulfate	46490
urine	4-vinylcatechol sulfate	Xenobiotics	Benzoate Metabolism	46490	999917185	LC/MS Neg	3079.5	215.002	4871	0.0778986	ILVXQMHYFMBCMJ-UHFFFAOYSA-N	C=CC(C=C1O)=CC=C1OS(=O)(O)=O			4-vinylcatechol sulfate	64579
plasma	4-vinylguaiacol glucuronide	Xenobiotics	Food Component/Plant	63843	100021209	LC/MS Neg	3010	325.093	3143			COC1=C(C=CC(C=C)=C1)O[C@](O[C@](C(O)=O)([C@@](O)([C@@]2(O)[H])[H])[H])([C@@]2(O)[H])[H]	4-vinylguaiacol glucuronide	52817
urine	4-vinylguaiacol glucuronide	Xenobiotics	Food Component/Plant	52817	999924498	LC/MS Neg	3039	325.092	4895	0.0919034	RRBFAJWNNUHFMC-DKBOKBLXSA-N	COC1=C(C=CC(C=C)=C1)O[C@](O[C@](C(O)=O)([C@@](O)([C@@]2(O)[H])[H])[H])([C@@]2(O)[H])[H]			4-vinylguaiacol glucuronide	63843
plasma	4-vinylguaiacol sulfate	Xenobiotics	Food Component/Plant	48442	100006126	LC/MS Neg	3354	229.018	4718	0.086		COC1=C(OS(O)(=O)=O)C=CC(C=C)=C1	4-vinylguaiacol sulfate	48442
urine	4-vinylguaiacol sulfate	Xenobiotics	Food Component/Plant	48442	100006126	LC/MS Neg	3354	229.018	4874	0.0998838		COC1=C(OS(O)(=O)=O)C=CC(C=C)=C1			4-vinylguaiacol sulfate	48442
plasma	4-vinylphenol sulfate	Xenobiotics	Benzoate Metabolism	36098	100001755	LC/MS Neg	3320	199.007	4959	0.075	IETVQHUKTKKBFF-UHFFFAOYAU	O=S(OC1=CC=C(C=C)C=C1)(O)=O	4-vinylphenol sulfate	36098
urine	4-vinylphenol sulfate	Xenobiotics	Benzoate Metabolism	36098	100001755	LC/MS Neg	3320	199.007	4910	0.119475	IETVQHUKTKKBFF-UHFFFAOYAU	O=S(OC1=CC=C(C=C)C=C1)(O)=O			4-vinylphenol sulfate	36098
urine	4'-hydroxypropiophenone sulfate	Xenobiotics	Chemical	48461	100006269	LC/MS Neg	3012	229.018	395
plasma	5-(galactosylhydroxy)-L-lysine	Amino Acid	Lysine Metabolism	43582	100002462	LC/MS Pos Early	2755	325.161	4911	0.232		O[C@@H]1[C@@H](O)[C@@H](O)[C@@H](CO)OC1OC(CCC(N)C(O)=O)CN	5-(galactosylhydroxy)-L-lysine	43582
urine	5-(galactosylhydroxy)-L-lysine	Amino Acid	Lysine Metabolism	43582	100002462	LC/MS Pos Early	2755	325.161	4911	0.20375		O[C@@H]1[C@@H](O)[C@@H](O)[C@@H](CO)OC1OC(CCC(N)C(O)=O)CN			5-(galactosylhydroxy)-L-lysine	43582	0.15	0.072544	0.015466
plasma	5-acetylamino-6-amino-3-methyluracil	Xenobiotics	Xanthine Metabolism	34424	100001403	LC/MS Polar	1710	197.068	4869	0.184	POQOTWQIYYNXAT-UHFFFAOYAS	O=C(NC(N)=C1NC(C)=O)N(C)C1=O	5-acetylamino-6-amino-3-methyluracil	34424			0.11	0.07385	0.057295
urine	5-acetylamino-6-amino-3-methyluracil	Xenobiotics	Xanthine Metabolism	34424	100001403	LC/MS Polar	1710	197.068	4866	0.232454	POQOTWQIYYNXAT-UHFFFAOYAS	O=C(NC(N)=C1NC(C)=O)N(C)C1=O			5-acetylamino-6-amino-3-methyluracil	34424	0.11	0.074066	0.059985
plasma	5-acetylamino-6-formylamino-3-methyluracil	Xenobiotics	Xanthine Metabolism	34401	100001402	LC/MS Polar	1424	225.063	4307		RDZNZFGKEVDNPK-UHFFFAOYAL	O=C(NC(NC=O)=C1NC(C)=O)N(C)C1=O	5-acetylamino-6-formylamino-3-methyluracil	34401			0.27	0.083399	0.0002678
urine	5-acetylamino-6-formylamino-3-methyluracil	Xenobiotics	Xanthine Metabolism	34401	100001402	LC/MS Polar	1424	225.063	4844	0.953835	RDZNZFGKEVDNPK-UHFFFAOYAL	O=C(NC(NC=O)=C1NC(C)=O)N(C)C1=O			5-acetylamino-6-formylamino-3-methyluracil	34401	0.32	0.076905	6.1589e-06
urine	5-aminovalerate	Amino Acid	Lysine Metabolism	18319	100000454	LC/MS Pos Early	2220	118.086	1479								0.12	0.231105	0.29712
urine	5-bromotryptophan	Amino Acid	Tryptophan Metabolism	53242	100009338	LC/MS Neg	3525	280.993	2802	0.107035	KZDNJQUJBMDHJW-UHFFFAOYAY	BrC1=CC=C(NC=C2CC(N)C(O)=O)C2=C1
plasma	5-dodecenoate (12:1n7)	Lipid	Medium Chain Fatty Acid	33968	100001232	LC/MS Neg	5224	197.155	4951	0.093	IJBFSOLHRKELLR-FPLPWBNLBG	CCCCCC\C=C/CCCC(O)=O
plasma	5-dodecenoylcarnitine (C12:1)	Lipid	Fatty Acid Metabolism (Acyl Carnitine, Monounsaturated)	61769	100016069	LC/MS Pos Late	1135	342.264	4833	0.125		CCCCCC/C=C\CCCC(O[C@@H](C[N+](C)(C)C)CC([O-])=O)=O	5-dodecenoylcarnitine (C12:1)	61769
urine	5-dodecenoylcarnitine (C12:1)	Lipid	Fatty Acid Metabolism (Acyl Carnitine, Monounsaturated)	61769	100016069	LC/MS Pos Late	1135	342.264	4853	0.156287		CCCCCC/C=C\CCCC(O[C@@H](C[N+](C)(C)C)CC([O-])=O)=O			5-dodecenoylcarnitine (C12:1)	61769
plasma	5-hydroxy-2-methylpyridine sulfate	Xenobiotics	Chemical	63230	100020973	LC/MS Neg	2074	188.002	4402	0.126		CC1=NC=C(OS(=O)(O)=O)C=C1
urine	5-hydroxyhexanoate	Lipid	Fatty Acid, Monohydroxy	31938	100001148	LC/MS Neg	1267	131.071	4884	0.123253	YDCRNMJQROAWFT-UHFFFAOYAI	CC(O)CCCC(O)=O
plasma	5-hydroxyindole sulfate	Amino Acid	Tryptophan Metabolism	52914	100009042	LC/MS Neg	1928	212.002	3789			OS(OC1=CC=C2C(C=CN2)=C1)(=O)=O	5-hydroxyindole sulfate	52914
urine	5-hydroxyindole sulfate	Amino Acid	Tryptophan Metabolism	52914	100009042	LC/MS Neg	1928	212.002	4731	0.0599205		OS(OC1=CC=C2C(C=CN2)=C1)(=O)=O			5-hydroxyindole sulfate	52914	<0.1	0.075621	0.14311
urine	5-hydroxyindoleacetate	Amino Acid	Tryptophan Metabolism	437	71	LC/MS Neg	1510.2	190.051	4910	0.0553387	DUUGKQCEGZLZNO-UHFFFAOYAY	OC1=CC=C(NC=C2CC(O)=O)C2=C1
plasma	5-hydroxylysine	Amino Acid	Lysine Metabolism	15685	100000054	LC/MS Pos Early	2790	163.108	4930	0.1	YSMODUONRAFBET-UHFFFAOYAX	N[C@@H](CCC(O)CN)C(O)=O	5-hydroxylysine	15685			0.15	0.07193	0.012427
urine	5-hydroxylysine	Amino Acid	Lysine Metabolism	15685	100000054	LC/MS Pos Early	2790	163.108	4503	0.0904431	YSMODUONRAFBET-UHFFFAOYAX	N[C@@H](CCC(O)CN)C(O)=O			5-hydroxylysine	15685	0.31	0.083512	6.0653e-05
plasma	5-hydroxymethyl-2-furoic acid	Amino Acid	Tyrosine Metabolism	42040	100003954	LC/MS Neg	962	141.019	3143		PCSKKIUURRTAEM-UHFFFAOYAN	O=C(C1=CC=C(CO)O1)O	5-hydroxymethyl-2-furoic acid	42040
urine	5-hydroxymethyl-2-furoic acid	Amino Acid	Tyrosine Metabolism	42040	100003954	LC/MS Neg	962	141.019	4862	0.0634427	PCSKKIUURRTAEM-UHFFFAOYAN	O=C(C1=CC=C(CO)O1)O			5-hydroxymethyl-2-furoic acid	42040
plasma	5-hydroxymethyl-2-furoylcarnitine*	Xenobiotics	Food Component/Plant	62871	100021012	LC/MS Pos Early	2471	286.129	4060			OCC1=CC=C(C(OC(CC([O-])=O)C[N+](C)(C)C)=O)O1	5-hydroxymethyl-2-furoylcarnitine*	62871
urine	5-hydroxymethyl-2-furoylcarnitine*	Xenobiotics	Food Component/Plant	62871	100021012	LC/MS Pos Early	2471	286.128	4903	0.071907		OCC1=CC=C(C(OC(CC([O-])=O)C[N+](C)(C)C)=O)O1			5-hydroxymethyl-2-furoylcarnitine*	62871	0.27	0.070523	2.752e-06
urine	5-hydroxypicolinic acid	Amino Acid	Tryptophan Metabolism	49627	999923729	LC/MS Pos Early	1420	140.034	4912	0.0562317	CGRRUFNHHQCLDZ-UHFFFAOYSA-N	Oc1ccc(C(O)=O)nc1
plasma	5-methylthioadenosine (MTA)	Amino Acid	Polyamine Metabolism	1419	212	LC/MS Pos Early	2752	298.097	4958	0.147	WUUGFSXJNOTRMR-IOSLPCCCBD	NC1=NC=NC2=C1N=CN2[C@H]3[C@H](O)[C@H](O)[C@@H](CSC)O3	5-methylthioadenosine (MTA)	1419			0.15	0.073439	0.018996
urine	5-methylthioadenosine (MTA)	Amino Acid	Polyamine Metabolism	1419	212	LC/MS Pos Early	2752	298.097	4911	0.115759	WUUGFSXJNOTRMR-IOSLPCCCBD	NC1=NC=NC2=C1N=CN2[C@H]3[C@H](O)[C@H](O)[C@@H](CSC)O3			5-methylthioadenosine (MTA)	1419
plasma	5-methylthioribose**	Amino Acid	Methionine, Cysteine, SAM and Taurine Metabolism	62100	100002103	LC/MS Pos Early	790	181.053	4314		OLVVOVIFTBSBBH-UHFFFAOYAD	OC1C(O)C(O)C(CSC)O1	5-methylthioribose**	62100
urine	5-methylthioribose**	Amino Acid	Methionine, Cysteine, SAM and Taurine Metabolism	62100	100002103	LC/MS Pos Early	790	181.053	4912	0.0605462	OLVVOVIFTBSBBH-UHFFFAOYAD	OC1C(O)C(O)C(CSC)O1			5-methylthioribose**	62100
plasma	5-methyluridine (ribothymidine)	Nucleotide	Pyrimidine Metabolism, Uracil containing	35136	100001446	LC/MS Neg	1778.1	257.078	4959	0.153	DWRXFEITVBNRMK-JXOAFFINBW	O[C@@H]1[C@H](O)[C@@H](CO)O[C@H]1N(C=C2C)C(NC2=O)=O	5-methyluridine (ribothymidine)	35136			0.2	0.073023	0.0019281
urine	5-methyluridine (ribothymidine)	Nucleotide	Pyrimidine Metabolism, Uracil containing	35136	100001446	LC/MS Neg	1778.1	257.078	1738		DWRXFEITVBNRMK-JXOAFFINBW	O[C@@H]1[C@H](O)[C@@H](CO)O[C@H]1N(C=C2C)C(NC2=O)=O			5-methyluridine (ribothymidine)	35136
plasma	5-oxoproline	Amino Acid	Glutathione Metabolism	1494	1021	LC/MS Neg	738.5	128.035	4960	0.071	ODHCTXKNWHHXJC-VKHMYHEABY	O=C1CC[C@@H]([C@@](O)=O)N1	5-oxoproline	1494			0.13	0.071339	0.030533
urine	5-oxoproline	Amino Acid	Glutathione Metabolism	1494	1021	LC/MS Neg	738.5	128.035	4912	0.0900274	ODHCTXKNWHHXJC-VKHMYHEABY	O=C1CC[C@@H]([C@@](O)=O)N1			5-oxoproline	1494
plasma	5,6-dihydrothymine	Nucleotide	Pyrimidine Metabolism, Thymine containing	1418	158	LC/MS Pos Early	1280	129.066	3414	0.28	NBAKTGXDIBVZOO-UHFFFAOYAR	O=C(NCC1C)NC1=O	5,6-dihydrothymine	1418
urine	5,6-dihydrothymine	Nucleotide	Pyrimidine Metabolism, Thymine containing	1418	158	LC/MS Neg	1637.8	127.051	4351	0.148413	NBAKTGXDIBVZOO-UHFFFAOYAR	O=C(NCC1C)NC1=O			5,6-dihydrothymine	1418
urine	5,6-dihydrouracil	Nucleotide	Pyrimidine Metabolism, Uracil containing	1559	1125	LC/MS Neg	1120	113.036	2988	0.169671	OIVLITBTBDPEFK-UHFFFAOYAM	O=C(CCN1)NC1=O
plasma	5,6-dihydrouridine	Nucleotide	Pyrimidine Metabolism, Uracil containing	61833	100001425	LC/MS Neg	1119	245.078	4958	0.126	ZPTBLXKRQACLCR-XVFCMESIBI	OC[C@H]1O[C@@H](N2CCC(NC2=O)=O)[C@@H]([C@@H]1O)O	5,6-dihydrouridine	61833
urine	5,6-dihydrouridine	Nucleotide	Pyrimidine Metabolism, Uracil containing	61833	100001425	LC/MS Neg	1119	245.078	4912	0.0559312	ZPTBLXKRQACLCR-XVFCMESIBI	OC[C@H]1O[C@@H](N2CCC(NC2=O)=O)[C@@H]([C@@H]1O)O			5,6-dihydrouridine	61833
plasma	5alpha-androstan-3alpha,17alpha-diol monosulfate	Lipid	Androgenic Steroids	37183	100002008	LC/MS Neg	5208	371.19	2851			O[C@H]1C2(C)C(CC1)C(CCC3C4(C)CC[C@@H](OS(=O)(O)=O)C3)C4CC2					<0.1	0.123494	0.31781
plasma	5alpha-androstan-3alpha,17beta-diol 17-glucuronide	Lipid	Androgenic Steroids	47132	100005396	LC/MS Neg	4930	467.265	1878	0.208		O[C@@H]1CC[C@]2(C)[C@]3([H])[C@](CCC2C1)([H])[C@@](CC4)([H])[C@@](CC3)(C)[C@H]4O[C@@H]([C@@H]([C@H]5O)O)O[C@H](C(O)=O)[C@H]5O
plasma	5alpha-androstan-3alpha,17beta-diol disulfate	Lipid	Androgenic Steroids	37184	100002017	LC/MS Neg	4275	225.07	2773	0.203		C[C@@]12[C@](CCC3C2CC[C@@]4(C)C3CC[C@@H]4OS(=O)(O)=O)([H])C[C@H](OS(=O)(O)=O)CC1					0.32	0.131195	0.0071751
plasma	5alpha-androstan-3alpha,17beta-diol monosulfate (1)	Lipid	Androgenic Steroids	37186	100002018	LC/MS Neg	4925	371.19	4202	0.086		C[C@@]12[C@](CCC3C2CC[C@@]4(C)C3CC[C@@H]4O)([H])C[C@H](OS(=O)(O)=O)CC1					0.14	0.083676	0.036347
plasma	5alpha-androstan-3alpha,17beta-diol monosulfate (2)	Lipid	Androgenic Steroids	37185	100006005	LC/MS Neg	5080	371.19	3417	0.091		C[C@@]12[C@](CCC3C2CC[C@@]4(C)C3CC[C@@H]4O)([H])C[C@H](OS(=O)(O)=O)CC1					0.12	0.106401	0.13279
plasma	5alpha-androstan-3beta,17alpha-diol disulfate	Lipid	Androgenic Steroids	37187	100002021	LC/MS Neg	4215	225.07	3411	0.202		O=S(O[C@@H]1CCC2C3CC[C@@]4([H])C[C@@H](OS(=O)(O)=O)CC[C@]4(C)C3CC[C@@]21C)(O)=O	5alpha-androstan-3beta,17alpha-diol disulfate	37187
urine	5alpha-androstan-3beta,17alpha-diol disulfate	Lipid	Androgenic Steroids	37187	100002021	LC/MS Neg	4215	225.07	1690	0.103805		O=S(O[C@@H]1CCC2C3CC[C@@]4([H])C[C@@H](OS(=O)(O)=O)CC[C@]4(C)C3CC[C@@]21C)(O)=O			5alpha-androstan-3beta,17alpha-diol disulfate	37187
plasma	5alpha-androstan-3beta,17beta-diol disulfate	Lipid	Androgenic Steroids	37190	100001987	LC/MS Neg	3880	225.07	4883	0.131		C[C@@]12[C@](CCC3C2CC[C@@]4(C)C3CC[C@@H]4OS(=O)(O)=O)([H])C[C@@H](OS(=O)(O)=O)CC1	5alpha-androstan-3beta,17beta-diol disulfate	37190			<0.1	0.072037	0.1108
urine	5alpha-androstan-3beta,17beta-diol disulfate	Lipid	Androgenic Steroids	37190	100001987	LC/MS Neg	3880	225.07	3068	0.0876159		C[C@@]12[C@](CCC3C2CC[C@@]4(C)C3CC[C@@H]4OS(=O)(O)=O)([H])C[C@@H](OS(=O)(O)=O)CC1			5alpha-androstan-3beta,17beta-diol disulfate	37190	0.18	0.115118	0.052083
plasma	5alpha-androstan-3beta,17beta-diol monosulfate (2)	Lipid	Androgenic Steroids	37192	100002024	LC/MS Neg	4685	371.19	3522	0.094		O[C@H]1CC[C@@]2(C)[C@](CCC3C2CC[C@@]4(C)C3CC[C@@H]4OS(=O)(O)=O)([H])C1	5alpha-androstan-3beta,17beta-diol monosulfate (2)	37192			<0.1	0.096406	0.22743
urine	5alpha-androstan-3beta,17beta-diol monosulfate (2)	Lipid	Androgenic Steroids	37192	100002024	LC/MS Neg	4685	371.19	439			O[C@H]1CC[C@@]2(C)[C@](CCC3C2CC[C@@]4(C)C3CC[C@@H]4OS(=O)(O)=O)([H])C1			5alpha-androstan-3beta,17beta-diol monosulfate (2)	37192
plasma	5alpha-pregnan-3beta-ol,20-one sulfate	Lipid	Progestin Steroids	37480	100002035	LC/MS Neg	5136	397.205	956			C[C@@]12C(CCC2C(C)=O)C3CC[C@@]4([H])C[C@@H](OS(=O)(O)=O)CC[C@]4(C)C3CC1
plasma	5alpha-pregnan-3beta,20alpha-diol disulfate	Lipid	Progestin Steroids	37198	100001988	LC/MS Neg	3962	239.085	4917	0.136		C[C@@]12[C@](CCC3C2CC[C@@]4(C)C3CCC4C(OS(=O)(O)=O)C)([H])C[C@@H](OS(=O)(O)=O)CC1	5alpha-pregnan-3beta,20alpha-diol disulfate	37198			0.25	0.075377	0.00019058
urine	5alpha-pregnan-3beta,20alpha-diol disulfate	Lipid	Progestin Steroids	37198	100001988	LC/MS Neg	3962	239.085	3631	0.0698752		C[C@@]12[C@](CCC3C2CC[C@@]4(C)C3CCC4C(OS(=O)(O)=O)C)([H])C[C@@H](OS(=O)(O)=O)CC1			5alpha-pregnan-3beta,20alpha-diol disulfate	37198
plasma	5alpha-pregnan-3beta,20alpha-diol monosulfate (2)	Lipid	Progestin Steroids	37200	100002014	LC/MS Neg	5060	399.221	4492	0.096		C[C@@]12[C@](CCC3C2CC[C@@]4(C)C3CCC4[C@](C)([H])O)([H])C[C@@H](OS(=O)(O)=O)CC1					0.28	0.079424	3.798e-05
plasma	5alpha-pregnan-3beta,20beta-diol monosulfate (1)	Lipid	Progestin Steroids	37196	100002009	LC/MS Neg	5180	399.221	3999	0.117		O[C@H]1CC[C@@]2(C)[C@](CCC3C2CC[C@@]4(C)C3CCC4C(C)OS(=O)(O)=O)([H])C1					0.25	0.087918	0.00072027
plasma	5alpha-pregnan-diol disulfate	Lipid	Progestin Steroids	46172	100002015	LC/MS Neg	4310	239.085	1591	0.174	LSQGWMYMIHQKSA-UHFFFAOYAD	CC(OS(=O)(O)=O)C1CCC2C3CCC4CC(OS(=O)(O)=O)CCC4(C)C3CCC21C	5alpha-pregnan-diol disulfate	46172
urine	5alpha-pregnan-diol disulfate	Lipid	Progestin Steroids	46172	100002015	LC/MS Neg	4310	239.085	537		LSQGWMYMIHQKSA-UHFFFAOYAD	CC(OS(=O)(O)=O)C1CCC2C3CCC4CC(OS(=O)(O)=O)CCC4(C)C3CCC21C			5alpha-pregnan-diol disulfate	46172
plasma	6-bromotryptophan	Amino Acid	Tryptophan Metabolism	62503	100020414	LC/MS Neg	3565	280.993	4956	0.092		Brc1ccc2c(CC(N)C(O)=O)c[nH]c2c1					0.14	0.075477	0.03568
plasma	6-hydroxyindole sulfate	Xenobiotics	Chemical	48698	100006260	LC/MS Neg	2498	212.002	4950	0.107		O=S(OC1=CC=C2C=CNC2=C1)(O)=O	6-hydroxyindole sulfate	48698
urine	6-hydroxyindole sulfate	Xenobiotics	Chemical	48698	100006260	LC/MS Neg	2498	212.002	4904	0.0572003		O=S(OC1=CC=C2C=CNC2=C1)(O)=O			6-hydroxyindole sulfate	48698
plasma	6-oxopiperidine-2-carboxylate	Amino Acid	Lysine Metabolism	43231	100004499	LC/MS Neg	965	142.051	4540	0.174	FZXCPFJMYOQZCA-UHFFFAOYAC	OC(C1CCCC(N1)=O)=O	6-oxopiperidine-2-carboxylate	43231			0.13	0.08116	0.052781
urine	6-oxopiperidine-2-carboxylate	Amino Acid	Lysine Metabolism	43231	100004499	LC/MS Neg	965	142.051	4209	0.266874	FZXCPFJMYOQZCA-UHFFFAOYAC	OC(C1CCCC(N1)=O)=O			6-oxopiperidine-2-carboxylate	43231	0.15	0.083941	0.032431
urine	6-sialyl-N-acetyllactosamine	Carbohydrate	Aminosugar Metabolism	40428	100003259	LC/MS Polar	3641	673.231	4590	0.383968	RPSBVJXBTXEJJG-RAMSCCQBBF	O=C(C)N[C@@H]1[C@H](C[C@@](OC[C@H]2O[C@H]([C@@H]([C@H]([C@H]2O)O)O)O[C@@H]3[C@@H](CO)OC([C@@H]([C@H]3O)NC(C)=O)O)([C@@](O)=O)O[C@H]1[C@@H]([C@@H](CO)O)O)O
urine	6'-sialyllactose	Carbohydrate	Disaccharides and Oligosaccharides	39795	100003132	LC/MS Polar	4064	632.204	3572			O[C@@H](C1)[C@H](C([C@@H]([C@@H](CO)O)O)O[C@@]1(C(O)=O)OC[C@H]([C@@H]([C@@H]([C@H]2O)O)O)O[C@H]2O[C@H]([C@@H](CO)O)[C@@H]([C@H](C=O)O)O)NC(C)=O
plasma	7-alpha-hydroxy-3-oxo-4-cholestenoate (7-Hoca)	Lipid	Sterol	36776	100001609	LC/MS Neg	5288.1	429.301	4960	0.081	SATGKQGFUDXGAX-MYWFJNCABU	O=C(C(CCC[C@H]([C@H]1CC[C@H]2[C@H]3[C@@H]([C@]4(C)C(C[C@H]3O)=CC(CC4)=O)CC[C@@]21C)C)C)O
urine	7-hydroxyindole sulfate	Amino Acid	Tryptophan Metabolism	52915	100009043	LC/MS Neg	1765	212.002	4557	0.0716838		O=S(OC1=C2C(C=CN2)=CC=C1)(O)=O
urine	7-ketodeoxycholate	Lipid	Secondary Bile Acid Metabolism	31904	100001063	LC/MS Neg	4821	405.265	1716	0.0854957	RHCPKKNRWFXMAT-RRWYKFPJBR	[H][C@]1([C@]2(C)[C@](CC1)([H])[C@]3([H])C(C[C@]4([H])C[C@H](O)CC[C@]4(C)[C@@]3([H])C[C@@H]2O)=O)[C@H](C)CCC(O)=O
plasma	7-methylguanine	Nucleotide	Purine Metabolism, Guanine containing	35114	100001456	LC/MS Pos Early	2175	166.072	4960	0.137	FZWGECJQACGGTI-UHFFFAOYAT	O=C1C(N2C)=C(N=C2)N=C(N)N1	7-methylguanine	35114
urine	7-methylguanine	Nucleotide	Purine Metabolism, Guanine containing	35114	100001456	LC/MS Pos Early	2175	166.072	4912	0.128463	FZWGECJQACGGTI-UHFFFAOYAT	O=C1C(N2C)=C(N=C2)N=C(N)N1			7-methylguanine	35114
urine	7-methylurate	Xenobiotics	Xanthine Metabolism	39598	100002241	LC/MS Pos Early	1321	183.051	4799	0.0881766	YHNNPKUFPWLTOP-UHFFFAOYAO	CN(C1=C(N2)NC(NC1=O)=O)C2=O
plasma	7-methylxanthine	Xenobiotics	Xanthine Metabolism	34390	100001396	LC/MS Pos Early	1350	167.056	4884	0.104	PFWLFWPASULGAN-UHFFFAOYAY	OC1=C(N2C)C(N=C2)=NC(O)=N1	7-methylxanthine	34390
urine	7-methylxanthine	Xenobiotics	Xanthine Metabolism	34390	100001396	LC/MS Pos Early	1350	167.056	4907	0.0788152	PFWLFWPASULGAN-UHFFFAOYAY	OC1=C(N2C)C(N=C2)=NC(O)=N1			7-methylxanthine	34390
urine	7,8-dihydroneopterin	Cofactors and Vitamins	Pterin Metabolism	15689	100000142	LC/MS Pos Early	1650	256.104	2746	0.173832	YQIFAMYNGGOTFB-XINAWCOVBY	NC(N1)=NC2=C(C1=O)N=C([C@](O)([C@](O)(CO)[H])[H])CN2
plasma	8-methoxykynurenate	Amino Acid	Tryptophan Metabolism	62955	100020360	LC/MS Neg	2863	218.046	3910		BXZSKDOPGDPDEG-UHFFFAOYAJ	OC1=CC(C(O)=O)=NC(C1=CC=C2)=C2OC	8-methoxykynurenate	62955
urine	8-methoxykynurenate	Amino Acid	Tryptophan Metabolism	62955	100020360	LC/MS Neg	2863	218.046	4906	0.0571523	BXZSKDOPGDPDEG-UHFFFAOYAJ	OC1=CC(C(O)=O)=NC(C1=CC=C2)=C2OC			8-methoxykynurenate	62955
plasma	9-hydroxystearate	Lipid	Fatty Acid, Monohydroxy	47120	100005834	LC/MS Neg	5384	299.259	4403	0.223	RKHXDCVAPIMDMG-UHFFFAOYAA	OC(CCCCCCCC(O)=O)CCCCCCCCC
plasma	9,10-DiHOME	Lipid	Fatty Acid, Dihydroxy	38399	179	LC/MS Neg	5180	313.238	4145	0.146	XEBKSQSGNGRGDW-YFHOEESVBC	CCCCC/C=C\CC(C(CCCCCCCC(O)=O)O)O
urine	abscisate	Xenobiotics	Food Component/Plant	21156	100000879	LC/MS Neg	3170	263.129	3476	0.0540883	JLIDBLDQVAYHNE-YKALOCIXBP	CC1(C)CC(C=C(C)C1(O)/C=C/C(C)=C\C(O)=O)=O
plasma	acesulfame	Xenobiotics	Food Component/Plant	48569	100006203	LC/MS Neg	1581	161.987	2186	0.107		CC1=CC(NS(O1)(=O)=O)=O	acesulfame	48569
urine	acesulfame	Xenobiotics	Food Component/Plant	48569	100006203	LC/MS Neg	1581	161.987	3078	0.0664923		CC1=CC(NS(O1)(=O)=O)=O			acesulfame	48569
plasma	acetylcarnitine (C2)	Lipid	Fatty Acid Metabolism (Acyl Carnitine, Short Chain)	32198	100000802	LC/MS Pos Early	2282	204.123	4960	0.083	RDHQFKQIGNGIED-MRVPVSSYBU	C[N+](C)(C)C[C@H](OC(C)=O)CC([O-])=O	acetylcarnitine (C2)	32198			0.19	0.073304	0.0037337
urine	acetylcarnitine (C2)	Lipid	Fatty Acid Metabolism (Acyl Carnitine, Short Chain)	32198	100000802	LC/MS Pos Early	2282	204.123	4912	0.0425491	RDHQFKQIGNGIED-MRVPVSSYBU	C[N+](C)(C)C[C@H](OC(C)=O)CC([O-])=O			acetylcarnitine (C2)	32198
urine	acetylsalicylate	Xenobiotics	Drug - Analgesics, Anesthetics	37493	100001953	LC/MS Neg	2020	137.024	468		BSYNRYMUTXBXSQ-UHFFFAOYAW	O=C(O)C1=CC=CC=C1OC(C)=O
plasma	acisoga	Amino Acid	Polyamine Metabolism	43258	100004541	LC/MS Neg	2297	183.114	4763	0.132	OAUYENAPBFTAQT-UHFFFAOYAN	O=C1N(CCCN([H])C(C)=O)CCC1	acisoga	43258			0.1	0.075696	0.082082
urine	acisoga	Amino Acid	Polyamine Metabolism	43258	100004541	LC/MS Neg	2297	183.114	4877	0.0926126	OAUYENAPBFTAQT-UHFFFAOYAN	O=C1N(CCCN([H])C(C)=O)CCC1			acisoga	43258	0.25	0.070883	1.552e-05
plasma	aconitate [cis or trans]	Energy	TCA Cycle	46173	100001359	LC/MS Neg	580	173.009	4958	0.052
urine	adenine	Nucleotide	Purine Metabolism, Adenine containing	554	880	LC/MS Pos Early	2221	136.062	4729	0.0947706	GFFGJBXGBJISGV-UHFFFAOYAT	NC1=NC=NC2=C1N=CN2
urine	adenosine 3',5'-cyclic monophosphate (cAMP)	Nucleotide	Purine Metabolism, Adenine containing	2831	207	LC/MS Neg	1952.2	328.045	4911	0.0596208	IVOMOUWHDPKRLL-UHFFFAOYAA	NC1=NC=NC2=C1N=CN2C3OC(CO4)C(OP4(O)=O)C3O					0.42	0.073495	2.9635e-11
plasma	adenosine 5'-monophosphate (AMP)	Nucleotide	Purine Metabolism, Adenine containing	32342	209	LC/MS Pos Early	1013	348.07	4960	0.126	UDMBCSSLTHHNCD-RWLQFSFNBF	NC1=NC=NC2=C1N=CN2C3OC(C(C3O)O)COP(O)(O)=O
urine	adenosine	Nucleotide	Purine Metabolism, Adenine containing	555	798	LC/MS Pos Early	2169	268.104	4861	0.1217	OIRDTQYFTABQOQ-KQYNXXCUBX	NC1=NC=NC2=C1N=CN2[C@@]3([H])[C@@](O)([H])[C@@](O)([H])[C@](CO)([H])O3					0.39	0.076494	2.2876e-08
urine	adipate (C6-DC)	Lipid	Fatty Acid, Dicarboxylate	21134	100000863	LC/MS Polar	3000	145.051	4903	0.187043	WNLRTRBMVRJNCN-UHFFFAOYAY	OC(CCCCC(O)=O)=O					0.11	0.073824	0.07063
plasma	adipoylcarnitine (C6-DC)	Lipid	Fatty Acid Metabolism (Acyl Carnitine, Dicarboxylate)	52988	100006614	LC/MS Pos Early	2570	290.16	4960	0.112	BSVHAXJKBCWVDA-UHFFFAOYAF	[O-]C(CC(OC(CCCCC(O)=O)=O)C[N+](C)(C)C)=O	adipoylcarnitine (C6-DC)	52988			0.24	0.072837	0.00013106
urine	adipoylcarnitine (C6-DC)	Lipid	Fatty Acid Metabolism (Acyl Carnitine, Dicarboxylate)	52988	100006614	LC/MS Pos Early	2570	290.16	4909	0.0836743	BSVHAXJKBCWVDA-UHFFFAOYAF	[O-]C(CC(OC(CCCCC(O)=O)=O)C[N+](C)(C)C)=O			adipoylcarnitine (C6-DC)	52988	0.25	0.073015	3.9558e-05
plasma	adrenate (22:4n6)	Lipid	Long Chain Polyunsaturated Fatty Acid (n3 and n6)	32980	100001193	LC/MS Neg	5678	331.264	4809	0.418	TWSWSIQAPQLDBP-CGRWFSSPBH	O=C(CCCCC/C=C/C/C=C/C/C=C/C/C=C/CCCCC)O					0.13	0.074995	0.036026
plasma	alanine	Amino Acid	Alanine and Aspartate Metabolism	1126	811	LC/MS Pos Early	1700	90.055	4960	0.09	QNAYBMKLOCPYGJ-REOHCLBHBS	O=C(O)[C@@H](N)C	alanine	1126
urine	alanine	Amino Acid	Alanine and Aspartate Metabolism	1126	811	LC/MS Pos Early	1700	90.055	4912	0.064269	QNAYBMKLOCPYGJ-REOHCLBHBS	O=C(O)[C@@H](N)C			alanine	1126
urine	allantoic acid	Nucleotide	Purine Metabolism, (Hypo)Xanthine/Inosine containing	33434	218	LC/MS Polar	2960	175.047	4794	0.149317	NUCLJNSWZCHRKL-UHFFFAOYAF	OC(C(NC(N)=O)NC(N)=O)=O
plasma	allantoin	Nucleotide	Purine Metabolism, (Hypo)Xanthine/Inosine containing	1107	1002	LC/MS Polar	1672	157.037	4959	0.196	POJWUDADGALRAB-UHFFFAOYAE	O=C(N1)C(NC(N)=O)NC1=O	allantoin	1107
urine	allantoin	Nucleotide	Purine Metabolism, (Hypo)Xanthine/Inosine containing	1107	1002	LC/MS Polar	1672	157.037	4912	0.0833086	POJWUDADGALRAB-UHFFFAOYAE	O=C(N1)C(NC(N)=O)NC1=O			allantoin	1107
plasma	alliin	Xenobiotics	Food Component/Plant	41494	100003473	LC/MS Pos Early	1470	178.053	2923	0.101	XUHLIQGRKRUKPH-ITZCMCNPBT	C=CCS(C[C@H](N)C(O)=O)=O	alliin	41494			0.14	0.116129	0.089257
urine	alliin	Xenobiotics	Food Component/Plant	41494	100003473	LC/MS Pos Early	1470	178.053	2701	0.0762617	XUHLIQGRKRUKPH-ITZCMCNPBT	C=CCS(C[C@H](N)C(O)=O)=O			alliin	41494
urine	allo-isoleucine	Amino Acid	Leucine, Isoleucine and Valine Metabolism	46552	100005840	LC/MS Pos Early	2775	132.102	1222
plasma	allo-threonine	Amino Acid	Glycine, Serine and Threonine Metabolism	15142	100000272	LC/MS Polar	2511.1	118.051	2327		AYFVYJQAPQTCCC-HRFVKAFMBS	O=C(O)[C@@H](N)[C@H](C)O	allo-threonine	15142
urine	allo-threonine	Amino Acid	Glycine, Serine and Threonine Metabolism	15142	100000272	LC/MS Polar	2511.1	118.051	4698	0.240048	AYFVYJQAPQTCCC-HRFVKAFMBS	O=C(O)[C@@H](N)[C@H](C)O			allo-threonine	15142	<0.1	0.074538	0.5
plasma	allopurinol	Xenobiotics	Drug - Metabolic	43534	100004518	LC/MS Neg	1530	135.031	807		OFCNXPDARWKPPY-UHFFFAOYAL	OC1=NC=NC2=C1C=NN2	allopurinol	43534
urine	allopurinol riboside	Xenobiotics	Drug - Metabolic	38321	100002454	LC/MS Neg	1660	267.074	1587			O[C@@H]1[C@@H](CO)O[C@@H](N2C(N=CN=C3O)=C3C=N2)[C@@H]1O
urine	allopurinol	Xenobiotics	Drug - Metabolic	43534	100004518	LC/MS Neg	1530	135.031	1329		OFCNXPDARWKPPY-UHFFFAOYAL	OC1=NC=NC2=C1C=NN2			allopurinol	43534
urine	alpha-CEHC glucuronide*	Cofactors and Vitamins	Tocopherol Metabolism	39346	100003101	LC/MS Neg	2616	453.177	4889	0.0600152		OC(C1C(O)C(O)C(O)C(OC2=C(C)C(C)=C(OC(C)(CCC(O)=O)CC3)C3=C2C)O1)=O					<0.1	0.072995	0.090736
urine	alpha-CEHC glycine*	Cofactors and Vitamins	Tocopherol Metabolism	62281	100005974	LC/MS Neg	4076	334.166	2532	0.125662		OC1=C(C)C(C)=C(OC(C)(CCC(NCC(O)=O)=O)CC2)C2=C1C					0.12	0.137572	0.17744
plasma	alpha-CEHC sulfate	Cofactors and Vitamins	Tocopherol Metabolism	47666	100005972	LC/MS Neg	3090	357.101	1439			CC1=C(OS(O)(=O)=O)C(C)=C2C(OC(C)(CCC(O)=O)CC2)=C1C	alpha-CEHC sulfate	47666
urine	alpha-CEHC sulfate	Cofactors and Vitamins	Tocopherol Metabolism	47666	100005972	LC/MS Neg	3090	357.101	4859	0.150891		CC1=C(OS(O)(=O)=O)C(C)=C2C(OC(C)(CCC(O)=O)CC2)=C1C			alpha-CEHC sulfate	47666	0.19	0.075068	0.0042432
urine	alpha-CEHC taurine*	Cofactors and Vitamins	Tocopherol Metabolism	62283	100005975	LC/MS Neg	4117	384.149	3409	0.0881422		OC1=C(C)C(C)=C(OC(C)(CCC(NCCS(=O)(O)=O)=O)CC2)C2=C1C					<0.1	0.101386	0.5
urine	alpha-CEHC	Cofactors and Vitamins	Tocopherol Metabolism	48188	100002206	LC/MS Neg	4045	277.144	637		AXODOWFEFKOVSH-UHFFFAOYAF	OC1=C(C)C(C)=C(OC(C)(CCC(O)=O)CC2)C2=C1C
urine	alpha-CMBHC glucuronide	Cofactors and Vitamins	Tocopherol Metabolism	47774	999913689	LC/MS Neg	3665	495.224	3856	0.0967524	DYOFESDCRUIQTB-UHFFFAOYSA-N	OC(C1C(O)C(O)C(O)C(OC2=C(C)C(C)=C(OC(C)(CCCC(C)C(O)=O)CC3)C3=C2C)O1)=O
plasma	alpha-hydroxyisocaproate	Amino Acid	Leucine, Isoleucine and Valine Metabolism	22132	100000706	LC/MS Neg	1840	131.071	4416	0.154	LVRFTAZAXQPQHI-YFKPBYRVBW	OC(C(CC(C)C)O)=O	alpha-hydroxyisocaproate	22132
urine	alpha-hydroxyisocaproate	Amino Acid	Leucine, Isoleucine and Valine Metabolism	22132	100000706	LC/MS Neg	1840	131.071	833		LVRFTAZAXQPQHI-YFKPBYRVBW	OC(C(CC(C)C)O)=O			alpha-hydroxyisocaproate	22132
plasma	alpha-hydroxyisovalerate	Amino Acid	Leucine, Isoleucine and Valine Metabolism	46537	100001300	LC/MS Polar	1052	117.056	4959	0.086	NGEWQZIDQIYUNV-UHFFFAOYAS	OC(C(O)=O)C(C)C	alpha-hydroxyisovalerate	46537			<0.1	0.070288	0.12893
urine	alpha-hydroxyisovalerate	Amino Acid	Leucine, Isoleucine and Valine Metabolism	46537	100001300	LC/MS Polar	1052	117.056	4906	0.15699	NGEWQZIDQIYUNV-UHFFFAOYAS	OC(C(O)=O)C(C)C			alpha-hydroxyisovalerate	46537	<0.1	0.070653	0.35917
plasma	alpha-hydroxymetoprolol	Xenobiotics	Drug - Cardiovascular	54738	100006385	LC/MS Pos Early	2900	284.186	861		OFRYBPCSEMMZHR-UHFFFAOYAO	CC(NCC(O)COC1=CC=C(C(O)COC)C=C1)C	alpha-hydroxymetoprolol	54738
urine	alpha-hydroxymetoprolol	Xenobiotics	Drug - Cardiovascular	54738	100006385	LC/MS Pos Early	2900	284.186	423						alpha-hydroxymetoprolol	54738	0.2	0.815051	0.40202
plasma	alpha-ketobutyrate	Amino Acid	Methionine, Cysteine, SAM and Taurine Metabolism	4968	796	LC/MS Polar	940	101.024	4752	0.146	TYEYBOSBBBHJIV-REWHXWOFAN	OC(C(CC)=O)=O
plasma	alpha-ketoglutaramate*	Amino Acid	Glutamate Metabolism	62101	100002397	LC/MS Polar	1916	144.03	4919	0.133	COJBGNAUUSNXHX-UHFFFAOYAQ	NC(CCC(C(O)=O)=O)=O	alpha-ketoglutaramate*	62101			0.11	0.072344	0.064846
urine	alpha-ketoglutaramate*	Amino Acid	Glutamate Metabolism	62101	100002397	LC/MS Neg	711	144.03	4875	0.201313	COJBGNAUUSNXHX-UHFFFAOYAQ	NC(CCC(C(O)=O)=O)=O			alpha-ketoglutaramate*	62101
plasma	alpha-ketoglutarate	Energy	TCA Cycle	528	93	LC/MS Polar	2700	145.014	4959	0.214	KPGXRSRHYNQIFN-UHFFFAOYAN	O=C(C(O)=O)CCC(O)=O	alpha-ketoglutarate	528
urine	alpha-ketoglutarate	Energy	TCA Cycle	528	93	LC/MS Polar	2700	145.014	4910	0.194568	KPGXRSRHYNQIFN-UHFFFAOYAN	O=C(C(O)=O)CCC(O)=O			alpha-ketoglutarate	528
plasma	alpha-tocopherol	Cofactors and Vitamins	Tocopherol Metabolism	1561	1105	LC/MS Pos Late	2522	430.378	4959	0.17	GVJHHUAWPYXKBD-IEOSBIPEBS	CC1=C2C(O[C@@](CCC[C@H](C)CCC[C@H](C)CCC[C@H](C)C)(C)CC2)=C(C)C(C)=C1O
urine	amlodipine	Xenobiotics	Drug - Cardiovascular	53247	100006186	LC/MS Neg	5251	407.138	955		HTIQEAQVCYTUBX-UHFFFAOYAV	ClC1=CC=CC=C1C2C(C(OCC)=O)=C(COCCN)NC(C)=C2C(OC)=O
plasma	andro steroid monosulfate C19H28O6S (1)*	Lipid	Androgenic Steroids	32827	100002152	LC/MS Neg	3871	383.153	3862	0.105		CC12CCC(O)CC1=CCC3C2CCC4(C)C3CC(OS(=O)(O)=O)C4=O	andro steroid monosulfate C19H28O6S (1)*	32827			0.44	0.093414	1.55e-07
urine	andro steroid monosulfate C19H28O6S (1)*	Lipid	Androgenic Steroids	32827	100002152	LC/MS Neg	3871	383.153	4455	0.054969		CC12CCC(O)CC1=CCC3C2CCC4(C)C3CC(OS(=O)(O)=O)C4=O			andro steroid monosulfate C19H28O6S (1)*	32827	0.14	0.082374	0.048077
plasma	androstenediol (3alpha, 17alpha) monosulfate (2)	Lipid	Androgenic Steroids	37207	100002026	LC/MS Neg	4712	369.174	4014	0.116		O[C@@H]1CCC2C3CCC4=C[C@H](OS(=O)(O)=O)CC[C@]4(C)C3CC[C@@]21C	androstenediol (3alpha, 17alpha) monosulfate (2)	37207			0.26	0.090014	0.00062092
urine	androstenediol (3alpha, 17alpha) monosulfate (2)	Lipid	Androgenic Steroids	37207	100002026	LC/MS Neg	4712	369.174	536	0.0783087		O[C@@H]1CCC2C3CCC4=C[C@H](OS(=O)(O)=O)CC[C@]4(C)C3CC[C@@]21C			androstenediol (3alpha, 17alpha) monosulfate (2)	37207
plasma	androstenediol (3alpha, 17alpha) monosulfate (3)	Lipid	Androgenic Steroids	37209	100002027	LC/MS Neg	5180	369.174	4887	0.143		O[C@@H]1CCC2C3CCC4=CC(OS(=O)(O)=O)CC[C@]4(C)C3CC[C@@]21C	androstenediol (3alpha, 17alpha) monosulfate (3)	37209			0.16	0.070533	0.0041132
urine	androstenediol (3alpha, 17alpha) monosulfate (3)	Lipid	Androgenic Steroids	37209	100002027	LC/MS Neg	5180	369.174	931			O[C@@H]1CCC2C3CCC4=CC(OS(=O)(O)=O)CC[C@]4(C)C3CC[C@@]21C			androstenediol (3alpha, 17alpha) monosulfate (3)	37209
plasma	androstenediol (3beta,17beta) disulfate (1)	Lipid	Androgenic Steroids	37202	100001992	LC/MS Neg	3740	224.062	4956	0.116		C[C@@]12C(CCC3C2CC[C@@]4(C)C3CC[C@@H]4OS(=O)(O)=O)=C[C@@H](OS(=O)(O)=O)CC1	androstenediol (3beta,17beta) disulfate (1)	37202			0.19	0.073091	0.0036999
urine	androstenediol (3beta,17beta) disulfate (1)	Lipid	Androgenic Steroids	37202	100001992	LC/MS Neg	3740	224.062	4776	0.0592062		C[C@@]12C(CCC3C2CC[C@@]4(C)C3CC[C@@H]4OS(=O)(O)=O)=C[C@@H](OS(=O)(O)=O)CC1			androstenediol (3beta,17beta) disulfate (1)	37202	<0.1	0.075295	0.10549
plasma	androstenediol (3beta,17beta) disulfate (2)	Lipid	Androgenic Steroids	37203	100001994	LC/MS Neg	4065	224.062	4948	0.105		C[C@]12C(CCC3C1CC[C@]4(C3CC[C@@H]4OS(=O)(O)=O)C)=C[C@H](CC2)OS(=O)(O)=O	androstenediol (3beta,17beta) disulfate (2)	37203			0.16	0.071724	0.011194
urine	androstenediol (3beta,17beta) disulfate (2)	Lipid	Androgenic Steroids	37203	100001994	LC/MS Neg	4065	224.062	4842	0.0507866		C[C@]12C(CCC3C1CC[C@]4(C3CC[C@@H]4OS(=O)(O)=O)C)=C[C@H](CC2)OS(=O)(O)=O			androstenediol (3beta,17beta) disulfate (2)	37203
plasma	androstenediol (3beta,17beta) monosulfate (1)	Lipid	Androgenic Steroids	37211	100002028	LC/MS Neg	4535	369.174	4878	0.075		O[C@H]1CCC2C3CCC4=C[C@@H](OS(=O)(O)=O)CC[C@]4(C)C3CC[C@@]21C	androstenediol (3beta,17beta) monosulfate (1)	37211			0.11	0.073126	0.060799
urine	androstenediol (3beta,17beta) monosulfate (1)	Lipid	Androgenic Steroids	37211	100002028	LC/MS Neg	4535	369.174	3305	0.0567407		O[C@H]1CCC2C3CCC4=C[C@@H](OS(=O)(O)=O)CC[C@]4(C)C3CC[C@@]21C			androstenediol (3beta,17beta) monosulfate (1)	37211
plasma	androstenediol (3beta,17beta) monosulfate (2)	Lipid	Androgenic Steroids	37210	100002029	LC/MS Neg	4500	369.174	4556	0.116		O[C@H]1CC[C@@]2(C)C(CCC3C2CC[C@@]4(C)C3CC[C@@H]4OS(=O)(O)=O)=C1	androstenediol (3beta,17beta) monosulfate (2)	37210
urine	androstenediol (3beta,17beta) monosulfate (2)	Lipid	Androgenic Steroids	37210	100002029	LC/MS Neg	4500	369.174	733			O[C@H]1CC[C@@]2(C)C(CCC3C2CC[C@@]4(C)C3CC[C@@H]4OS(=O)(O)=O)=C1			androstenediol (3beta,17beta) monosulfate (2)	37210
plasma	androsterone glucuronide	Lipid	Androgenic Steroids	61846	100002761	LC/MS Neg	4953	465.249	4738	0.113	VFUIRAVTUVCQTF-BSOWLZGZBS	O[C@H]1[C@H](O)[C@@H]([C@](O)=O)O[C@@H](O[C@@H]2CC[C@@]3(C)[C@](CC[C@]4([H])[C@]3([H])CC[C@@]5(C)[C@@]4([H])CCC5=O)([H])C2)[C@@H]1O	androsterone glucuronide	61846			0.21	0.074979	0.001462
urine	androsterone glucuronide	Lipid	Androgenic Steroids	61846	100002761	LC/MS Neg	4953	465.249	4873	0.0654908	VFUIRAVTUVCQTF-BSOWLZGZBS	O[C@H]1[C@H](O)[C@@H]([C@](O)=O)O[C@@H](O[C@@H]2CC[C@@]3(C)[C@](CC[C@]4([H])[C@]3([H])CC[C@@]5(C)[C@@]4([H])CCC5=O)([H])C2)[C@@H]1O			androsterone glucuronide	61846	0.16	0.069976	0.0032702
plasma	androsterone sulfate	Lipid	Androgenic Steroids	31591	100001073	LC/MS Neg	5022	369.174	4951	0.076	ZMITXKRGXGRMKS-CZTOYULQBN	C[C@]1([C@](CC2)([H])[C@]3([H])CC[C@@]4([H])C[C@H](OS(=O)(O)=O)CC[C@]4(C)[C@@]3([H])CC1)C2=O	androsterone sulfate	31591			0.29	0.073177	3.3709e-06
urine	androsterone sulfate	Lipid	Androgenic Steroids	31591	100001073	LC/MS Neg	5022	369.174	395						androsterone sulfate	31591
urine	anserine	Amino Acid	Histidine Metabolism	15747	100000044	LC/MS Neg	1124.8	239.115	2442	0.111148	MYYIAHXIVFADCU-QMMMGPOBBJ	CN1C=NC=C1C[C@@H]([C@@](O)=O)NC(CCN)=O
urine	anthranilate	Amino Acid	Tryptophan Metabolism	57746	1258	LC/MS Pos Early	2606	120.044	3618	0.228763	RWZYAGGXGHYGMB-UHFFFAOYAS	OC(C1=CC=CC=C1N)=O					<0.1	0.090321	0.2427
plasma	arabinose	Carbohydrate	Pentose Metabolism	575	828	LC/MS Polar	1804.5	195.051	3468		PYMYPHUHKUWMLA-WDCZJNDABW	O[C@@H]1CO[C@@H](O)[C@@H](O)[C@@H]1O	arabinose	575
urine	arabinose	Carbohydrate	Pentose Metabolism	575	828	LC/MS Polar	1804.5	195.051	4806	0.162122	PYMYPHUHKUWMLA-WDCZJNDABW	O[C@@H]1CO[C@@H](O)[C@@H](O)[C@@H]1O			arabinose	575
plasma	arabitol/xylitol	Carbohydrate	Pentose Metabolism	48885	100006430	LC/MS Polar	1932.4	151.061	4959	0.098		OC[C@@H](C([C@H](CO)O)O)O	arabitol/xylitol	48885
urine	arabitol/xylitol	Carbohydrate	Pentose Metabolism	48885	100006430	LC/MS Polar	1932.4	151.061	4910	0.0905868		OC[C@@H](C([C@H](CO)O)O)O			arabitol/xylitol	48885
plasma	arabonate/xylonate	Carbohydrate	Pentose Metabolism	48255	100006115	LC/MS Polar	2700	165.04	4958	0.167		OC([C@H]([C@@H]([C@@H](CO)O)O)O)=O	arabonate/xylonate	48255
urine	arabonate/xylonate	Carbohydrate	Pentose Metabolism	48255	100006115	LC/MS Polar	2700	165.041	4906	0.104804		OC([C@H]([C@@H]([C@@H](CO)O)O)O)=O			arabonate/xylonate	48255
plasma	arachidate (20:0)	Lipid	Long Chain Saturated Fatty Acid	1118	893	LC/MS Neg	6240	311.296	4960	0.38	VKOBVWXKNCXXDE-UHFFFAOYAB	CCCCCCCCCCCCCCCCCCCC(O)=O
plasma	arachidonate (20:4n6)	Lipid	Long Chain Polyunsaturated Fatty Acid (n3 and n6)	1110	229	LC/MS Neg	5535	303.233	4960	0.303	YZXBAPSDXZZRGB-DOFZRALJBE	CCCCC/C=C\C/C=C\C/C=C\C/C=C\CCCC(O)=O					0.13	0.071536	0.028049
plasma	arachidonoylcarnitine (C20:4)	Lipid	Fatty Acid Metabolism (Acyl Carnitine, Polyunsaturated)	57518	100015837	LC/MS Pos Late	1353	448.342	4890	0.12		CCCCC/C=C\C/C=C\C/C=C\C/C=C\CCCC(OC(C[N+](C)(C)C)CC([O-])=O)=O					0.25	0.07618	0.00024642
plasma	arachidonoylcholine	Lipid	Fatty Acid Metabolism (Acyl Choline)	53261	100009332	LC/MS Pos Late	1390	390.337	4906	0.646		O=C(CCC/[C-]=C/C/C=C/C/C=C/C/C=C/CCCCC)OCC[N+](C)(C)C					<0.1	0.068943	0.25191
plasma	arachidoylcarnitine (C20)*	Lipid	Fatty Acid Metabolism (Acyl Carnitine, Long Chain Saturated)	57513	100015833	LC/MS Pos Late	1512	456.405	4837	0.162	SVJLJQBGUITFLI-UHFFFAOYAV	O=C(OC(C[N+](C)(C)C)CC([O-])=O)CCCCCCCCCCCCCCCCCCC
plasma	argininate*	Amino Acid	Urea cycle; Arginine and Proline Metabolism	57461	100002769	LC/MS Pos Early	2150	176.103	4959	0.151	BMFMQGXDDJALKQ-BYPYZUCNBB	N=C(N)NCCC[C@H](O)C(O)=O	argininate*	57461			0.22	0.068973	5.7629e-05
urine	argininate*	Amino Acid	Urea cycle; Arginine and Proline Metabolism	57461	100002769	LC/MS Pos Early	2150	176.103	4912	0.0790896	BMFMQGXDDJALKQ-BYPYZUCNBB	N=C(N)NCCC[C@H](O)C(O)=O			argininate*	57461	0.26	0.069268	1.8783e-06
plasma	arginine	Amino Acid	Urea cycle; Arginine and Proline Metabolism	1638	231	LC/MS Pos Early	2825	175.119	4960	0.096	ODKSFYDXXFIFQN-UHFFFAOYAT	N=C(N)NCCCC(N)C(O)=O	arginine	1638			0.18	0.071991	0.0032382
urine	arginine	Amino Acid	Urea cycle; Arginine and Proline Metabolism	1638	231	LC/MS Pos Early	2825	175.119	4910	0.0545686	ODKSFYDXXFIFQN-UHFFFAOYAT	N=C(N)NCCCC(N)C(O)=O			arginine	1638
urine	argininosuccinate	Amino Acid	Urea cycle; Arginine and Proline Metabolism	15497	232	LC/MS Pos Early	2745	291.13	4911	0.137748	KDZOASGQNOPSCU-UHFFFAOYAF	NC(C(O)=O)CCCNC(NC(C(O)=O)CC(O)=O)=N					0.13	0.073388	0.038172
urine	ascorbate (Vitamin C)	Cofactors and Vitamins	Ascorbate and Aldarate Metabolism	32354	233	LC/MS Pos Early	770	177.039	2955	0.162728	CIWBSHSKHKDKBQ-JLAZNSOCBT	OCC(O)C1OC(C(O)=C1O)=O
plasma	ascorbic acid 2-sulfate	Cofactors and Vitamins	Ascorbate and Aldarate Metabolism	63590	100009329	LC/MS Polar	3042	254.982	4957	0.189	SKKZOYBAANIUOV-ZAFYKAAXBH	O[C@@H](CO)[C@@](C1=O)([H])OC(O)=C1OS(O)(=O)=O					<0.1	0.069093	0.23519
plasma	ascorbic acid 3-sulfate*	Cofactors and Vitamins	Ascorbate and Aldarate Metabolism	63687	100020409	LC/MS Polar	2025	254.981	4956	0.181	FBFZPSQPKNIVMT-ZAFYKAAXBA	O=C1O[C@@]([C@@H](O)CO)([H])C(OS(=O)(O)=O)=C1O	ascorbic acid 3-sulfate*	46612			<0.1	0.06995	0.5
urine	ascorbic acid 3-sulfate*	Cofactors and Vitamins	Ascorbate and Aldarate Metabolism	46612	999912206	LC/MS Neg	622	254.982	4912	0.0847561	FBFZPSQPKNIVMT-ZAFYKAAXBA	O=C1O[C@@]([C@@H](O)CO)([H])C(OS(=O)(O)=O)=C1O			ascorbic acid 3-sulfate*	63687
plasma	asparagine	Amino Acid	Alanine and Aspartate Metabolism	512	917	LC/MS Pos Early	1225	133.061	4960	1.62	DCXYFEDJOCDNAF-REOHCLBHBD	NC(C[C@H](N)C(O)=O)=O	asparagine	512			0.22	0.069303	8.1121e-05
urine	asparagine	Amino Acid	Alanine and Aspartate Metabolism	512	917	LC/MS Pos Early	1225	133.061	4912	0.0410467	DCXYFEDJOCDNAF-REOHCLBHBD	NC(C[C@H](N)C(O)=O)=O			asparagine	512	0.21	0.074718	0.001728
plasma	aspartate	Amino Acid	Alanine and Aspartate Metabolism	443	234	LC/MS Pos Early	1165	134.045	4960	0.07	CKLJMWTZIZZHCS-REOHCLBHBW	NC(C(O)=O)CC(O)=O	aspartate	443			<0.1	0.071013	0.45569
urine	aspartate	Amino Acid	Alanine and Aspartate Metabolism	443	234	LC/MS Pos Early	1165	134.045	4906	0.0733218	CKLJMWTZIZZHCS-REOHCLBHBW	NC(C(O)=O)CC(O)=O			aspartate	443
plasma	azelate (C9-DC)	Lipid	Fatty Acid, Dicarboxylate	18362	2029	LC/MS Polar	2520	187.098	4706	0.18	BDJRBEYXGGNYIS-UHFFFAOYAK	O=C(O)CCCCCCCC(O)=O	azelate (C9-DC)	18362
urine	azelate (C9-DC)	Lipid	Fatty Acid, Dicarboxylate	18362	2029	LC/MS Neg	1276	187.098	4885	0.0542423	BDJRBEYXGGNYIS-UHFFFAOYAK	O=C(O)CCCCCCCC(O)=O			azelate (C9-DC)	18362	<0.1	0.073269	0.15715
urine	azeloylcarnitine (C9-DC)	Xenobiotics	Chemical	52943	100006630	LC/MS Pos Early	3149	332.207	1220
plasma	behenoyl dihydrosphingomyelin (d18:0/22:0)*	Lipid	Dihydrosphingomyelins	57331	100009026	LC/MS Pos Late	3300	789.684	4959	0.123	FONAXCRWZQFJHY-JCGOJSMZBF	[H][C@](NC(CCCCCCCCCCCCCCCCCCCCC)=O)(COP(OCC[N+](C)(C)C)([O-])=O)[C@@](O)([H])CCCCCCCCCCCCCCC					0.22	0.074406	0.0014715
plasma	behenoyl sphingomyelin (d18:1/22:0)*	Lipid	Sphingomyelins	48492	100006294	LC/MS Pos Late	3250	787.669	4959	0.212		CCCCCCCCCCCCC/C=C/[C@@H](O)[C@@H](NC(CCCCCCCCCCCCCCCCCCCCC)=O)COP([O-])(OCC[N+](C)(C)C)=O
plasma	behenoylcarnitine (C22)*	Lipid	Fatty Acid Metabolism (Acyl Carnitine, Long Chain Saturated)	57514	100015832	LC/MS Pos Late	1561	484.436	3305	0.168	IUMXSSOVGPXXJL-UHFFFAOYAY	O=C(OC(C[N+](C)(C)C)CC([O-])=O)CCCCCCCCCCCCCCCCCCCCC					<0.1	0.107427	0.3046
urine	benzoate	Xenobiotics	Benzoate Metabolism	15778	100000008	LC/MS Neg	1750	121.029	4005	0.422412	WPYMKLBDIGXBTP-UHFFFAOYAD	OC(C1=CC=CC=C1)=O
plasma	benzoylcarnitine*	Xenobiotics	Chemical	43265	100004555	LC/MS Pos Early	3041	266.139	4027			O=C(C1=CC=CC=C1)OC(C[N+](C)(C)C)CC([O-])=O	benzoylcarnitine*	43265
urine	benzoylcarnitine*	Xenobiotics	Chemical	43265	100004555	LC/MS Pos Early	3041	266.139	4904	0.08086		O=C(C1=CC=CC=C1)OC(C[N+](C)(C)C)CC([O-])=O			benzoylcarnitine*	43265
plasma	beta-alanine	Nucleotide	Pyrimidine Metabolism, Uracil containing	55	244	LC/MS Pos Early	1905	90.055	4960	0.171	UCMIRNVEIXFBKS-UHFFFAOYAL	NCCC(O)=O	beta-alanine	55
urine	beta-alanine	Nucleotide	Pyrimidine Metabolism, Uracil containing	55	244	LC/MS Pos Early	1905	90.055	4883	0.10372	UCMIRNVEIXFBKS-UHFFFAOYAL	NCCC(O)=O			beta-alanine	55	0.11	0.07629	0.084734
plasma	beta-citrylglutamate	Amino Acid	Glutamate Metabolism	54923	100003271	LC/MS Neg	530	320.062	4927	0.203	GAQNUGISBQJMKO-UHFFFAOYAK	OC(CC(C(NC(CCC(O)=O)C(O)=O)=O)(CC(O)=O)O)=O	beta-citrylglutamate	54923			0.17	0.074844	0.010312
urine	beta-citrylglutamate	Amino Acid	Glutamate Metabolism	54923	100003271	LC/MS Neg	530	320.062	4912	0.0764398	GAQNUGISBQJMKO-UHFFFAOYAK	OC(CC(C(NC(CCC(O)=O)C(O)=O)=O)(CC(O)=O)O)=O			beta-citrylglutamate	54923	0.16	0.076563	0.021297
plasma	beta-cryptoxanthin	Cofactors and Vitamins	Vitamin A Metabolism	57591	100001977	LC/MS Pos Late	2560	552.433	4926	0.135	DMASLKHVQRHNES-QQGJMDNJBV	CC1=C(/C=C/C(C)=C/C=C/C(C)=C/C=C/C=C(C)/C=C/C=C(C)/C=C/C2=C(C)CCCC2(C)C)C(C)(C)CC(O)C1
urine	beta-guanidinopropanoate	Xenobiotics	Food Component/Plant	35101	100001411	LC/MS Pos Early	2145	132.077	2839	0.103576	KMXXSJLYVJEBHI-UHFFFAOYAJ	OC(CCNC(N)=N)=O					0.31	0.12869	0.0071312
plasma	beta-hydroxyisovalerate	Amino Acid	Leucine, Isoleucine and Valine Metabolism	12129	1442	LC/MS Polar	1149.8	117.056	4479		4000	CC(C)(O)CC(O)=O	beta-hydroxyisovalerate	12129			<0.1	0.075375	0.31432
urine	beta-hydroxyisovalerate	Amino Acid	Leucine, Isoleucine and Valine Metabolism	12129	1442	LC/MS Neg	1027	117.056	4858	0.221717	4000	CC(C)(O)CC(O)=O			beta-hydroxyisovalerate	12129
plasma	beta-hydroxyisovaleroylcarnitine	Amino Acid	Leucine, Isoleucine and Valine Metabolism	35433	100001594	LC/MS Pos Early	2584	262.165	4849	0.209	IGLHHSKNBDXCEY-UHFFFAOYAG	[O-]C(CC(C[N+](C)(C)C)OC(CC(O)(C)C)=O)=O	beta-hydroxyisovaleroylcarnitine	35433			0.1	0.074924	0.092325
urine	beta-hydroxyisovaleroylcarnitine	Amino Acid	Leucine, Isoleucine and Valine Metabolism	35433	100001594	LC/MS Pos Early	2584	262.165	4912	0.105364	IGLHHSKNBDXCEY-UHFFFAOYAG	[O-]C(CC(C[N+](C)(C)C)OC(CC(O)(C)C)=O)=O			beta-hydroxyisovaleroylcarnitine	35433	0.12	0.073653	0.046748
plasma	betaine	Amino Acid	Glycine, Serine and Threonine Metabolism	3141	799	LC/MS Pos Early	1064	118.086	4960	0.055	KWIUHFFTVRNATP-UHFFFAOYAI	O=C(C[N+](C)(C)C)[O-]	betaine	3141			0.21	0.075575	0.0030162
urine	betaine	Amino Acid	Glycine, Serine and Threonine Metabolism	3141	799	LC/MS Pos Early	1064	118.086	4912	0.0389425	KWIUHFFTVRNATP-UHFFFAOYAI	O=C(C[N+](C)(C)C)[O-]			betaine	3141	0.15	0.072154	0.012946
urine	betonicine	Xenobiotics	Food Component/Plant	38100	100002153	LC/MS Pos Early	1012	160.097	362
plasma	bilirubin (E,E)*	Cofactors and Vitamins	Hemoglobin and Porphyrin Metabolism	32586	100001950	LC/MS Pos Late	1045	585.271	4952	0.168	BPYKTIZUTYGOLE-BMNRKXREBL	CC(C(N/1)=O)=C(C=C)C1=C/C2=C(C)C(CCC(O)=O)=C(CC3=C(CCC(O)=O)C(C)=C(/C=C4NC(C(C=C)=C\4C)=O)N3)N2					0.16	0.073298	0.012046
plasma	bilirubin (E,Z or Z,E)*	Cofactors and Vitamins	Hemoglobin and Porphyrin Metabolism	47886	100001951	LC/MS Pos Late	1265	585.271	4656	0.206	BPYKTIZUTYGOLE-VVCLLGATBN	CC(C(N/1)=O)=C(C=C)C1=C/C2=C(C)C(CCC(O)=O)=C(CC3=C(CCC(O)=O)C(C)=C(/C=C4NC(C(C=C)=C/4C)=O)N3)N2					0.22	0.079802	0.0022245
plasma	bilirubin (Z,Z)	Cofactors and Vitamins	Hemoglobin and Porphyrin Metabolism	43807	1090	LC/MS Pos Late	1840	585.271	4958	0.198	BPYKTIZUTYGOLE-IFADSCNNBS	CC(C(N\1)=O)=C(C=C)C1=C/C2=C(C)C(CCC(O)=O)=C(CC3=C(CCC(O)=O)C(C)=C(/C=C4NC(C(C=C)=C/4C)=O)N3)N2					0.24	0.076988	0.0010846
plasma	bilirubin degradation product, C16H18N2O5 (1)**	Partially Characterized Molecules	Partially Characterized Molecules	64403	100022003	LC/MS Neg	3098	317.114	3565	0.29			bilirubin degradation product, C16H18N2O5 (1)**	46493			0.35	0.10277	0.00019342
urine	bilirubin degradation product, C16H18N2O5 (1)**	Partially Characterized Molecules	Partially Characterized Molecules	46493	999921448	LC/MS Neg	3098	317.115	3021						bilirubin degradation product, C16H18N2O5 (1)**	64403
plasma	bilirubin degradation product, C16H18N2O5 (2)**	Partially Characterized Molecules	Partially Characterized Molecules	64404	100022004	LC/MS Neg	3204	317.114	4933	0.255							0.32	0.077298	1.2766e-05
plasma	bilirubin degradation product, C16H18N2O5 (4)**	Partially Characterized Molecules	Partially Characterized Molecules	64415	100022015	LC/MS Neg	3428	317.114	4786	0.31							0.28	0.078633	0.00017175
plasma	bilirubin degradation product, C17H18N2O4 (1)**	Partially Characterized Molecules	Partially Characterized Molecules	64409	100022005	LC/MS Neg	4633	313.119	4950	0.218							0.26	0.075751	0.00024067
plasma	bilirubin degradation product, C17H18N2O4 (2)**	Partially Characterized Molecules	Partially Characterized Molecules	64407	100022006	LC/MS Neg	4793	313.119	4959	0.198							0.26	0.076049	0.00026185
plasma	bilirubin degradation product, C17H18N2O4 (3)**	Partially Characterized Molecules	Partially Characterized Molecules	64408	100022007	LC/MS Neg	4906	313.119	4959	0.182							0.25	0.075511	0.00044017
plasma	bilirubin degradation product, C17H20N2O5 (1)**	Partially Characterized Molecules	Partially Characterized Molecules	64405	100022008	LC/MS Neg	3756	331.13	4764	0.525							0.16	0.07465	0.014002
plasma	bilirubin degradation product, C17H20N2O5 (2)**	Partially Characterized Molecules	Partially Characterized Molecules	64406	100022009	LC/MS Neg	3890	331.13	4888	0.454							0.2	0.074956	0.0034567
plasma	biliverdin	Cofactors and Vitamins	Hemoglobin and Porphyrin Metabolism	2137	250	LC/MS Pos Late	1016	583.255	4956	0.109	QBUVFDKTZJNUPP-BBROENKCBK	CC1=C(/C=C(N2)/C(C=C)=C(C)C2=O)NC(/C=C3C(CCC(O)=O)=C(C)C(/C=C(N4)\C(C)=C(C=C)C4=O)=N\3)=C1CCC(O)=O					0.22	0.076922	0.0030769
urine	biopterin	Cofactors and Vitamins	Tetrahydrobiopterin Metabolism	12358	1548	LC/MS Neg	1398	236.079	4897	0.203132	LHQIJBMDNUYRAM-DZSWIPIPBD	O=C1C2=NC([C@H](O)[C@H](O)C)=CNC2=NC(N)=N1					0.14	0.073585	0.025861
plasma	bradykinin	Peptide	Polypeptide	22154	100000967	LC/MS Pos Late	792	530.788	352	0.4	QXZGBUJJYSLZLT-FDISYFBBBG	O=C(N[C@H](C(N[C@H](C(N1[C@H](C(N[C@H](C(N[C@@H](CCCNC(N)=N)C(O)=O)=O)CC2=CC=CC=C2)=O)CCC1)=O)CO)=O)CC3=CC=CC=C3)CNC([C@H]4N(C([C@H]5N(C([C@H](CCCNC(N)=N)N)=O)CCC5)=O)CCC4)=O
plasma	branched chain 14:0 dicarboxylic acid**	Lipid	Fatty Acid, Dicarboxylate	63191	100021374	LC/MS Neg	3849	257.176	4793	0.15		CCCCCC(CCCC(O)=O)CCCC(O)=O
plasma	branched-chain, straight-chain, or cyclopropyl 10:1 fatty acid (1)*	Partially Characterized Molecules	Partially Characterized Molecules	63615	100021666	LC/MS Neg	4805	169.123	4945	0.185		CC(C)CCCC/C=C/C(O)=O
plasma	branched-chain, straight-chain, or cyclopropyl 10:1 fatty acid (2)*	Partially Characterized Molecules	Partially Characterized Molecules	63616	100021667	LC/MS Neg	4853	169.123	3491			CC(C)CCCC/C=C/C(O)=O					0.18	0.102671	0.039006
plasma	branched-chain, straight-chain, or cyclopropyl 12:1 fatty acid*	Partially Characterized Molecules	Partially Characterized Molecules	63683	100021709	LC/MS Neg	5261	197.155	4945	0.087		OC(/C=C/CCCC(C)CCCC)=O					<0.1	0.072084	0.18467
plasma	butyrate/isobutyrate (4:0)	Lipid	Short Chain Fatty Acid	40605	1143	LC/MS Neg	1062	87.0452	3279		FERIUCNNQQJTOY-UHFFFAOYAP	OC(CCC)=O
urine	butyryl-putrescine	Amino Acid	Polyamine Metabolism	52642	999924413	LC/MS Pos Early	2770	159.149	3712	0.0884606	HQTYZWYSIZOPGA-UHFFFAOYSA-N	NCCCCNC(CCC)=O
plasma	butyrylcarnitine (C4)	Lipid	Fatty Acid Metabolism (also BCAA Metabolism)	32412	100001054	LC/MS Pos Early	2860	232.154	4825	0.1	QWYFHHGCZUCMBN-SECBINFHBA	CCCC(O[C@H](CC([O-])=O)C[N+](C)(C)C)=O					0.55	0.078762	5.2119e-13
plasma	C-glycosyltryptophan	Amino Acid	Tryptophan Metabolism	48782	100006379	LC/MS Pos Early	2700	367.15	4960	0.119	CPXSBHKDEPPWIX-RAYCSJGIBM	N[C@H](C(O)=O)CC1=C([C@H]([C@H]([C@@H](O)[C@@H]2O)O)O[C@@H]2CO)NC3=CC=CC=C13	C-glycosyltryptophan	48782
urine	C-glycosyltryptophan	Amino Acid	Tryptophan Metabolism	48782	100006379	LC/MS Neg	1777	365.135	4912	0.0501432	CPXSBHKDEPPWIX-RAYCSJGIBM	N[C@H](C(O)=O)CC1=C([C@H]([C@H]([C@@H](O)[C@@H]2O)O)O[C@@H]2CO)NC3=CC=CC=C13			C-glycosyltryptophan	48782
urine	caffeate	Xenobiotics	Food Component/Plant	21177	100000914	LC/MS Neg	1165	179.035	4392	0.129874	QAIPRVGONGVQAS-DUXPYHPUBE	O=C(O)/C=C/C1=CC=C(O)C(O)=C1					<0.1	0.077877	0.10771
plasma	caffeic acid sulfate	Xenobiotics	Food Component/Plant	53254	100009337	LC/MS Polar	1307	258.992	4766	0.262	SNVAIAITQIIEMQ-DUXPYHPUBQ	OS(OC1=CC=C(C=C1O)/C=C/C(O)=O)(=O)=O	caffeic acid sulfate	53254
urine	caffeic acid sulfate	Xenobiotics	Food Component/Plant	53254	100009337	LC/MS Polar	1307	258.992	4872	0.197926	SNVAIAITQIIEMQ-DUXPYHPUBQ	OS(OC1=CC=C(C=C1O)/C=C/C(O)=O)(=O)=O			caffeic acid sulfate	53254
plasma	caffeine	Xenobiotics	Xanthine Metabolism	569	849	LC/MS Pos Early	2106	195.088	4803	0.112	RYYVLZVUVIJVGH-UHFFFAOYAW	O=C(N(C)C1=C2N(C)C=N1)N(C)C2=O	caffeine	569
urine	caffeine	Xenobiotics	Xanthine Metabolism	569	849	LC/MS Pos Early	2106	195.088	4709	0.0943921	RYYVLZVUVIJVGH-UHFFFAOYAW	O=C(N(C)C1=C2N(C)C=N1)N(C)C2=O			caffeine	569
plasma	campesterol	Lipid	Sterol	33997	100001269	LC/MS Pos Late	2873	383.367	1551		SGNBVLSWZMBQTH-PODYLUTMBW	C[C@H](CC[C@@H](C)C(C)C)[C@@]1([H])CC[C@@]2([H])[C@]3([H])CC=C4C[C@@H](O)CC[C@]4(C)[C@@]3([H])CC[C@@]21C
plasma	candesartan	Xenobiotics	Drug - Cardiovascular	54749	100006187	LC/MS Pos Late	934	441.167	670		HTQMVQVXFRQIKW-UHFFFAOYAS	O=C(C1=CC=CC2=C1N(CC(C=C3)=CC=C3C4=CC=CC=C4C5=NN=NN5)C(OCC)=N2)O	candesartan	54749
urine	candesartan	Xenobiotics	Drug - Cardiovascular	54749	100006187	LC/MS Neg	3436	439.152	665		HTQMVQVXFRQIKW-UHFFFAOYAS	O=C(C1=CC=CC2=C1N(CC(C=C3)=CC=C3C4=CC=CC=C4C5=NN=NN5)C(OCC)=N2)O			candesartan	54749
plasma	caprate (10:0)	Lipid	Medium Chain Fatty Acid	1642	888	LC/MS Neg	5090.7	171.139	4959	0.083	GHVNFZFCNZKVNT-UHFFFAOYAC	CCCCCCCCCC(O)=O
plasma	caprylate (8:0)	Lipid	Medium Chain Fatty Acid	32492	932	LC/MS Neg	4362	143.108	4380	0.166	WWZKQHOCKIZLMA-UHFFFAOYAH	CCCCCCCC(O)=O
plasma	carboxyethyl-GABA	Amino Acid	Glutamate Metabolism	40007	100003260	LC/MS Pos Early	2085	176.092	4953	0.198	SRGQUICKDUQCKO-UHFFFAOYAD	O=C(CCCNCCC(O)=O)O	carboxyethyl-GABA	40007			<0.1	0.066825	0.44393
urine	carboxyethyl-GABA	Amino Acid	Glutamate Metabolism	40007	100003260	LC/MS Pos Early	2085	176.092	4756	0.233	SRGQUICKDUQCKO-UHFFFAOYAD	O=C(CCCNCCC(O)=O)O			carboxyethyl-GABA	40007
urine	carboxyibuprofen	Xenobiotics	Drug - Analgesics, Anesthetics	43333	100004171	LC/MS Neg	1920	235.098	828	0.0681775	DIVLBIVDYADZPL-UHFFFAOYAN	OC(C(CC1=CC=C(C(C(O)=O)C)C=C1)C)=O
urine	carnitine of C10H14O2 (5)*	Partially Characterized Molecules	Partially Characterized Molecules	52601	999924405	LC/MS Neg	4482.6	370.186	3333
plasma	carnitine	Lipid	Carnitine Metabolism	15500	100000007	LC/MS Pos Early	1978	162.112	4960	0.066	PHIQHXFUZVPYII-ZCFIWIBFBS	[O-]C(C[C@@H](O)C[N+](C)(C)C)=O	carnitine	15500			0.24	0.074252	0.00037382
urine	carnitine	Lipid	Carnitine Metabolism	15500	100000007	LC/MS Pos Early	1978	162.113	4912	0.0356271	PHIQHXFUZVPYII-ZCFIWIBFBS	[O-]C(C[C@@H](O)C[N+](C)(C)C)=O			carnitine	15500
urine	carnosine	Amino Acid	Histidine Metabolism	1768	249	LC/MS Pos Early	2942	227.114	4904	0.0537625	CQOVPNPJLQNMDC-ZETCQYMHBX	OC([C@H](CC1=CNC=N1)NC(CCN)=O)=O					0.13	0.074301	0.041986
plasma	carotene diol (1)	Cofactors and Vitamins	Vitamin A Metabolism	57635	100015966	LC/MS Pos Late	1720	568.428	4959	0.093		CC1=C(/C=C/C(C)=C/C=C/C(C)=C/C=C/C=C(C)/C=C/C=C(C)/C=C/C2=C(C)CC(O)CC2(C)C)C(C)(C)CC(O)C1					0.31	0.071129	1.4946e-07
plasma	carotene diol (2)	Cofactors and Vitamins	Vitamin A Metabolism	57636	100015967	LC/MS Pos Late	1904	568.428	4943	0.2		CC1=C(/C=C/C(C)=C/C=C/C(C)=C/C=C/C=C(C)/C=C/C=C(C)/C=C/C2=C(C)CC(O)CC2(C)C)C(C)(C)CC(O)C1					0.32	0.072807	8.2088e-08
plasma	carotene diol (3)	Cofactors and Vitamins	Vitamin A Metabolism	57637	100015968	LC/MS Pos Late	1948	568.428	4489	0.171		CC1=C(/C=C/C(C)=C/C=C/C(C)=C/C=C/C=C(C)/C=C/C=C(C)/C=C/C2=C(C)CC(O)CC2(C)C)C(C)(C)CC(O)C1					0.26	0.074726	4.7398e-06
plasma	catechol glucuronide	Amino Acid	Tyrosine Metabolism	53243	100009326	LC/MS Neg	1742	285.062	2910			O[C@H]([C@@H](O)[C@@H]1O)[C@@H](O[C@@H]1C(O)=O)OC(C=CC=C2)=C2O	catechol glucuronide	53243
urine	catechol glucuronide	Amino Acid	Tyrosine Metabolism	53243	100009326	LC/MS Neg	1742	285.062	4902	0.0598875		O[C@H]([C@@H](O)[C@@H]1O)[C@@H](O[C@@H]1C(O)=O)OC(C=CC=C2)=C2O			catechol glucuronide	53243
plasma	catechol sulfate	Xenobiotics	Benzoate Metabolism	35320	100001605	LC/MS Neg	1906	188.986	4954	0.131	MZPWKJZDOCIALD-UHFFFAOYAC	O=S(OC1=C(O)C=CC=C1)(O)=O	catechol sulfate	35320
urine	catechol sulfate	Xenobiotics	Benzoate Metabolism	35320	100001605	LC/MS Neg	1906	188.986	4912	0.0644186	MZPWKJZDOCIALD-UHFFFAOYAC	O=S(OC1=C(O)C=CC=C1)(O)=O			catechol sulfate	35320
plasma	ceramide (d16:1/24:1, d18:1/22:1)*	Lipid	Ceramides	57437	100015727	LC/MS Pos Late	3850	620.598	4052			OC(/C=C/CCCCCCCCCCC)C(CO)NC(CCCCCCCCCCCCC/C=C\CCCCCCCC)=O					0.31	0.078617	4.9169e-08
plasma	ceramide (d18:1/14:0, d16:1/16:0)*	Lipid	Ceramides	57432	100015735	LC/MS Pos Late	2477	510.488	4559			OC(/C=C/CCCCCCCCCCCCC)C(CO)NC(CCCCCCCCCCCCC)=O					0.12	0.07358	0.039907
plasma	cerotoylcarnitine (C26)*	Lipid	Fatty Acid Metabolism (Acyl Carnitine, Long Chain Saturated)	57516	100015835	LC/MS Pos Late	1649	540.499	4957	0.177	KOCKWDDTAHPJSX-UHFFFAOYAQ	[O-]C(CC(C[N+](C)(C)C)OC(CCCCCCCCCCCCCCCCCCCCCCCCC)=O)=O					0.19	0.07393	0.0042216
plasma	chenodeoxycholate	Lipid	Primary Bile Acid Metabolism	1563	1123	LC/MS Neg	5264	391.285	4318	0.136		C[C@]12CC[C@]3([H])[C@@]4(C)CC[C@@H](O)C[C@@]4([H])C[C@@H](O)[C@@]3([H])[C@]1([H])CC[C@@]2(C(CCC(O)=O)C)[H]
urine	chenodeoxycholic acid sulfate (1)	Lipid	Primary Bile Acid Metabolism	48773	999923159	LC/MS Neg	4548	235.117	1660	0.169256	WHMOBEGYTDWMIG-BSWAIDMHSA-N	O[C@H]1[C@]2([H])[C@@](CC[C@@]3(C)[C@@]2([H])CC[C@]3([H])[C@H](C)CCC(O)=O)([H])[C@@]4(C)CC[C@@H](OS(=O)(O)=O)C[C@@]4([H])C1
plasma	chiro-inositol	Lipid	Inositol Metabolism	37112	100001859	LC/MS Polar	3191.2	225.062	2644	0.23	CDAISMWEOUEBRE-LKPKBOIGBG	O[C@@H]1[C@@H](O)[C@H](O)[C@@H](O)[C@@H](O)[C@@H]1O	chiro-inositol	37112
urine	chiro-inositol	Lipid	Inositol Metabolism	37112	100001859	LC/MS Polar	3191.2	225.062	4145	0.206237	CDAISMWEOUEBRE-LKPKBOIGBG	O[C@@H]1[C@@H](O)[C@H](O)[C@@H](O)[C@@H](O)[C@@H]1O			chiro-inositol	37112
urine	chlorogenate	Xenobiotics	Food Component/Plant	34120	100001349	LC/MS Neg	1732	353.088	3887		CWVRJTMFETXNAD-DUXPYHPUBG	O=C(/C=C/C1=CC(O)=C(C=C1)O)OC2C(C(CC(C2)(C(O)=O)O)O)O
plasma	chlorothiazide	Xenobiotics	Drug - Cardiovascular	64188	100021791	LC/MS Neg	1792	293.942	434			Clc1cc2c(S(=O)(N=CN2)=O)cc1S(=O)(N)=O
plasma	cholate	Lipid	Primary Bile Acid Metabolism	22842	136	LC/MS Neg	5165	407.28	4895	0.093	BHQCQFFYRZLCQQ-OELDTZBJBZ	O[C@H]1[C@@]2([H])[C@]3([H])CC[C@H]([C@H](C)CCC(O)=O)[C@@]3(C)[C@@H](O)C[C@]2([H])[C@@]4(C)CC[C@@H](O)CC4C1	cholate	22842
urine	cholate	Lipid	Primary Bile Acid Metabolism	22842	136	LC/MS Neg	5165	407.28	3397	0.0668855	BHQCQFFYRZLCQQ-OELDTZBJBZ	O[C@H]1[C@@]2([H])[C@]3([H])CC[C@H]([C@H](C)CCC(O)=O)[C@@]3(C)[C@@H](O)C[C@]2([H])[C@@]4(C)CC[C@@H](O)CC4C1			cholate	22842
plasma	cholesterol	Lipid	Sterol	63	266	LC/MS Pos Late	2707	369.352	4959	0.138	HVYWMOMLDIMFJA-LBHVWCRMBB	CC1(C2C(C)CCCC(C)C)C(CC2)C(CC=C3C4(CC[C@H](O)C3)C)C4CC1
plasma	cholesterol sulfate	Lipid	Sterol	35324	100001606	LC/MS Polar	681	465.304	4957	0.167	BHYOQNUELFTYRT-WHYDCBPWBW	CC1(C2C(C)CCCC(C)C)C(CC2)C(CC=C3C4(CCC(OS(=O)(O)=O)C3)C)C4CC1					<0.1	0.070664	0.5
plasma	cholic acid glucuronide	Lipid	Primary Bile Acid Metabolism	62571	100020549	LC/MS Neg	4512	583.312	2209			O[C@H]1[C@@]2([H])[C@]3([H])CC[C@H]([C@H](C)CCC(O)=O)[C@@]3(C)[C@@H](O)C[C@]2([H])[C@@]4(C)CC[C@@H](OC5C(O)C(O)C(O)C(C(O)=O)O5)CC4C1	cholic acid glucuronide	62571			<0.1	0.162229	0.5
urine	cholic acid glucuronide	Lipid	Primary Bile Acid Metabolism	62571	100020549	LC/MS Neg	4512	583.312	2612	0.107466		O[C@H]1[C@@]2([H])[C@]3([H])CC[C@H]([C@H](C)CCC(O)=O)[C@@]3(C)[C@@H](O)C[C@]2([H])[C@@]4(C)CC[C@@H](OC5C(O)C(O)C(O)C(C(O)=O)O5)CC4C1			cholic acid glucuronide	62571	0.1	0.132866	0.20866
plasma	choline phosphate	Lipid	Phospholipid Metabolism	34396	267	LC/MS Pos Early	700	184.073	4957	0.126	YHHSONZFOIEMCP-UHFFFAOYAD	C[N+](C)(CCOP(O)([O-])=O)C	choline phosphate	34396
urine	choline phosphate	Lipid	Phospholipid Metabolism	34396	267	LC/MS Pos Early	700	184.073	4791	0.0960831	YHHSONZFOIEMCP-UHFFFAOYAD	C[N+](C)(CCOP(O)([O-])=O)C			choline phosphate	34396
plasma	choline	Lipid	Phospholipid Metabolism	15506	1256	LC/MS Pos Early	1961	104.107	4960	0.187	CRBHXDCYXIISFC-UHFFFAOYAW	[O-]CC[N+](C)(C)C	choline	15506			0.23	0.072238	0.00022395
urine	choline	Lipid	Phospholipid Metabolism	15506	1256	LC/MS Pos Early	1961	104.107	4912	0.0337563	CRBHXDCYXIISFC-UHFFFAOYAW	[O-]CC[N+](C)(C)C			choline	15506	0.22	0.072011	0.0003983
urine	ciliatine (2-aminoethylphosphonate)	Xenobiotics	Food Component/Plant	15125	100000086	LC/MS Pos Early	736	126.031	1155		QQVDJLLNRSOCEL-NUQVWONBAP	O=P(O)(O)CCN
plasma	cinnamoylglycine	Xenobiotics	Food Component/Plant	38637	100002253	LC/MS Neg	3127	204.067	4305	0.088	YAADMLWHGMUGQL-VOTSOKGWBK	O=C(NCC(O)=O)/C=C/C1=CC=CC=C1	cinnamoylglycine	38637
urine	cinnamoylglycine	Xenobiotics	Food Component/Plant	38637	100002253	LC/MS Neg	3127	204.067	4912	0.0639695	YAADMLWHGMUGQL-VOTSOKGWBK	O=C(NCC(O)=O)/C=C/C1=CC=CC=C1			cinnamoylglycine	38637
plasma	cis-3,4-methyleneheptanoate	Lipid	Fatty Acid, Branched	64390	100021727	LC/MS Neg	3679	141.092	4200	0.15		O=C(C[C@@]1([H])[C@@](C1)([H])CCC)O
plasma	cis-3,4-methyleneheptanoylcarnitine	Lipid	Fatty Acid Metabolism (Acyl Carnitine, Medium Chain)	64389	100021728	LC/MS Pos Late	845	286.201	4954	0.119		O=C(C[C@@]1([H])[C@@](C1)([H])CCC)OC(CC([O-])=O)C[N+](C)(C)C	cis-3,4-methyleneheptanoylcarnitine	32578
urine	cis-3,4-methyleneheptanoylcarnitine	Lipid	Fatty Acid Metabolism (Acyl Carnitine, Medium Chain)	32578	999911261	LC/MS Pos Late	870	286.201	4910	0.10678	LNGSHJPPGDBEPT-VYAYZGMFSA-N	O=C(C[C@@]1([H])[C@@](C1)([H])CCC)OC(CC([O-])=O)C[N+](C)(C)C			cis-3,4-methyleneheptanoylcarnitine	64389
plasma	cis-3,4-methyleneheptanoylglycine	Lipid	Fatty Acid Metabolism (Acyl Glycine)	64386	100021992	LC/MS Neg	3731	198.114	4227	0.088		O=C(NCC(O)=O)C[C@@H]1C[C@@H]1CCC	cis-3,4-methyleneheptanoylglycine	47013			0.17	0.080583	0.0070921
urine	cis-3,4-methyleneheptanoylglycine	Lipid	Fatty Acid Metabolism (Acyl Glycine)	47013	999916570	LC/MS Neg	3765	198.114	4912	0.0579857	FFFQOVJTIDIKQJ-YUMQZZPRSA-N	O=C(NCC(O)=O)C[C@@H]1C[C@@H]1CCC			cis-3,4-methyleneheptanoylglycine	64386	0.25	0.068621	2.9108e-06
plasma	cis-4-decenoate (10:1n6)*	Lipid	Medium Chain Fatty Acid	62873	100002796	LC/MS Neg	4890	169.123	4777	0.139	XKZKQTCECFWKBN-SREVYHEPBE	OC(CC\C=C/CCCCC)=O					0.34	0.079783	1.1912e-05
plasma	cis-4-decenoylcarnitine (C10:1)	Lipid	Fatty Acid Metabolism (Acyl Carnitine, Monounsaturated)	38178	100002259	LC/MS Pos Late	1057	314.233	4959	0.11		O=C([O-])CC(OC(CC/C=C\CCCCC)=O)C[N+](C)(C)C					0.19	0.073302	0.003229
urine	cis-urocanate	Amino Acid	Histidine Metabolism	40410	100003425	LC/MS Pos Early	2406	139.05	4875	0.082047	LOIYMIARKYCTBW-UPHRSURJBB	O=C(/C=C\C1=CN=CN1)O
plasma	citraconate/glutaconate	Energy	TCA Cycle	47076	100006438	LC/MS Polar	2600	129.019	4954	0.082		C/C(C(O)=O)=C/C(O)=O	citraconate/glutaconate	47076
urine	citraconate/glutaconate	Energy	TCA Cycle	47076	100006438	LC/MS Polar	2600	129.019	4911	0.169862		C/C(C(O)=O)=C/C(O)=O			citraconate/glutaconate	47076
urine	citramalate	Amino Acid	Glutamate Metabolism	22158	100000998	LC/MS Pos Early	1224	166.071	4908	0.0954516	XFTRTWQBIOMVPK-UHFFFAOYAT	OC(CC(O)(C)C(O)=O)=O
plasma	citrate	Energy	TCA Cycle	1564	1124	LC/MS Neg	582	191.02	4960	0.059	KRKNYBCHXYNGOX-UHFFFAOYAM	OC(CC(CC(O)=O)(O)C(O)=O)=O	citrate	1564			0.17	0.074633	0.0093848
urine	citrate	Energy	TCA Cycle	1564	1124	LC/MS Neg	582	191.02	4912	0.0675862	KRKNYBCHXYNGOX-UHFFFAOYAM	OC(CC(CC(O)=O)(O)C(O)=O)=O			citrate	1564
plasma	citrulline	Amino Acid	Urea cycle; Arginine and Proline Metabolism	2132	391	LC/MS Pos Early	1520	176.103	4960	0.136	RHGKLRLOHDJJDR-UHFFFAOYAQ	NC(C(O)=O)CCCNC(N)=O	citrulline	2132
urine	citrulline	Amino Acid	Urea cycle; Arginine and Proline Metabolism	2132	391	LC/MS Pos Early	1520	176.103	4912	0.0823733	RHGKLRLOHDJJDR-UHFFFAOYAQ	NC(C(O)=O)CCCNC(N)=O			citrulline	2132
urine	cortisol 21-glucuronide	Lipid	Corticosteroids	47400	100005434	LC/MS Neg	4246.5	537.234	4486	0.0868308		C[C@@]1([C@](C(COC2[C@H](O)[C@@H](O)[C@H](O)[C@@H]([C@@](O)=O)O2)=O)(O)CC3)C3C(CC4)C([C@@H](O)C1)[C@](CC5)(C)C4=CC5=O
plasma	cortisol	Lipid	Corticosteroids	1712	356	LC/MS Neg	4710	361.202	4800	0.084	JYGXADMDTFJGBT-VWUMJDOOBO	O[C@@]1([C@@](CO)=O)[C@]2(C)[C@](CC1)([H])[C@@](CCC3=CC4=O)([H])[C@]([C@@]3(C)CC4)([H])[C@@H](O)C2	cortisol	1712
urine	cortisol	Lipid	Corticosteroids	1712	356	LC/MS Neg	4710	361.202	2322	0.155465	JYGXADMDTFJGBT-VWUMJDOOBO	O[C@@]1([C@@](CO)=O)[C@]2(C)[C@](CC1)([H])[C@@](CCC3=CC4=O)([H])[C@]([C@@]3(C)CC4)([H])[C@@H](O)C2			cortisol	1712
urine	cortisone 21-sulfate	Lipid	Corticosteroids	37540	100001995	LC/MS Neg	4065	439.143	2540	0.166926	IWIJFUQFXLWZIA-ZPOLXVRWBY	C[C@@]1(C2)[C@]([C@](COS(=O)(O)=O)=O)(O)CC[C@@]1([H])[C@]3([H])CCC4=CC(CC[C@]4(C)[C@@]3([H])C2=O)=O					0.18	0.141572	0.10318
plasma	cortisone	Lipid	Corticosteroids	1769	273	LC/MS Neg	4575	359.186	4679	0.104	IWIJFUQFXLWZIA-UHFFFAOYAP	O[C@@]1([C@@](CO)=O)[C@](C2)(C)[C@](CC1)([H])[C@@](CCC3=CC4=O)([H])[C@]([C@@]3(C)CC4)([H])C2=O	cortisone	1769
urine	cortisone	Lipid	Corticosteroids	1769	273	LC/MS Neg	4575	359.186	4764	0.0867548	IWIJFUQFXLWZIA-UHFFFAOYAP	O[C@@]1([C@@](CO)=O)[C@](C2)(C)[C@](CC1)([H])[C@@](CCC3=CC4=O)([H])[C@]([C@@]3(C)CC4)([H])C2=O			cortisone	1769
plasma	cortolone glucuronide (1)	Lipid	Corticosteroids	57699	100015971	LC/MS Neg	4600	541.265	4620	0.117		O[C@H]([C@]([C@]([C@]1([H])[C@@](CC2)([H])[C@@]3([H])[C@]([C@@]2([H])C[C@@H]4OC5C(O)C(O)C(O)C(C(O)=O)O5)(CC4)C)(CC3=O)C)(CC1)O)CO	cortolone glucuronide (1)	48011			0.2	0.077753	0.0031294
urine	cortolone glucuronide (1)	Lipid	Corticosteroids	48011	999917359	LC/MS Neg	4606	541.266	4897	0.0549216	INMJYSGZRBTEOR-RXCXIKFNSA-N	O[C@H]([C@]([C@]([C@]1([H])[C@@](CC2)([H])[C@@]3([H])[C@]([C@@]2([H])C[C@@H]4OC5C(O)C(O)C(O)C(C(O)=O)O5)(CC4)C)(CC3=O)C)(CC1)O)CO			cortolone glucuronide (1)	57699
urine	cortolone glucuronide (2)	Lipid	Corticosteroids	52547	999924351	LC/MS Neg	4428.3	541.265	4770	0.0601417	INMJYSGZRBTEOR-RXCXIKFNSA-N	O[C@H]([C@]([C@]([C@]1([H])[C@@](CC2)([H])[C@@]3([H])[C@]([C@@]2([H])C[C@@H]4OC5C(O)C(O)C(O)C(C(O)=O)O5)(CC4)C)(CC3=O)C)(CC1)O)CO					0.23	0.075684	0.00054944
plasma	cotinine N-oxide	Xenobiotics	Tobacco Metabolite	38662	100002719	LC/MS Pos Early	1377	193.097	867	0.146	CIPULDKLIIVIER-VIFPVBQEBJ	O=C1N(C)[C@H]([C@]2=C[N+]([O-])=CC=C2)CC1	cotinine N-oxide	38662
urine	cotinine N-oxide	Xenobiotics	Tobacco Metabolite	38662	100002719	LC/MS Pos Early	1377	193.097	835		CIPULDKLIIVIER-VIFPVBQEBJ	O=C1N(C)[C@H]([C@]2=C[N+]([O-])=CC=C2)CC1			cotinine N-oxide	38662
plasma	cotinine	Xenobiotics	Tobacco Metabolite	553	848	LC/MS Pos Early	2213	177.102	1885	0.116	UIKROCXWUNQSPJ-VIFPVBQEBC	O=C1CC[C@@H]([C@]2=CN=CC=C2)N1C	cotinine	553
urine	cotinine	Xenobiotics	Tobacco Metabolite	553	848	LC/MS Pos Early	2213	177.102	1015		UIKROCXWUNQSPJ-VIFPVBQEBC	O=C1CC[C@@H]([C@]2=CN=CC=C2)N1C			cotinine	553
urine	coumaroylquinate (1)	Xenobiotics	Food Component/Plant	54926	100010906	LC/MS Neg	2480	337.093	3801			OC1(C(O)=O)C[C@@H](O)C(OC(/C=C/C2=CC=C(O)C=C2)=O)[C@H](O)C1
urine	coumaroylquinate (2)	Xenobiotics	Food Component/Plant	54927	100010907	LC/MS Neg	2345	337.093	3942	0.120864		OC1(C[C@H](C([C@@H](C1)O)OC(/C=C/C2=CC=C(C=C2)O)=O)O)C(O)=O
urine	coumaroylquinate (3)	Xenobiotics	Food Component/Plant	54928	100010908	LC/MS Neg	2152	337.093	2696			OC1(C(O)=O)C[C@@H](O)C(OC(/C=C/C2=CC=C(O)C=C2)=O)[C@H](O)C1
urine	coumaroylquinate (4)	Xenobiotics	Food Component/Plant	54929	100010909	LC/MS Neg	1982	337.093	3887			OC1(C[C@H](C([C@@H](C1)O)OC(/C=C/C2=CC=C(C=C2)O)=O)O)C(O)=O
urine	coumaroylquinate (5)	Xenobiotics	Food Component/Plant	54930	100010910	LC/MS Neg	1934	337.093	3560			OC1(C(O)=O)C[C@@H](O)C(OC(/C=C/C2=CC=C(O)C=C2)=O)[C@H](O)C1
plasma	creatine	Amino Acid	Creatine Metabolism	27718	1221	LC/MS Pos Early	1947	132.077	4960	0.091	CVSVTCORWBXHQV-UHFFFAOYAV	CN(C(N)=N)CC(O)=O	creatine	27718
urine	creatine	Amino Acid	Creatine Metabolism	27718	1221	LC/MS Pos Early	1947	132.077	4912	0.0370243	CVSVTCORWBXHQV-UHFFFAOYAV	CN(C(N)=N)CC(O)=O			creatine	27718
plasma	creatinine	Amino Acid	Creatine Metabolism	513	275	LC/MS Pos Early	2055	114.066	4960	0.06	DDRJAANPRJIHGJ-UHFFFAOYAV	CN(C(N1)=N)CC1=O	creatinine	513
urine	creatinine	Amino Acid	Creatine Metabolism	513	275	LC/MS Pos Early	2055	114.066	4912	0.0322927	DDRJAANPRJIHGJ-UHFFFAOYAV	CN(C(N1)=N)CC1=O			creatinine	513
urine	cryptochlorogenic acid	Xenobiotics	Food Component/Plant	41924	100003802	LC/MS Neg	2087	353.088	1201
urine	cyclo(leu-asp)*	Peptide	Dipeptide	62838	100020994	LC/MS Neg	1875	227.104	4777	0.0905466		O=C1C(CC(C)C)NC(C(CC(O)=O)N1)=O					0.27	0.075997	2.8949e-05
urine	cyclo(pro-arg)*	Peptide	Dipeptide	62842	100021001	LC/MS Pos Early	2588	254.161	4904	0.0700563	ZRJHYOXNWCMGMW-UHFFFAOYAF	O=C(C(CCCNC(N)=N)N1)N2C(CCC2)C1=O
urine	cyclo(pro-sulfo-tyr)*	Peptide	Dipeptide	62840	100020992	LC/MS Neg	2058	339.066	4901	0.0668413		O=C1C(CC2=CC=C(OS(O)(=O)=O)C=C2)NC(C3N1CCC3)=O
urine	cyclo(pro-val) (D,L)*	Peptide	Dipeptide	62845	100021005	LC/MS Neg	2867	195.114	3135			O=C1N[C@@H](C(C)C)C(N2CCC[C@]12[H])=O
plasma	cys-gly, oxidized	Amino Acid	Glutathione Metabolism	18368	1224	LC/MS Pos Early	2947	355.074	4957	0.162	KDJVKDYFFTWHBO-UHFFFAOYAK	O=C(NCC(O)=O)C(N)CSSCC(N)C(NCC(O)=O)=O					0.31	0.074906	1.227e-05
plasma	cystathionine	Amino Acid	Methionine, Cysteine, SAM and Taurine Metabolism	15705	310	LC/MS Pos Early	2270	223.075	4881	0.196	ILRYLPWNYFXEMH-UHFFFAOYAH	OC(C(CCSCC(N)C(O)=O)N)=O	cystathionine	15705			0.28	0.076407	8.0884e-05
urine	cystathionine	Amino Acid	Methionine, Cysteine, SAM and Taurine Metabolism	15705	310	LC/MS Pos Early	2270	223.075	4628	0.248417	ILRYLPWNYFXEMH-UHFFFAOYAH	OC(C(CCSCC(N)C(O)=O)N)=O			cystathionine	15705	<0.1	0.077984	0.16358
plasma	cysteine	Amino Acid	Methionine, Cysteine, SAM and Taurine Metabolism	1868	800	LC/MS Pos Early	1475	122.027	4960	0.196	XUJNEKJLAYXESH-REOHCLBHBU	SC[C@H](N)C(O)=O	cysteine	1868
plasma	cysteine s-sulfate	Amino Acid	Methionine, Cysteine, SAM and Taurine Metabolism	22176	100000808	LC/MS Polar	2273	199.969	4956	0.202	NOKPBJYHPHHWAN-REOHCLBHBK	N[C@H](C(O)=O)CSS(O)(=O)=O	cysteine s-sulfate	22176
urine	cysteine s-sulfate	Amino Acid	Methionine, Cysteine, SAM and Taurine Metabolism	22176	100000808	LC/MS Polar	2273	199.969	4875	0.125592	NOKPBJYHPHHWAN-REOHCLBHBK	N[C@H](C(O)=O)CSS(O)(=O)=O			cysteine s-sulfate	22176
plasma	cysteine sulfinic acid	Amino Acid	Methionine, Cysteine, SAM and Taurine Metabolism	37443	100002113	LC/MS Pos Early	597	154.017	4872	0.149	ADVPTQAUNPRNPO-UHFFFAOYAU	O=C(C(CS(O)=O)N)O
urine	cysteine	Amino Acid	Methionine, Cysteine, SAM and Taurine Metabolism	1868	800	LC/MS Pos Early	1488	122.027	4908	0.103889	XUJNEKJLAYXESH-REOHCLBHBU	SC[C@H](N)C(O)=O			cysteine	1868	0.25	0.072819	5.3234e-05
plasma	cysteine-glutathione disulfide	Amino Acid	Glutathione Metabolism	35159	100001437	LC/MS Pos Early	2465	427.095	4843		BNRXZEPOHPEEAS-UHFFFAOYAL	NC(C(O)=O)CCC(NC(CSSCC(N)C(O)=O)C(NCC(O)=O)=O)=O					0.15	0.075224	0.019436
plasma	cysteinylglycine disulfide*	Amino Acid	Glutathione Metabolism	62103	100002466	LC/MS Pos Early	2547	298.053	4960	0.151	ZHRLECIZINSPKL-AKGZTFGVBW	OC(CNC(C(N)CSSC[C@@H](C(O)=O)N)=O)=O	cysteinylglycine disulfide*	62103			0.11	0.071789	0.050085
urine	cysteinylglycine disulfide*	Amino Acid	Glutathione Metabolism	62103	100002466	LC/MS Pos Early	2547	298.053	4907	0.0800911	ZHRLECIZINSPKL-AKGZTFGVBW	OC(CNC(C(N)CSSC[C@@H](C(O)=O)N)=O)=O			cysteinylglycine disulfide*	62103	0.27	0.075034	4.8011e-05
plasma	cysteinylglycine	Amino Acid	Glutathione Metabolism	35637	278	LC/MS Pos Early	2132	179.048	4803	0.353	ZUKPVRWZDMRIEO-UHFFFAOYAS	NC(C(NCC(O)=O)=O)CS	cysteinylglycine	35637			0.13	0.075486	0.041517
urine	cysteinylglycine	Amino Acid	Glutathione Metabolism	35637	278	LC/MS Pos Early	2132	179.048	4688	0.135992	ZUKPVRWZDMRIEO-UHFFFAOYAS	NC(C(NCC(O)=O)=O)CS			cysteinylglycine	35637	0.19	0.076302	0.0041237
plasma	cystine	Amino Acid	Methionine, Cysteine, SAM and Taurine Metabolism	56	279	LC/MS Pos Early	2000	241.031	4960	0.434	LEVWYRKDKASIDU-UHFFFAOYAA	NC(C(O)=O)CSSCC(N)C(O)=O	cystine	56
urine	cystine	Amino Acid	Methionine, Cysteine, SAM and Taurine Metabolism	56	279	LC/MS Pos Early	2000	241.031	4825	0.181792	LEVWYRKDKASIDU-UHFFFAOYAA	NC(C(O)=O)CSSCC(N)C(O)=O			cystine	56	<0.1	0.073337	0.28885
urine	cytidine	Nucleotide	Pyrimidine Metabolism, Cytidine containing	514	827	LC/MS Pos Early	2124	244.093	4739	0.147521	UHDGCWIWMRVCDJ-XVFCMESIBD	OC[C@@H]1[C@H]([C@H]([C@H](N2C(N=C(C=C2)N)=O)O1)O)O					<0.1	0.073351	0.5
urine	cytosine	Nucleotide	Pyrimidine Metabolism, Cytidine containing	573	881	LC/MS Pos Early	2060	112.05	4892	0.157941	OPTASPLRGRRNAP-UHFFFAOYAY	NC1=NC(NC=C1)=O
urine	daidzein 7-O-glucuronide	Xenobiotics	Food Component/Plant	62070	100020206	LC/MS Neg	2580	429.083	1797	0.0832797	MMIBOZXVZLENRZ-ZFORQUDYBH	O=C1c2c(OC=C1c3ccc(O)cc3)cc(O[C@@H]4O[C@@H]([C@H]([C@@H]([C@H]4O)O)O)C(O)=O)cc2
urine	daidzein sulfate (1)	Xenobiotics	Food Component/Plant	48727	100006362	LC/MS Neg	2843	333.007	578			OC1=CC2=C(C=C1)C(C(C3=CC=C(C=C3)OS(=O)(O)=O)=CO2)=O
plasma	daidzein sulfate (2)	Xenobiotics	Food Component/Plant	48728	100006363	LC/MS Neg	3330	333.008	522			OC1=CC2=C(C(C(C3=CC=C(OS(=O)(O)=O)C=C3)=CO2)=O)C=C1	daidzein sulfate (2)	48728
urine	daidzein sulfate (2)	Xenobiotics	Food Component/Plant	48728	100006363	LC/MS Neg	3330	333.008	1437	0.121225		OC1=CC2=C(C(C(C3=CC=C(OS(=O)(O)=O)C=C3)=CO2)=O)C=C1			daidzein sulfate (2)	48728
urine	daidzein	Xenobiotics	Food Component/Plant	32453	100001219	LC/MS Neg	3566	253.051	878		ZQSIJRDFPHDXIC-UHFFFAOYAG	OC1=CC2=C(C(C(C3=CC=C(O)C=C3)=CO2)=O)C=C1
plasma	decadienedioic acid (C10:2-DC)**	Lipid	Fatty Acid, Dicarboxylate	63685	100021711	LC/MS Polar	2329.7	197.082	4872	0.105		OC(/C=C/C=C/CCCCC(O)=O)=O	decadienedioic acid (C10:2-DC)**	46968			0.46	0.076346	5.4824e-11
urine	decadienedioic acid (C10:2-DC)**	Lipid	Fatty Acid, Dicarboxylate	46968	999921792	LC/MS Neg	1290	197.083	4872	0.0620469	FRWVXIATCBRYHA-KPMZXABDSA-N	OC(/C=C/C=C/CCCCC(O)=O)=O			decadienedioic acid (C10:2-DC)**	63685	0.6	0.079266	8.3267e-15
plasma	decanoylcarnitine (C10)	Lipid	Fatty Acid Metabolism (Acyl Carnitine, Medium Chain)	33941	100001251	LC/MS Pos Late	1130	316.248	4958	0.172	LZOSYCMHQXPBFU-UHFFFAOYAC	[O-]C(CC(C[N+](C)(C)C)OC(CCCCCCCCC)=O)=O	decanoylcarnitine (C10)	33941			0.18	0.07142	0.0032457
urine	decanoylcarnitine (C10)	Lipid	Fatty Acid Metabolism (Acyl Carnitine, Medium Chain)	33941	100001251	LC/MS Pos Late	1130	316.248	4344	0.259392	LZOSYCMHQXPBFU-UHFFFAOYAC	[O-]C(CC(C[N+](C)(C)C)OC(CCCCCCCCC)=O)=O			decanoylcarnitine (C10)	33941	<0.1	0.080703	0.23543
urine	dehydroandrosterone glucuronide	Lipid	Androgenic Steroids	52557	999924361	LC/MS Neg	4764	463.234	4821	0.0713234	CPQBKDOYWSIECY-UHFFFAOYSA-N	CC12CCC3C(CC=C4C3(C)CCC(OC5C(O)C(O)C(O)OC5C(O)=O)C4)C1CCC2=O
urine	dehydroascorbate	Cofactors and Vitamins	Ascorbate and Aldarate Metabolism	34302	301	LC/MS Neg	739.6	173.009	3648	0.321141	SBJKKFFYIZUCET-UHFFFAOYAZ	OCC(C1OC(C(C1=O)=O)=O)O
urine	dehydroepiandrosterone glucuronide	Lipid	Androgenic Steroids	47109	100005405	LC/MS Neg	4510	463.234	2799	0.092274		O=C1[C@]2(C)[C@](CC1)([H])[C@@]3([H])[C@@](CC2)([H])[C@](CC[C@@H]4OC5[C@H](O)[C@@H](O)[C@H](O)[C@@H](C(O)=O)O5)(C)C(C4)=CC3
plasma	dehydroepiandrosterone sulfate (DHEA-S)	Lipid	Androgenic Steroids	32425	100000792	LC/MS Neg	4745	367.158	4958	0.065	CZWCKYRVOZZJNM-USOAJAOKBK	[H][C@@]1(CC[C@]2(C)[C@]3(CCC2=O)[H])[C@@]4(C)C(C[C@H](OS(=O)(O)=O)CC4)=CC[C@]13[H]	dehydroepiandrosterone sulfate (DHEA-S)	32425			0.22	0.073235	0.000881
urine	dehydroepiandrosterone sulfate (DHEA-S)	Lipid	Androgenic Steroids	32425	100000792	LC/MS Neg	4745	367.159	4565	0.0533183	CZWCKYRVOZZJNM-USOAJAOKBK	[H][C@@]1(CC[C@]2(C)[C@]3(CCC2=O)[H])[C@@]4(C)C(C[C@H](OS(=O)(O)=O)CC4)=CC[C@]13[H]			dehydroepiandrosterone sulfate (DHEA-S)	32425
urine	delta-CEHC glucuronide	Cofactors and Vitamins	Tocopherol Metabolism	62286	100020483	LC/MS Neg	2116	425.145	962	0.0963811		OC1C(OC2=CC(C)=C3C(CCC(C)(CCC(O)=O)O3)=C2)OC(C(O)=O)C(O)C1O
urine	delta-CEHC sulfate	Cofactors and Vitamins	Tocopherol Metabolism	62285	100020484	LC/MS Neg	2601	329.07	1401	0.0714928		CC1=C2C(CCC(C)(CCC(O)=O)O2)=CC(OS(=O)(O)=O)=C1
urine	delta-CEHC	Cofactors and Vitamins	Tocopherol Metabolism	62287	100020416	LC/MS Neg	3422	249.113	1699	0.0826001	BNVXCCQXUZCRSR-UHFFFAOYAT	OC1=CC2=C(C(C)=C1)OC(CCC(O)=O)(C)CC2
plasma	deoxycarnitine	Lipid	Carnitine Metabolism	36747	100001662	LC/MS Pos Early	2052	146.118	4960	0.075	JHPNVNIEXXLNTR-UHFFFAOYAL	C[N+](C)(C)CCCC([O-])=O	deoxycarnitine	36747			<0.1	0.071003	0.5
urine	deoxycarnitine	Lipid	Carnitine Metabolism	36747	100001662	LC/MS Pos Early	2052	146.118	4878	0.0453049	JHPNVNIEXXLNTR-UHFFFAOYAL	C[N+](C)(C)CCCC([O-])=O			deoxycarnitine	36747
plasma	deoxycholate	Lipid	Secondary Bile Acid Metabolism	1114	302	LC/MS Pos Late	1415	357.279	3913	0.159	KXGVEGMKQFWNSR-LLQZFEROBK	CC12[C@@]([C@]3([H])CC[C@]4([H])C[C@H](O)CC[C@]4(C)[C@@]3([H])C[C@@H]2O)([H])CC[C@]1([H])[C@]([H])(C)CCC(O)=O	deoxycholate	1114
urine	deoxycholate	Lipid	Secondary Bile Acid Metabolism	1114	302	LC/MS Neg	5294	391.285	2306	0.244861	KXGVEGMKQFWNSR-LLQZFEROBK	CC12[C@@]([C@]3([H])CC[C@]4([H])C[C@H](O)CC[C@]4(C)[C@@]3([H])C[C@@H]2O)([H])CC[C@]1([H])[C@]([H])(C)CCC(O)=O			deoxycholate	1114
plasma	deoxycholic acid 12-sulfate*	Lipid	Secondary Bile Acid Metabolism	63688	100021712	LC/MS Neg	4580	235.117	3412	0.185		O[C@H]1C[C@]2([H])[C@]([C@@]3([H])C[C@H](OS(O)(=O)=O)[C@@]4(C)[C@](CC[C@@]4([C@H](C)CCC(O)=O)[H])([H])[C@]3([H])CC2)(C)CC1	deoxycholic acid 12-sulfate*	46677			0.14	0.099964	0.069636
urine	deoxycholic acid 12-sulfate*	Lipid	Secondary Bile Acid Metabolism	46677	999916654	LC/MS Neg	4598	235.118	3885	0.0817429		O[C@H]1C[C@]2([H])[C@]([C@@]3([H])C[C@H](OS(O)(=O)=O)[C@@]4(C)[C@](CC[C@@]4([C@H](C)CCC(O)=O)[H])([H])[C@]3([H])CC2)(C)CC1			deoxycholic acid 12-sulfate*	63688	0.18	0.092884	0.021979
urine	deoxycholic acid 3-sulfate	Lipid	Secondary Bile Acid Metabolism	52969	100006638	LC/MS Neg	4880	235.118	1361	0.154417		OS(OC1C[C@@]2([H])CC[C@@]3([H])[C@]4([H])CC[C@@]([C@]([H])(C)CCC(O)=O)([H])C4([C@@H](O)C[C@]3([H])[C@@]2(C)CC1)C)(=O)=O
plasma	deoxycholic acid glucuronide	Lipid	Secondary Bile Acid Metabolism	63610	100020550	LC/MS Neg	4800	567.317	4692	0.099		O[C@H]1C[C@]2([H])[C@@]3(C)CC[C@@H](OC4C(O)C(O)C(O)C(C(O)=O)O4)CC3CC[C@@]2([H])[C@]5([H])CC[C@H]([C@H](C)CCC(O)=O)[C@@]15C	deoxycholic acid glucuronide	47651			0.18	0.080046	0.012614
urine	deoxycholic acid glucuronide	Lipid	Secondary Bile Acid Metabolism	47651	999911491	LC/MS Neg	4819	567.319	3792	0.0825283	NNEIBJNHWVDJBA-WOSXBVGSSA-N	O[C@H]1C[C@]2([H])[C@@]3(C)CC[C@@H](OC4C(O)C(O)C(O)C(C(O)=O)O4)CC3CC[C@@]2([H])[C@]5([H])CC[C@H]([C@H](C)CCC(O)=O)[C@@]15C			deoxycholic acid glucuronide	63610	0.13	0.091864	0.067029
plasma	dexpanthenol	Xenobiotics	Chemical	38314	100002376	LC/MS Pos Early	1740	206.139	1810		SNPLKNRPJHDVJA-UHFFFAOYAQ	OCC(C)(C)C(O)C(NCCCO)=O	dexpanthenol	38314
urine	dexpanthenol	Xenobiotics	Chemical	38314	100002376	LC/MS Pos Early	1740	206.139	3656	0.324763	SNPLKNRPJHDVJA-UHFFFAOYAQ	OCC(C)(C)C(O)C(NCCCO)=O			dexpanthenol	38314
urine	diacetylspermidine*	Amino Acid	Polyamine Metabolism	62105	100020242	LC/MS Pos Early	2510	230.186	4840	0.100211	SKQLBVJMDVTJMX-UHFFFAOYAM	CC(N(C(C)=O)CCCCNCCCN)=O					0.12	0.075682	0.053956
plasma	diacylglycerol (14:0/18:1, 16:0/16:1) [1]*	Lipid	Diacylglycerol	54953	100010934	LC/MS Pos Late	3057	584.525	1010			CCCCCCCCCCCCCC(OCC(OC(CCCCCCC/C=C/CCCCCCCC)=O)CO)=O
plasma	diacylglycerol (14:0/18:1, 16:0/16:1) [2]*	Lipid	Diacylglycerol	54954	100010935	LC/MS Pos Late	3183	584.525	1310			CCCCCCCCCCCCCC(OCC(OC(CCCCCCCCC/C=C/CCCCCC)=O)CO)=O
plasma	diacylglycerol (16:1/18:2 [2], 16:0/18:3 [1])*	Lipid	Diacylglycerol	54966	100010940	LC/MS Pos Late	2733	608.525	4670	0.405		CCCCCC/C=C/CCCCCCCC(OCC(OC(CCCCCCC/C=C/C/C=C/CCCCC)=O)CO)=O
urine	diaminopimelate	Xenobiotics	Bacterial/Fungal	15130	100000115	LC/MS Pos Early	2569	191.103	2691		GMKMEZVLHJARHF-RFZPGFLSBY	OC([C@H](N)CCC[C@@H](N)C(O)=O)=O
urine	diethanolamine	Xenobiotics	Chemical	20691	100000837	LC/MS Pos Early	1960	106.086	4603	0.17142	ZBCBWPMODOFKDW-UHFFFAOYAO	OCCNCCO
urine	digalactosylglycerol*	Lipid	Galactosyl Glycerolipids	57346	100003065	LC/MS Neg	781	415.146	1833		CPJPQXHWHOMKBP-HQDWSMQCBQ	O[C@@H]1[C@H](O)[C@@H](O)[C@@H](OC[C@@H]2[C@H](O)[C@H](O)[C@@H](O)[C@H](OC[C@H](O)CO)O2)O[C@@H]1CO
plasma	diglycerol	Xenobiotics	Chemical	40700	100003700	LC/MS Pos Early	818	167.091	1602		GPLRAVKSCUXZTP-UHFFFAOYAD	OCC(COCC(CO)O)O	diglycerol	40700
urine	diglycerol	Xenobiotics	Chemical	40700	100003700	LC/MS Neg	1078	165.077	2005	0.199095	GPLRAVKSCUXZTP-UHFFFAOYAD	OCC(COCC(CO)O)O			diglycerol	40700
plasma	dihomo-linoleate (20:2n6)	Lipid	Long Chain Polyunsaturated Fatty Acid (n3 and n6)	17805	1231	LC/MS Neg	5730	307.264	4959	0.539	XSXIVVZCUAHUJO-HZJYTTRNBM	O=C(O)CCCCCCCCC/C=C\C/C=C\CCCCC
plasma	dihomo-linolenate (20:3n3 or n6)	Lipid	Long Chain Polyunsaturated Fatty Acid (n3 and n6)	35718	100001739	LC/MS Neg	5596	305.249	4960	0.35	AHANXAKGNAKFSK-PDBXOOCHBM	CC\C=C/C\C=C/C\C=C/CCCCCCCCCC(O)=O
plasma	dihomo-linolenoyl-choline	Lipid	Fatty Acid Metabolism (Acyl Choline)	53262	100009335	LC/MS Pos Late	1424	392.352	4289			O=C(CCCCCC/C=[C-]/C/C=C/C/C=C/CCCCC)OCC[N+](C)(C)C
plasma	dihomo-linolenoylcarnitine (C20:3n3 or 6)*	Lipid	Fatty Acid Metabolism (Acyl Carnitine, Polyunsaturated)	57521	100015840	LC/MS Pos Late	1392	450.358	4846	0.139		O=C(CCCCCC/C=C/C/C=C/C/C=C/CCCCC)OC(CC([O-])=O)C[N+](C)(C)C					0.27	0.074475	2.2995e-05
plasma	dihomo-linoleoylcarnitine (C20:2)*	Lipid	Fatty Acid Metabolism (Acyl Carnitine, Polyunsaturated)	57520	100015839	LC/MS Pos Late	1436	452.373	4404	0.157		O=C(CCCCCCCCC/C=C\C/C=C\CCCCC)OC(C[N+](C)(C)C)CC([O-])=O					0.12	0.08087	0.061787
urine	dihydrobiopterin	Cofactors and Vitamins	Tetrahydrobiopterin Metabolism	35129	100001506	LC/MS Neg	1552.3	194.068	3644	0.182951	ZHQJVZLJDXWFFX-UHFFFAOYAV	O=C1C(C(NC2)=NC(N)=N1)=NC2C(O)C(O)C
plasma	dihydrocaffeate sulfate (2)	Xenobiotics	Food Component/Plant	62524	100020822	LC/MS Polar	1328	261.007	4725	0.192		OC1=CC(CCC(O)=O)=CC=C1OS(O)(=O)=O
plasma	dihydroferulate	Xenobiotics	Food Component/Plant	40481	100003432	LC/MS Neg	1928	195.066	3248		BOLQJTPHPSDZHR-UHFFFAOYAM	O=C(CCC1=CC=C(O)C(OC)=C1)O	dihydroferulate	40481
urine	dihydroferulate	Xenobiotics	Food Component/Plant	40481	100003432	LC/MS Neg	1928	195.066	4439	0.0831802	BOLQJTPHPSDZHR-UHFFFAOYAM	O=C(CCC1=CC=C(O)C(OC)=C1)O			dihydroferulate	40481
plasma	dihydroferulic acid sulfate	Xenobiotics	Food Component/Plant	62857	100020272	LC/MS Neg	1310	275.023	2902		UMCDODPBPQMWQP-UHFFFAOYAJ	COC1=C(OS(=O)(O)=O)C=CC(CCC(O)=O)=C1	dihydroferulic acid sulfate	62857
urine	dihydroferulic acid sulfate	Xenobiotics	Food Component/Plant	62857	100020272	LC/MS Neg	1310	275.023	4905	0.0771609	UMCDODPBPQMWQP-UHFFFAOYAJ	COC1=C(OS(=O)(O)=O)C=CC(CCC(O)=O)=C1			dihydroferulic acid sulfate	62857	<0.1	0.072415	0.5
plasma	dihydroorotate	Nucleotide	Pyrimidine Metabolism, Orotate containing	601	923	LC/MS Polar	1910	157.025	4763	0.258	UFIVEPVSAGBUSI-UHFFFAOYAI	O=C(C(NC1=O)CC(N1)=O)O	dihydroorotate	601			<0.1	0.070754	0.43549
urine	dihydroorotate	Nucleotide	Pyrimidine Metabolism, Orotate containing	601	923	LC/MS Polar	1910	157.025	4069	0.155188	UFIVEPVSAGBUSI-UHFFFAOYAI	O=C(C(NC1=O)CC(N1)=O)O			dihydroorotate	601
plasma	dimethyl sulfone	Xenobiotics	Chemical	43424	100004284	LC/MS Pos Early	832	95.0161	4316	0.411	HHVIBTZHLRERCL-UHFFFAOYAG	CS(C)(=O)=O	dimethyl sulfone	43424
urine	dimethyl sulfone	Xenobiotics	Chemical	43424	100004284	LC/MS Pos Early	832	95.0161	4165	0.363178	HHVIBTZHLRERCL-UHFFFAOYAG	CS(C)(=O)=O			dimethyl sulfone	43424
plasma	dimethylarginine (SDMA + ADMA)	Amino Acid	Urea cycle; Arginine and Proline Metabolism	36808	100001810	LC/MS Pos Early	2850	203.15	4960	0.086	YDGMGEXADBMOMJ-LURJTMIEBT	N[C@@H](CCCNC(N(C)C)=N)C(O)=O	dimethylarginine (SDMA + ADMA)	36808			0.14	0.070639	0.012963
urine	dimethylarginine (SDMA + ADMA)	Amino Acid	Urea cycle; Arginine and Proline Metabolism	36808	100001810	LC/MS Pos Early	2850	203.15	4912	0.0385266	YDGMGEXADBMOMJ-LURJTMIEBT	N[C@@H](CCCNC(N(C)C)=N)C(O)=O			dimethylarginine (SDMA + ADMA)	36808	0.19	0.074048	0.0028329
plasma	dimethylglycine	Amino Acid	Glycine, Serine and Threonine Metabolism	5086	806	LC/MS Pos Early	1104	104.071	4960	0.063	FFDGPVCHZBVARC-UHFFFAOYAX	CN(C)CC(O)=O	dimethylglycine	5086			0.29	0.076333	6.0321e-05
urine	dimethylglycine	Amino Acid	Glycine, Serine and Threonine Metabolism	5086	806	LC/MS Pos Early	1104	104.071	4912	0.0415247	FFDGPVCHZBVARC-UHFFFAOYAX	CN(C)CC(O)=O			dimethylglycine	5086	0.34	0.075748	4.9698e-07
urine	dimethylmalonic acid	Lipid	Fatty Acid, Dicarboxylate	42978	100004251	LC/MS Polar	2702	131.035	4836	0.206727	OREAFAJWWJHCOT-UHFFFAOYAJ	CC(C(O)=O)(C(O)=O)C					0.17	0.075337	0.01223
plasma	docosadienoate (22:2n6)	Lipid	Long Chain Polyunsaturated Fatty Acid (n3 and n6)	32415	100001182	LC/MS Neg	6034	335.296	4955	0.469	HVGRZDASOHMCSK-AVQMFFATBO	CCCCC/C=C/C/C=C/CCCCCCCCCCCC(O)=O
plasma	docosadioate (C22-DC)	Lipid	Fatty Acid, Dicarboxylate	39837	100002952	LC/MS Neg	5291.8	369.301	4689	0.19	4000	O=C(O)CCCCCCCCCCCCCCCCCCCCC(O)=O
plasma	docosahexaenoate (DHA; 22:6n3)	Lipid	Long Chain Polyunsaturated Fatty Acid (n3 and n6)	44675	100000665	LC/MS Neg	5525	327.233	4960	0.446	MBMBGCFOFBJSGT-KUBAVDMBBZ	CC\C=C/C\C=C/C\C=C/C/C=C\C/C=C\C/C=C\CCC(O)=O
plasma	docosahexaenoylcholine	Lipid	Fatty Acid Metabolism (Acyl Choline)	53263	100009333	LC/MS Pos Late	1378	414.337	4571			O=C(CC/C=[C-]/C/C=C/C/C=C/C/C=C/C/C=C/C/C=C/CC)OCC[N+](C)(C)C
plasma	docosapentaenoate (n3 DPA; 22:5n3)	Lipid	Long Chain Polyunsaturated Fatty Acid (n3 and n6)	32504	100001181	LC/MS Neg	5571	329.249	4959	0.594	YUFFSWGQGVEMMI-RCHUDCCIBW	O=C(O)CCCCC/C=C\C/C=C\C/C=C\C/C=C\C/C=C\CC					0.12	0.071602	0.044648
plasma	docosapentaenoate (n6 DPA; 22:5n6)	Lipid	Long Chain Polyunsaturated Fatty Acid (n3 and n6)	37478	100001580	LC/MS Neg	5624.5	329.249	4898	0.328	AVKOENOBFIYBSA-WMPRHZDHBF	OC(CC/C=C\C/C=C\C/C=C\C/C=C\C/C=C\CCCCC)=O
plasma	docosatrienoate (22:3n6)*	Lipid	Long Chain Polyunsaturated Fatty Acid (n3 and n6)	57467	100015762	LC/MS Neg	5850	333.28	3631			CCCCC/C=C/C/C=C/C/C=C/CCCCCCCCC(O)=O					<0.1	0.100251	0.19203
plasma	dodecadienoate (12:2)*	Lipid	Fatty Acid, Dicarboxylate	62276	100020478	LC/MS Neg	5146	195.139	4960	0.129		CCCCC/C=C\C/C=C\CC(O)=O					0.13	0.070748	0.021326
plasma	dodecanedioate (C12-DC)	Lipid	Fatty Acid, Dicarboxylate	32388	100001102	LC/MS Neg	2990	229.145	4949	0.15	TVIDDXQYHWJXFK-UHFFFAOYAC	OC(CCCCCCCCCCC(O)=O)=O
plasma	dodecenedioate (C12:1-DC)*	Lipid	Fatty Acid, Dicarboxylate	61864	100019972	LC/MS Neg	2700	227.129	4194	0.278		OC(CCC/C=C/CCCCCC(O)=O)=O
plasma	dopamine 3-O-sulfate	Amino Acid	Tyrosine Metabolism	48407	100006361	LC/MS Neg	1556.2	232.028	4948	0.145	NZKRYJGNYPYXJZ-UHFFFAOYAU	NCCC1=CC(OS(=O)(O)=O)=C(O)C=C1	dopamine 3-O-sulfate	48407
urine	dopamine 3-O-sulfate	Amino Acid	Tyrosine Metabolism	48407	100006361	LC/MS Neg	1556.2	232.029	4909	0.0629474	NZKRYJGNYPYXJZ-UHFFFAOYAU	NCCC1=CC(OS(=O)(O)=O)=C(O)C=C1			dopamine 3-O-sulfate	48407
plasma	dopamine 4-sulfate	Amino Acid	Tyrosine Metabolism	48406	100006360	LC/MS Neg	1511	232.028	2964		DEKNNWJXAQTLFA-UHFFFAOYAD	O=S(OC1=CC=C(CCN)C=C1O)(O)=O	dopamine 4-sulfate	48406
urine	dopamine 4-sulfate	Amino Acid	Tyrosine Metabolism	48406	100006360	LC/MS Neg	1511	232.029	4906	0.0888001	DEKNNWJXAQTLFA-UHFFFAOYAD	O=S(OC1=CC=C(CCN)C=C1O)(O)=O			dopamine 4-sulfate	48406
urine	dopamine	Amino Acid	Tyrosine Metabolism	12130	1748	LC/MS Pos Early	2385	154.086	4857	0.181158	VYFYYTLLBUKUHU-UHFFFAOYAA	NCCC1=CC=C(O)C(O)=C1
plasma	ectoine	Xenobiotics	Chemical	35651	100001635	LC/MS Pos Early	1980	143.082	4657	0.173	WQXNXVUDBPYKBA-YFKPBYRVBN	O=[C@](O)[C@H]1N=C(C)NCC1	ectoine	35651
urine	ectoine	Xenobiotics	Chemical	35651	100001635	LC/MS Pos Early	1980	143.082	4909	0.0519588	WQXNXVUDBPYKBA-YFKPBYRVBN	O=[C@](O)[C@H]1N=C(C)NCC1			ectoine	35651
plasma	EDTA	Xenobiotics	Chemical	22163	100001002	LC/MS Neg	643	291.083	4946	0.077	KCXVZYZYPLLWCC-UHFFFAOYAG	O=C(CN(CCN(CC(O)=O)CC(O)=O)CC(O)=O)O
plasma	eicosadienamide (20:2)*	Lipid	Fatty Acid, Amide	62447	100020765	LC/MS Pos Late	1693	308.295	4959		NAVGEXCVGUBSOQ-HZJYTTRNBI	O=C(CCCCCCCCC/C=C\C/C=C\CCCCC)N
plasma	eicosanedioate (C20-DC)	Lipid	Fatty Acid, Dicarboxylate	39831	100002951	LC/MS Neg	5200.9	341.27	4960	0.104	JJOJFIHJIRWASH-UHFFFAOYAR	O=C(O)CCCCCCCCCCCCCCCCCCC(O)=O					<0.1	0.069227	0.31628
plasma	eicosapentaenoate (EPA; 20:5n3)	Lipid	Long Chain Polyunsaturated Fatty Acid (n3 and n6)	18467	2050	LC/MS Neg	5450	301.217	4960	0.337	JAZBEHYOTPTENJ-JLNKQSITBZ	O=C(O)CCC\C=C/C/C=C\C/C=C\C/C=C\C/C=C\CC					0.14	0.06676	0.0052452
plasma	eicosapentaenoylcholine	Lipid	Fatty Acid Metabolism (Acyl Choline)	53258	100009336	LC/MS Pos Late	1343	388.321	3193			O=C(CCC/[C-]=C/C/C=C/C/C=C/C/C=C/C/C=C/CC)OCC[N+](C)(C)C
plasma	eicosenamide (20:1)*	Lipid	Fatty Acid, Amide	62445	100020764	LC/MS Pos Late	1800	310.31	4960	2.388	LBHQTVBKPMHICN-KTKRTIGZBT	O=C(CCCCCCCCC/C=C\CCCCCCCC)N([H])[H]
plasma	eicosenedioate (C20:1-DC)*	Lipid	Fatty Acid, Dicarboxylate	62923	100021105	LC/MS Neg	5095	339.254	4552	0.135		OC(CCCCCCCCC/C=C\CCCCCCCC(O)=O)=O					0.26	0.074472	1.1875e-05
plasma	eicosenoate (20:1)	Lipid	Long Chain Monounsaturated Fatty Acid	33587	100001335	LC/MS Neg	5950	309.28	4960	0.516	BITHHVVYSMSWAG-KTKRTIGZBC	O=C(O)CCCCCCCCC/C=C\CCCCCCCC
plasma	eicosenoylcarnitine (C20:1)*	Lipid	Fatty Acid Metabolism (Acyl Carnitine, Monounsaturated)	57519	100015838	LC/MS Pos Late	1484	454.389	4834			O=C(OC(CC([O-])=O)C[N+](C)(C)C)CCCCCCCCC/C=C/CCCCCCCC
plasma	enalapril	Xenobiotics	Drug - Cardiovascular	52949	100008948	LC/MS Pos Late	900	377.207	344		GBXSMTUPTTWBMN-UHFFFAOYAJ	CC(C(N1C(C(O)=O)CCC1)=O)NC(C(OCC)=O)CCC2=CC=CC=C2	enalapril	52949
urine	enalapril	Xenobiotics	Drug - Cardiovascular	52949	100008948	LC/MS Pos Late	900	377.207	577		GBXSMTUPTTWBMN-UHFFFAOYAJ	CC(C(N1C(C(O)=O)CCC1)=O)NC(C(OCC)=O)CCC2=CC=CC=C2			enalapril	52949
plasma	enalaprilat*	Xenobiotics	Drug - Cardiovascular	62482	100020800	LC/MS Pos Early	3149	349.176	342		LZFZMUMEGBBDTC-QEJZJMRPBX	C[C@H](N[C@@H](CCC1=CC=CC=C1)C(O)=O)C(N2CCC[C@]2(C(O)=O)[H])=O
urine	enterolactone sulfate	Xenobiotics	Food Component/Plant	47497	999911640	LC/MS Neg	3769	377.07	4624	0.0724943	CGSFDOCYHBJLFW-WMLDXEAASA-N	O=C([C@@]1(CC2=CC(OS(=O)(O)=O)=CC=C2)[H])OC[C@@]1(CC3=CC(O)=CC=C3)[H]
urine	enterolactone	Xenobiotics	Food Component/Plant	39626	100003070	LC/MS Neg	4515	297.113	2635	0.173361	HVDGDHBAMCBBLR-WMLDXEAABX	O=C1OC[C@H](CC2=CC(O)=CC=C2)[C@H]1CC3=CC(O)=CC=C3
urine	epiandrosterone glucuronide	Lipid	Androgenic Steroids	47111	100005400	LC/MS Neg	4642	465.249	4570	0.0724906	VFUIRAVTUVCQTF-PALHZPRPBR	O[C@H]1[C@H](O)[C@@H](C(O)=O)O[C@@H](O[C@H]2CC[C@@]3(C)[C@](CC[C@]4([H])[C@]3([H])CC[C@@]5(C)[C@@]4([H])CCC5=O)([H])C2)[C@@H]1O					0.13	0.074194	0.023992
plasma	epiandrosterone sulfate	Lipid	Androgenic Steroids	33973	100001287	LC/MS Neg	4855	369.174	4926	0.072	ZMITXKRGXGRMKS-KZBQTZLVBC	O=C1CCC2C3CC[C@@]4([H])C[C@@H](OS(=O)(O)=O)CC[C@]4(C)C3CC[C@@]21C	epiandrosterone sulfate	33973			0.25	0.073488	8.0548e-05
urine	epiandrosterone sulfate	Lipid	Androgenic Steroids	33973	100001287	LC/MS Neg	4855	369.174	4223	0.0562619	ZMITXKRGXGRMKS-KZBQTZLVBC	O=C1CCC2C3CC[C@@]4([H])C[C@@H](OS(=O)(O)=O)CC[C@]4(C)C3CC[C@@]21C			epiandrosterone sulfate	33973	0.15	0.080142	0.018608
urine	equol glucuronide	Xenobiotics	Food Component/Plant	41948	100003895	LC/MS Neg	3215	417.119	1381	0.0537506		OC1=CC=C(C2CC3=C(C=C(C=C3)O[C@H]4[C@@H](O)[C@@H](O)[C@H](O)C(C(O)=O)O4)OC2)C=C1
urine	equol sulfate	Xenobiotics	Food Component/Plant	40478	100003429	LC/MS Neg	3630	321.044	366	0.0780231	UXOJWGSGKUYMIA-UHFFFAOYAD	OC1=CC(OC2)=C(C=C1)CC2C3=CC=C(OS(=O)(O)=O)C=C3
plasma	ergothioneine	Xenobiotics	Food Component/Plant	37459	100002154	LC/MS Pos Early	850	230.096	4956	0.249	SSISHJJTAXXQAX-UHFFFAOYAO	S=C1NC(CC(C([O-])=O)[N+](C)(C)C)=CN1	ergothioneine	37459			0.15	0.073751	0.019592
urine	ergothioneine	Xenobiotics	Food Component/Plant	37459	100002154	LC/MS Pos Early	850	230.096	651		SSISHJJTAXXQAX-UHFFFAOYAO	S=C1NC(CC(C([O-])=O)[N+](C)(C)C)=CN1			ergothioneine	37459
plasma	erucate (22:1n9)	Lipid	Long Chain Monounsaturated Fatty Acid	1552	1087	LC/MS Neg	6355.6	337.311	4960	0.424	DPUOLQHDNGRHBS-UHFFFAOYAW	OC(CCCCCCCCCCC\C=C/CCCCCCCC)=O
plasma	erythritol	Xenobiotics	Food Component/Plant	20699	100000846	LC/MS Polar	1491	167.056	4950	0.112	UNXHWFMMPAWVPI-UHFFFAOYAU	OCC(O)C(CO)O	erythritol	20699
urine	erythritol	Xenobiotics	Food Component/Plant	20699	100000846	LC/MS Polar	1491	167.056	4891	0.0966638	UNXHWFMMPAWVPI-UHFFFAOYAU	OCC(O)C(CO)O			erythritol	20699	0.15	0.076578	0.0234
plasma	erythronate*	Carbohydrate	Aminosugar Metabolism	42420	100001320	LC/MS Polar	2186	135.03	4959	0.079	JPIJQSOTBSSVTP-PWNYCUMCBA	OC[C@@H](O)[C@@H](O)C(O)=O	erythronate*	42420			0.14	0.0735	0.02447
urine	erythronate*	Carbohydrate	Aminosugar Metabolism	42420	100001320	LC/MS Polar	2186	135.03	4912	0.045345	JPIJQSOTBSSVTP-PWNYCUMCBA	OC[C@@H](O)[C@@H](O)C(O)=O			erythronate*	42420
plasma	ethyl alpha-glucopyranoside	Xenobiotics	Food Component/Plant	63152	100015965	LC/MS Pos Early	1248	226.129	4909	0.187	WYUFTYLVLQZQNH-UHFFFAOYAZ	CCOC1C(O)C(O)C(O)C(CO)O1	ethyl alpha-glucopyranoside	52297
urine	ethyl alpha-glucopyranoside	Xenobiotics	Food Component/Plant	52297	999924293	LC/MS Pos Early	1189	226.128	4909	0.111414	WYUFTYLVLQZQNH-UHFFFAOYAZ	CCOC1C(O)C(O)C(O)C(CO)O1			ethyl alpha-glucopyranoside	63152
plasma	ethyl beta-glucopyranoside	Xenobiotics	Food Component/Plant	64131	100020377	LC/MS Pos Early	1100	226.129	4955	0.16	WYUFTYLVLQZQNH-JAJWTYFOBO	O[C@H]([C@H]1O)[C@@H]([C@@H](CO)O[C@H]1OCC)O	ethyl beta-glucopyranoside	49014			<0.1	0.071734	0.10185
urine	ethyl beta-glucopyranoside	Xenobiotics	Food Component/Plant	49014	999923314	LC/MS Neg	1578.3	207.087	3636	0.0722131	WYUFTYLVLQZQNH-JAJWTYFOBO	O[C@H]([C@H]1O)[C@@H]([C@@H](CO)O[C@H]1OCC)O			ethyl beta-glucopyranoside	64131	0.15	0.097633	0.051391
plasma	ethyl glucuronide	Xenobiotics	Chemical	39603	100002849	LC/MS Pos Early	1181	240.108	1680	0.103	IWJBVMJWSPZNJH-XWBUKDKVBJ	O[C@H]([C@H]1O)[C@@H]([C@@H]([C@](O)=O)OC1OCC)O	ethyl glucuronide	39603
urine	ethyl glucuronide	Xenobiotics	Chemical	39603	100002849	LC/MS Neg	793	221.067	2916	0.183354	IWJBVMJWSPZNJH-XWBUKDKVBJ	O[C@H]([C@H]1O)[C@@H]([C@@H]([C@](O)=O)OC1OCC)O			ethyl glucuronide	39603
urine	ethyl maltol sulfate	Xenobiotics	Food Component/Plant	62314	100006255	LC/MS Neg	2010	218.997	4859	0.105631		O=C1C=COC(CC)=C1OS(=O)(O)=O
plasma	ethylmalonate	Amino Acid	Leucine, Isoleucine and Valine Metabolism	15765	2054	LC/MS Polar	2785	131.035	4958	0.064	UKFXDFUAPNAMPJ-UHFFFAOYAZ	CCC(C(O)=O)C(O)=O	ethylmalonate	15765			0.54	0.077583	1.915e-12
urine	ethylmalonate	Amino Acid	Leucine, Isoleucine and Valine Metabolism	15765	2054	LC/MS Polar	2785	131.035	4911	0.10521	UKFXDFUAPNAMPJ-UHFFFAOYAZ	CCC(C(O)=O)C(O)=O			ethylmalonate	15765	0.41	0.077881	4.7566e-08
plasma	ethylparaben sulfate	Xenobiotics	Chemical	48463	100006271	LC/MS Neg	3445	245.013	4266	0.095		CCOC(C1=CC=C(OS(O)(=O)=O)C=C1)=O
plasma	etiocholanolone glucuronide	Lipid	Androgenic Steroids	47112	100005403	LC/MS Neg	4915	465.249	4627	0.114		O=C1[C@](CC2)(C)C(CC1)C3C2[C@](CC[C@H]4OC5[C@H](O)[C@@H](O)[C@H](O)[C@@H](C(O)=O)O5)(C)[C@](C4)([H])CC3	etiocholanolone glucuronide	47112			0.12	0.077495	0.060809
urine	etiocholanolone glucuronide	Lipid	Androgenic Steroids	47112	100005403	LC/MS Neg	4915	465.249	4909	0.0691129		O=C1[C@](CC2)(C)C(CC1)C3C2[C@](CC[C@H]4OC5[C@H](O)[C@@H](O)[C@H](O)[C@@H](C(O)=O)O5)(C)[C@](C4)([H])CC3			etiocholanolone glucuronide	47112	<0.1	0.069461	0.29605
plasma	eugenol sulfate	Xenobiotics	Food Component/Plant	48715	100006171	LC/MS Neg	3782	243.033	4708	0.083	XWAZTQUZONPJEW-UHFFFAOYAI	COC1=CC(CC=C)=CC=C1OS(=O)(O)=O	eugenol sulfate	48715
urine	eugenol sulfate	Xenobiotics	Food Component/Plant	48715	100006171	LC/MS Neg	3782	243.033	4910	0.0719718	XWAZTQUZONPJEW-UHFFFAOYAI	COC1=CC(CC=C)=CC=C1OS(=O)(O)=O			eugenol sulfate	48715
urine	ferulate	Xenobiotics	Food Component/Plant	35630	100001542	LC/MS Neg	1755	193.051	1250
plasma	ferulic acid 4-sulfate	Xenobiotics	Food Component/Plant	47114	100005389	LC/MS Neg	1200	273.007	4223		PZPATWACAAOHTJ-HWKANZROBD	COC1=C(OS(O)(=O)=O)C=CC(/C=C/C(O)=O)=C1	ferulic acid 4-sulfate	47114			0.1	0.083983	0.10729
urine	ferulic acid 4-sulfate	Xenobiotics	Food Component/Plant	47114	100005389	LC/MS Neg	1200	273.007	4885	0.137032	PZPATWACAAOHTJ-HWKANZROBD	COC1=C(OS(O)(=O)=O)C=CC(/C=C/C(O)=O)=C1			ferulic acid 4-sulfate	47114	0.19	0.073362	0.0030006
plasma	feruloylquinate (1)	Xenobiotics	Food Component/Plant	63399	100021485	LC/MS Neg	2166	367.103	3049			O[C@@](C[C@H]1O)(C(O)=O)C[C@H]([C@H]1O)OC(/C=C/C(C=C2)=CC(OC)=C2O)=O	feruloylquinate (1)	47963			0.22	0.107439	0.0070867
urine	feruloylquinate (1)	Xenobiotics	Food Component/Plant	47963	999913703	LC/MS Neg	2144	367.104	4348	0.0932815	RAGZUCNPTLULOL-KQJPBSFVSA-N	O[C@@](C[C@H]1O)(C(O)=O)C[C@H]([C@H]1O)OC(/C=C/C(C=C2)=CC(OC)=C2O)=O			feruloylquinate (1)	63399
plasma	feruloylquinate (2)	Xenobiotics	Food Component/Plant	63400	100021486	LC/MS Neg	2229	367.103	3221			O[C@@](C[C@H]1O)(C(O)=O)C[C@H]([C@H]1O)OC(/C=C/C(C=C2)=CC(OC)=C2O)=O	feruloylquinate (2)	47957			0.22	0.101881	0.0050154
urine	feruloylquinate (2)	Xenobiotics	Food Component/Plant	47957	999913255	LC/MS Neg	2203	367.104	4470	0.110573	RAGZUCNPTLULOL-KQJPBSFVSA-N	O[C@@](C[C@H]1O)(C(O)=O)C[C@H]([C@H]1O)OC(/C=C/C(C=C2)=CC(OC)=C2O)=O			feruloylquinate (2)	63400
urine	feruloylquinate (3)	Xenobiotics	Food Component/Plant	48924	999923228	LC/MS Neg	2375	367.103	3863	0.174941	RAGZUCNPTLULOL-KQJPBSFVSA-N	O[C@@](C[C@H]1O)(C(O)=O)C[C@H]([C@H]1O)OC(/C=C/C(C=C2)=CC(OC)=C2O)=O
plasma	feruloylquinate (4)	Xenobiotics	Food Component/Plant	63402	100021488	LC/MS Neg	2546	367.103	3112			O[C@@](C[C@H]1O)(C(O)=O)C[C@H]([C@H]1O)OC(/C=C/C(C=C2)=CC(OC)=C2O)=O					0.21	0.106354	0.011241
plasma	feruloylquinate (5)	Xenobiotics	Food Component/Plant	63403	100021489	LC/MS Neg	2655	367.103	2637			O[C@@](C[C@H]1O)(C(O)=O)C[C@H]([C@H]1O)OC(/C=C/C(C=C2)=CC(OC)=C2O)=O	feruloylquinate (5)	47987			0.32	0.128177	0.0022297
urine	feruloylquinate (5)	Xenobiotics	Food Component/Plant	47987	999915754	LC/MS Neg	2644	367.104	4517	0.112412	RAGZUCNPTLULOL-KQJPBSFVSA-N	O[C@@](C[C@H]1O)(C(O)=O)C[C@H]([C@H]1O)OC(/C=C/C(C=C2)=CC(OC)=C2O)=O			feruloylquinate (5)	63403
plasma	ferulylglycine (1)	Xenobiotics	Food Component/Plant	54936	100010912	LC/MS Neg	2239	250.072	2982			OC1=CC=C(C=C1OC)/C=C/C(NCC(O)=O)=O	ferulylglycine (1)	54936
urine	ferulylglycine (1)	Xenobiotics	Food Component/Plant	54936	100010912	LC/MS Neg	2239	250.072	4910	0.0969483		OC1=CC=C(C=C1OC)/C=C/C(NCC(O)=O)=O			ferulylglycine (1)	54936
plasma	ferulylglycine (2)	Xenobiotics	Food Component/Plant	54937	100010913	LC/MS Neg	2172	250.072	2801			OC1=CC=C(/C=C/C(NCC(O)=O)=O)C=C1OC	ferulylglycine (2)	54937
urine	ferulylglycine (2)	Xenobiotics	Food Component/Plant	54937	100010913	LC/MS Neg	2172	250.072	4880	0.13543		OC1=CC=C(/C=C/C(NCC(O)=O)=O)C=C1OC			ferulylglycine (2)	54937
plasma	formiminoglutamate	Amino Acid	Histidine Metabolism	43493	100002500	LC/MS Pos Early	1880	175.071	4913	0.269	NRXIKWMTVXPVEF-BYPYZUCNBD	OC([C@@H](NC=N)CCC(O)=O)=O	formiminoglutamate	43493
urine	formiminoglutamate	Amino Acid	Histidine Metabolism	43493	100002500	LC/MS Pos Early	1880	175.071	4912	0.0455163	NRXIKWMTVXPVEF-BYPYZUCNBD	OC([C@@H](NC=N)CCC(O)=O)=O			formiminoglutamate	43493
urine	fructose 1,6-diphosphate/glucose 1,6-diphosphate/myo-inositol diphosphates	Carbohydrate	Glycolysis, Gluconeogenesis, and Pyruvate Metabolism	46896	100002180	LC/MS Neg	551	338.989	1254			[H]C1(C([H])(C([H])(OC1(COP(O)(O)=O)O)COP(O)(O)=O)O)O
plasma	fructose	Carbohydrate	Fructose, Mannose and Galactose Metabolism	577	878	LC/MS Polar	2065	179.056	4950	0.221	BJHIKXHVCXFQLS-UYFOZJQFBH	OC[C@@]1(O)O[C@H](CO)[C@@H](O)[C@@H]1O	fructose	48195
urine	fructose	Carbohydrate	Fructose, Mannose and Galactose Metabolism	48195	878	LC/MS Polar	2065	225.062	944						fructose	577
plasma	fructosyllysine	Amino Acid	Lysine Metabolism	46227	100005373	LC/MS Pos Early	2784	309.166	4960	0.246	BFSYFTQDGRDJNV-QCNRFFRDBO	OC[C@@H](O)[C@@H](O)[C@H](O)C(CNCCCC[C@@H](N)C(O)=O)=O
urine	fucitol	Xenobiotics	Food Component/Plant	38313	100002455	LC/MS Neg	816.1	165.077	4909	0.0655732	SKCKOFZKJLZSFA-UHFFFAOYAN	CC(O)C(O)C(O)C(O)CO
urine	fucose	Carbohydrate	Aminosugar Metabolism	15587	918	LC/MS Polar	1626.4	209.067	406								0.31	0.842124	0.35209
plasma	fumarate	Energy	TCA Cycle	1643	330	LC/MS Polar	3084	115.004	4943		VZCYOOQTPOCHFL-OWOJBTEDBF	OC(/C=C/C(O)=O)=O	fumarate	1643			<0.1	0.070219	0.5
urine	fumarate	Energy	TCA Cycle	1643	330	LC/MS Polar	3084	115.004	4810	0.329729	VZCYOOQTPOCHFL-OWOJBTEDBF	OC(/C=C/C(O)=O)=O			fumarate	1643
plasma	furaneol sulfate	Xenobiotics	Food Component/Plant	54795	100009328	LC/MS Neg	1900	206.997	3919			OS(OC1=C(C)OC(C)C1=O)(=O)=O	furaneol sulfate	54795			0.15	0.088733	0.033161
urine	furaneol sulfate	Xenobiotics	Food Component/Plant	54795	100009328	LC/MS Neg	1900	206.997	4908	0.0546612		OS(OC1=C(C)OC(C)C1=O)(=O)=O			furaneol sulfate	54795	0.29	0.07496	1.181e-05
plasma	furosemide	Xenobiotics	Drug - Cardiovascular	43009	100004241	LC/MS Neg	3515	329	427		ZZUFCTLCJUWOSV-UHFFFAOYAU	NS(=O)(C1=C(C=C(C(C(O)=O)=C1)NCC2=CC=CO2)Cl)=O	furosemide	43009
urine	furosemide	Xenobiotics	Drug - Cardiovascular	43009	100004241	LC/MS Neg	3515	329	499		ZZUFCTLCJUWOSV-UHFFFAOYAU	NS(=O)(C1=C(C=C(C(C(O)=O)=C1)NCC2=CC=CO2)Cl)=O			furosemide	43009
plasma	galactonate	Carbohydrate	Fructose, Mannose and Galactose Metabolism	27719	100001026	LC/MS Polar	3085	195.051	4504	0.59	RGHNJXZEOKUKBD-SQOUGZDYBY	O[C@H]([C@H]([C@H]([C@@H](CO)O)O)O)C(O)=O	galactonate	27719
urine	galactonate	Carbohydrate	Fructose, Mannose and Galactose Metabolism	27719	100001026	LC/MS Polar	3085	195.051	4707	0.316977	RGHNJXZEOKUKBD-SQOUGZDYBY	O[C@H]([C@H]([C@H]([C@@H](CO)O)O)O)C(O)=O			galactonate	27719
urine	galactosylglycerol	Lipid	Galactosyl Glycerolipids	57345	100003064	LC/MS Neg	795	253.093	4903	0.0897008	NHJUPBDCSOGIKX-NTXXKDEIBK	O[C@H]1[C@@H](O)[C@@H](CO)O[C@@H](OC[C@H](O)CO)[C@@H]1O					0.26	0.068228	5.7748e-07
urine	gamma-carboxyglutamate	Amino Acid	Glutamate Metabolism	38754	100002679	LC/MS Pos Early	903	192.05	4912	0.105332	UHBYWPGGCSDKFX-UHFFFAOYAH	OC(C(C(O)=O)CC(C(O)=O)N)=O
urine	gamma-CEHC glucuronide*	Cofactors and Vitamins	Tocopherol Metabolism	42381	100004243	LC/MS Neg	2500	439.161	4909	0.0547271		OC(C1C(O)C(O)C(O)C(OC2=C(C)C(C)=C(OC(C)(CCC(O)=O)CC3)C3=C2)O1)=O					0.17	0.07184	0.0045871
plasma	gamma-CEHC	Cofactors and Vitamins	Tocopherol Metabolism	44876	100002094	LC/MS Neg	3843	263.129	4693	0.114	VMJQLPNCUPGMNQ-UHFFFAOYAS	OC1=C(C)C(C)=C(OC(C)(CCC(O)=O)CC2)C2=C1	gamma-CEHC	44876			0.18	0.076968	0.0066286
urine	gamma-CEHC sulfate	Cofactors and Vitamins	Tocopherol Metabolism	62280	100020480	LC/MS Neg	2909	343.086	3241	0.0914842		O=S(OC1=C(C)C(C)=C2C(CCC(C)(CCC(O)=O)O2)=C1)(O)=O					<0.1	0.106776	0.30292
urine	gamma-CEHC taurine*	Cofactors and Vitamins	Tocopherol Metabolism	62282	100020482	LC/MS Neg	3917	370.133	4130	0.0743687		OC1=C(C)C(C)=C2C(CCC(C)(CCC(NCCS(=O)(O)=O)=O)O2)=C1
urine	gamma-CEHC	Cofactors and Vitamins	Tocopherol Metabolism	44876	100002094	LC/MS Neg	3843	263.129	1982	0.181179	VMJQLPNCUPGMNQ-UHFFFAOYAS	OC1=C(C)C(C)=C(OC(C)(CCC(O)=O)CC2)C2=C1			gamma-CEHC	44876
plasma	gamma-glutamyl-2-aminobutyrate	Peptide	Gamma-glutamyl Amino Acid	37092	100001502	LC/MS Pos Early	2380	233.113	4726		FUZOZPRKGAXGOB-UHFFFAOYAE	O=C(O)C(CCC(NC(CC)C(O)=O)=O)N
plasma	gamma-glutamyl-alpha-lysine	Peptide	Gamma-glutamyl Amino Acid	55015	100010901	LC/MS Pos Early	2784	276.155	4959	0.143	LNLLNTMHVMIMOG-YUMQZZPRBS	O=C(N[C@@H](CCCCN)C(O)=O)CC[C@H](N)C(O)=O	gamma-glutamyl-alpha-lysine	55015
urine	gamma-glutamyl-alpha-lysine	Peptide	Gamma-glutamyl Amino Acid	55015	100010901	LC/MS Pos Early	2784	276.155	1426		LNLLNTMHVMIMOG-YUMQZZPRBS	O=C(N[C@@H](CCCCN)C(O)=O)CC[C@H](N)C(O)=O			gamma-glutamyl-alpha-lysine	55015
plasma	gamma-glutamyl-epsilon-lysine	Peptide	Gamma-glutamyl Amino Acid	33934	100001262	LC/MS Pos Early	2725	276.155	4438		JPKNLFVGUZRHOB-YUMQZZPRBM	N[C@H](C(O)=O)CCCCNC(CC[C@@H](C(O)=O)N)=O	gamma-glutamyl-epsilon-lysine	33934
urine	gamma-glutamyl-epsilon-lysine	Peptide	Gamma-glutamyl Amino Acid	33934	100001262	LC/MS Pos Early	2725	276.155	3405	0.211246	JPKNLFVGUZRHOB-YUMQZZPRBM	N[C@H](C(O)=O)CCCCNC(CC[C@@H](C(O)=O)N)=O			gamma-glutamyl-epsilon-lysine	33934	<0.1	0.100315	0.43966
plasma	gamma-glutamylalanine	Peptide	Gamma-glutamyl Amino Acid	37063	100001843	LC/MS Pos Early	1986	219.098	4950		WQXXXVRAFAKQJM-WHFBIAKZBJ	C[C@H](NC(CC[C@H](N)C(O)=O)=O)C(O)=O
plasma	gamma-glutamylcitrulline*	Peptide	Gamma-glutamyl Amino Acid	62104	100020241	LC/MS Pos Early	1644	305.146	4952			NC(C(O)=O)CCC(NC(CCCNC(N)=O)C(O)=O)=O
plasma	gamma-glutamylglutamate	Peptide	Gamma-glutamyl Amino Acid	36738	331	LC/MS Pos Early	1775	277.103	4919	0.398	OWQDWQKWSLFFFR-WDSKDSINBR	O=C(O)C(N)CCC(NC(C(O)=O)CCC(O)=O)=O
plasma	gamma-glutamylglutamine	Peptide	Gamma-glutamyl Amino Acid	2730	1140	LC/MS Pos Early	1430	276.119	4959		JBFYFLXEJFQWMU-WDSKDSINBP	O=C(N)CC[C@@H](C(O)=O)NC(CC[C@@H](C(O)=O)N)=O	gamma-glutamylglutamine	2730			0.22	0.07506	0.0017089
urine	gamma-glutamylglutamine	Peptide	Gamma-glutamyl Amino Acid	2730	1140	LC/MS Pos Early	1430	276.119	864		JBFYFLXEJFQWMU-WDSKDSINBP	O=C(N)CC[C@@H](C(O)=O)NC(CC[C@@H](C(O)=O)N)=O			gamma-glutamylglutamine	2730
plasma	gamma-glutamylglycine	Peptide	Gamma-glutamyl Amino Acid	33949	100001294	LC/MS Pos Early	1535	205.082	4957	0.122	ACIJGUBIMXQCMF-BYPYZUCNBW	O=C(O)[C@@H](N)CCC(NCC(O)=O)=O	gamma-glutamylglycine	33949			0.21	0.074503	0.0016021
urine	gamma-glutamylglycine	Peptide	Gamma-glutamyl Amino Acid	33949	100001294	LC/MS Pos Early	1535	205.082	4163	0.0656095	ACIJGUBIMXQCMF-BYPYZUCNBW	O=C(O)[C@@H](N)CCC(NCC(O)=O)=O			gamma-glutamylglycine	33949	0.23	0.089192	0.0050906
plasma	gamma-glutamylhistidine	Peptide	Gamma-glutamyl Amino Acid	18245	1235	LC/MS Pos Early	2740	285.119	4959	0.247	PXVCMZCJAUJLJP-YUMQZZPRBD	O=C(O)[C@@H](N)CCC(N[C@@H](CC1=CNC=N1)C(O)=O)=O	gamma-glutamylhistidine	18245
urine	gamma-glutamylhistidine	Peptide	Gamma-glutamyl Amino Acid	18245	1235	LC/MS Pos Early	2740	285.119	3791	0.089627	PXVCMZCJAUJLJP-YUMQZZPRBD	O=C(O)[C@@H](N)CCC(N[C@@H](CC1=CNC=N1)C(O)=O)=O			gamma-glutamylhistidine	18245	<0.1	0.092882	0.27046
plasma	gamma-glutamylisoleucine*	Peptide	Gamma-glutamyl Amino Acid	34456	100001485	LC/MS Pos Early	2940	261.144	4960	0.141	SNCKGJWJABDZHI-SIPWABPFBP	CCC(C)[C@@H](C(O)=O)NC(CC[C@@H](C(O)=O)N)=O	gamma-glutamylisoleucine*	34456
urine	gamma-glutamylisoleucine*	Peptide	Gamma-glutamyl Amino Acid	34456	100001485	LC/MS Pos Early	2940	261.144	4896	0.0546979	SNCKGJWJABDZHI-SIPWABPFBP	CCC(C)[C@@H](C(O)=O)NC(CC[C@@H](C(O)=O)N)=O			gamma-glutamylisoleucine*	34456	0.26	0.073911	3.775e-05
plasma	gamma-glutamylleucine	Peptide	Gamma-glutamyl Amino Acid	18369	1268	LC/MS Pos Early	2991	261.144	4959	0.109	MYFMARDICOWMQP-YUMQZZPRBM	CC(C)C[C@@H](C(O)=O)NC(CC[C@@H](C(O)=O)N)=O	gamma-glutamylleucine	18369
urine	gamma-glutamylleucine	Peptide	Gamma-glutamyl Amino Acid	18369	1268	LC/MS Pos Early	2991	261.144	3571	0.0812678	MYFMARDICOWMQP-YUMQZZPRBM	CC(C)C[C@@H](C(O)=O)NC(CC[C@@H](C(O)=O)N)=O			gamma-glutamylleucine	18369	0.12	0.100653	0.11489
plasma	gamma-glutamylmethionine	Peptide	Gamma-glutamyl Amino Acid	44872	100001313	LC/MS Pos Early	2640	279.101	4958	0.275	RQNSKRXMANOPQY-BQBZGAKWBR	O=C(O)[C@H](CCSC)NC(CC[C@@H](C(O)=O)N)=O
plasma	gamma-glutamylphenylalanine	Peptide	Gamma-glutamyl Amino Acid	33422	100000491	LC/MS Pos Early	2992	295.129	4957	0.157	XHHOHZPNYFQJKL-QWRGUYRKBO	O=C(O)[C@H](CC1=CC=CC=C1)NC(CC[C@@H](C(O)=O)N)=O	gamma-glutamylphenylalanine	33422
urine	gamma-glutamylphenylalanine	Peptide	Gamma-glutamyl Amino Acid	33422	100000491	LC/MS Pos Early	2992	295.129	4031	0.0754338	XHHOHZPNYFQJKL-QWRGUYRKBO	O=C(O)[C@H](CC1=CC=CC=C1)NC(CC[C@@H](C(O)=O)N)=O			gamma-glutamylphenylalanine	33422	0.17	0.088177	0.020748
plasma	gamma-glutamylthreonine	Peptide	Gamma-glutamyl Amino Acid	33364	100001314	LC/MS Pos Early	1750	249.108	4960	0.23	GWNXFCYUJXASDX-JUZNGCLZBW	CC(O)[C@@H](C(O)=O)NC(CC[C@@H](C(O)=O)N)=O	gamma-glutamylthreonine	33364
urine	gamma-glutamylthreonine	Peptide	Gamma-glutamyl Amino Acid	33364	100001314	LC/MS Pos Early	1750	249.108	4872	0.0841371	GWNXFCYUJXASDX-JUZNGCLZBW	CC(O)[C@@H](C(O)=O)NC(CC[C@@H](C(O)=O)N)=O			gamma-glutamylthreonine	33364	0.33	0.076902	3.0372e-06
plasma	gamma-glutamyltryptophan	Peptide	Gamma-glutamyl Amino Acid	33947	100001295	LC/MS Pos Early	2975	334.14	4213		CATMPQFFVNKDEY-AAEUAGOBBU	O=C(O)[C@@H](N)CCC(N[C@@H](CC1=CNC2=C1C=CC=C2)C(O)=O)=O
plasma	gamma-glutamyltyrosine	Peptide	Gamma-glutamyl Amino Acid	2734	1102	LC/MS Pos Early	2518	311.124	4781	0.191	VVLXCWVSSLFQDS-QWRGUYRKBA	OC(C=C1)=CC=C1C[C@@H](C(O)=O)NC(CC[C@@H](C(O)=O)N)=O	gamma-glutamyltyrosine	2734
urine	gamma-glutamyltyrosine	Peptide	Gamma-glutamyl Amino Acid	2734	1102	LC/MS Pos Early	2518	311.124	2156	0.190739	VVLXCWVSSLFQDS-QWRGUYRKBA	OC(C=C1)=CC=C1C[C@@H](C(O)=O)NC(CC[C@@H](C(O)=O)N)=O			gamma-glutamyltyrosine	2734	<0.1	0.157519	0.48323
plasma	gamma-glutamylvaline	Peptide	Gamma-glutamyl Amino Acid	43829	100001126	LC/MS Pos Early	2700	247.129	4950	0.111	SITLTJHOQZFJGG-UUEFVBAFBQ	O=C(N[C@H]([C@@](O)=O)C(C)C)CC[C@@H]([C@](O)=O)N	gamma-glutamylvaline	43829
urine	gamma-glutamylvaline	Peptide	Gamma-glutamyl Amino Acid	43829	100001126	LC/MS Pos Early	2700	247.129	4907	0.0727829	SITLTJHOQZFJGG-UUEFVBAFBQ	O=C(N[C@H]([C@@](O)=O)C(C)C)CC[C@@H]([C@](O)=O)N			gamma-glutamylvaline	43829	0.27	0.074977	6.9765e-05
plasma	gamma-tocopherol/beta-tocopherol	Cofactors and Vitamins	Tocopherol Metabolism	52473	100008998	LC/MS Pos Late	2384	416.364	4956	0.326		CC1=C(C(CC2)=CC(O)=C1C)O[C@@]2(CCC[C@@H](CCC[C@@H](CCCC(C)C)C)C)C
plasma	genistein sulfate*	Xenobiotics	Food Component/Plant	62061	100020207	LC/MS Neg	3616	349.002	434			O=C1C(C(O)=C2)=C(C=C2OS(=O)(O)=O)OC=C1C(C=C3)=CC=C3O
plasma	gentisate	Amino Acid	Tyrosine Metabolism	18280	100000447	LC/MS Polar	905	153.019	4865	0.188	WXTMDXOMEHJXQO-UHFFFAOYAO	O=C(O)C1=CC(O)=CC=C1O	gentisate	18280
urine	gentisate	Amino Acid	Tyrosine Metabolism	18280	100000447	LC/MS Neg	1459.8	153.019	4896	0.0894546	WXTMDXOMEHJXQO-UHFFFAOYAO	O=C(O)C1=CC(O)=CC=C1O			gentisate	18280
urine	gentisic acid-5-glucoside	Xenobiotics	Chemical	48729	100006372	LC/MS Neg	1434	315.072	4395	0.0680007	CBTFERBMQQAROP-BZNQNGANBY	O[C@H]([C@@H](O)[C@@H]1O)[C@@H](O[C@@H]1CO)OC2=CC(C(O)=O)=C(O)C=C2
urine	GlcNAc sulfate conjugate of C21H34O2 steroid**	Partially Characterized Molecules	Partially Characterized Molecules	52544	999924348	LC/MS Neg	4309	299.639	4609	0.0616866							0.14	0.078129	0.036436
urine	glucarate (saccharate)	Cofactors and Vitamins	Ascorbate and Aldarate Metabolism	1476	1020	LC/MS Polar	3850	209.03	3858	1.9067	DSLZVSRJTYRBFB-LLEIAEIEBD	OC([C@H](O)[C@@H](O)[C@H](O)[C@H](O)C(O)=O)=O					<0.1	0.093445	0.39826
plasma	gluconate	Xenobiotics	Food Component/Plant	587	338	LC/MS Polar	2922	195.051	4949	0.225	RGHNJXZEOKUKBD-SQOUGZDYBY	OC([C@H](O)[C@@H](O)[C@H](O)[C@H](O)CO)=O	gluconate	587			<0.1	0.072723	0.13481
urine	gluconate	Xenobiotics	Food Component/Plant	587	338	LC/MS Polar	2922	195.051	4891	0.185992	RGHNJXZEOKUKBD-SQOUGZDYBY	OC([C@H](O)[C@@H](O)[C@H](O)[C@H](O)CO)=O			gluconate	587	<0.1	0.067552	0.26285
urine	glucosaminate	Carbohydrate	Aminosugar Metabolism	27681	100001009	LC/MS Pos Early	1091	196.082	4665	0.122028	UFYKDFXCZBTLOO-TXICZTDVBW	OC[C@@H](O)[C@@H](O)[C@H](O)[C@@H](N)C(O)=O					0.1	0.074631	0.083878
plasma	glucose	Carbohydrate	Glycolysis, Gluconeogenesis, and Pyruvate Metabolism	48152	572	LC/MS Polar	2342	225.062	4958	0.089	WQZGKKKJIJFFOK-DVKNGEFBBQ	O[C@H]1O[C@H](CO)[C@@H](O)[C@H](O)[C@H]1O	glucose	48152
urine	glucose	Carbohydrate	Glycolysis, Gluconeogenesis, and Pyruvate Metabolism	48152	572	LC/MS Polar	2342	225.062	4906	0.0696684	WQZGKKKJIJFFOK-DVKNGEFBBQ	O[C@H]1O[C@H](CO)[C@@H](O)[C@H](O)[C@H]1O			glucose	48152
plasma	glucuronate	Carbohydrate	Aminosugar Metabolism	15443	100000257	LC/MS Polar	3233.3	193.035	4959	0.12	IAJILQKETJEXLJ-QTBDOELSBX	O[C@@H]1O[C@H]([C@](O)=O)[C@@H](O)[C@H](O)[C@H]1O	glucuronate	15443
urine	glucuronate	Carbohydrate	Aminosugar Metabolism	15443	100000257	LC/MS Polar	3233.3	193.035	4907	0.271375	IAJILQKETJEXLJ-QTBDOELSBX	O[C@@H]1O[C@H]([C@](O)=O)[C@@H](O)[C@H](O)[C@H]1O			glucuronate	15443
urine	glucuronide of C10H14O2 (2)*	Partially Characterized Molecules	Partially Characterized Molecules	61894	100020020	LC/MS Neg	3154	341.124	4684	0.066713
plasma	glucuronide of C10H18O2 (1)*	Partially Characterized Molecules	Partially Characterized Molecules	61881	100019990	LC/MS Neg	2728	345.156	2231	0.128			glucuronide of C10H18O2 (1)*	61881
urine	glucuronide of C10H18O2 (1)*	Partially Characterized Molecules	Partially Characterized Molecules	61881	100019990	LC/MS Neg	2728	345.156	4887	0.0489037					glucuronide of C10H18O2 (1)*	61881
urine	glucuronide of C10H18O2 (10)*	Partially Characterized Molecules	Partially Characterized Molecules	61890	100020017	LC/MS Neg	4622	345.156	4697	0.0994987							0.11	0.078888	0.079985
urine	glucuronide of C10H18O2 (11)*	Partially Characterized Molecules	Partially Characterized Molecules	61891	100020018	LC/MS Neg	4680	345.156	4864	0.0579674							0.17	0.071471	0.005198
urine	glucuronide of C10H18O2 (12)*	Partially Characterized Molecules	Partially Characterized Molecules	61892	100020019	LC/MS Neg	4760	345.156	4909	0.0524256							0.19	0.073678	0.0028485
urine	glucuronide of C10H18O2 (2)*	Partially Characterized Molecules	Partially Characterized Molecules	61882	100019991	LC/MS Neg	2885	345.156	3876	0.190303
plasma	glucuronide of C10H18O2 (3)*	Partially Characterized Molecules	Partially Characterized Molecules	61883	100019992	LC/MS Neg	2990	345.156	1094				glucuronide of C10H18O2 (3)*	61883
urine	glucuronide of C10H18O2 (3)*	Partially Characterized Molecules	Partially Characterized Molecules	61883	100019992	LC/MS Neg	2990	345.156	4797	0.116604					glucuronide of C10H18O2 (3)*	61883
plasma	glucuronide of C10H18O2 (4)*	Partially Characterized Molecules	Partially Characterized Molecules	61884	100020011	LC/MS Neg	3460	345.156	992				glucuronide of C10H18O2 (4)*	61884
urine	glucuronide of C10H18O2 (4)*	Partially Characterized Molecules	Partially Characterized Molecules	61884	100020011	LC/MS Neg	3460	345.156	4742	0.139297					glucuronide of C10H18O2 (4)*	61884
plasma	glucuronide of C10H18O2 (5)*	Partially Characterized Molecules	Partially Characterized Molecules	61885	100020012	LC/MS Neg	3582	345.156	916				glucuronide of C10H18O2 (5)*	61885
urine	glucuronide of C10H18O2 (5)*	Partially Characterized Molecules	Partially Characterized Molecules	61885	100020012	LC/MS Neg	3582	345.156	4830	0.172659					glucuronide of C10H18O2 (5)*	61885
plasma	glucuronide of C10H18O2 (6)*	Partially Characterized Molecules	Partially Characterized Molecules	61886	100020013	LC/MS Neg	3750	345.156	1169				glucuronide of C10H18O2 (6)*	61886
urine	glucuronide of C10H18O2 (6)*	Partially Characterized Molecules	Partially Characterized Molecules	61886	100020013	LC/MS Neg	3750	345.156	3288						glucuronide of C10H18O2 (6)*	61886
plasma	glucuronide of C10H18O2 (7)*	Partially Characterized Molecules	Partially Characterized Molecules	61887	100020014	LC/MS Neg	3790	345.156	4064	0.085			glucuronide of C10H18O2 (7)*	61887
urine	glucuronide of C10H18O2 (7)*	Partially Characterized Molecules	Partially Characterized Molecules	61887	100020014	LC/MS Neg	3790	345.156	4889	0.0504617					glucuronide of C10H18O2 (7)*	61887
plasma	glucuronide of C10H18O2 (8)*	Partially Characterized Molecules	Partially Characterized Molecules	61888	100020015	LC/MS Neg	3865	345.156	2540	0.091			glucuronide of C10H18O2 (8)*	61888
urine	glucuronide of C10H18O2 (8)*	Partially Characterized Molecules	Partially Characterized Molecules	61888	100020015	LC/MS Neg	3865	345.156	4728	0.0489751					glucuronide of C10H18O2 (8)*	61888
urine	glucuronide of C10H18O2 (9)*	Partially Characterized Molecules	Partially Characterized Molecules	61889	100020016	LC/MS Neg	4010	345.156	4185	0.26827
urine	glucuronide of C12H20O3 (1)*	Partially Characterized Molecules	Partially Characterized Molecules	61964	100019997	LC/MS Neg	3728	387.166	4812	0.06706
urine	glucuronide of C12H20O3 (2)*	Partially Characterized Molecules	Partially Characterized Molecules	61965	100020092	LC/MS Neg	3815	387.166	4440	0.135737							<0.1	0.07808	0.41132
urine	glucuronide of C12H20O3 (3)*	Partially Characterized Molecules	Partially Characterized Molecules	61968	100020093	LC/MS Neg	3900	387.166	4100	0.163511
urine	glucuronide of C12H20O3 (4)*	Partially Characterized Molecules	Partially Characterized Molecules	61966	100020094	LC/MS Neg	3992	387.166	4911	0.0694937							0.2	0.072887	0.0018043
urine	glucuronide of C12H20O3 (5)*	Partially Characterized Molecules	Partially Characterized Molecules	61967	100020095	LC/MS Neg	4102	387.166	4633	0.14395
urine	glucuronide of C12H22O3 (1)*	Partially Characterized Molecules	Partially Characterized Molecules	61902	100019995	LC/MS Neg	3350	389.182	4433	0.0937346
urine	glucuronide of C12H22O4 (1)*	Partially Characterized Molecules	Partially Characterized Molecules	61874	100019984	LC/MS Neg	2590	405.177	4889	0.0588213
urine	glucuronide of C12H22O4 (2)*	Partially Characterized Molecules	Partially Characterized Molecules	61875	100019985	LC/MS Neg	2700	405.177	4857	0.0814289							0.24	0.075192	0.0003335
urine	glucuronide of C14H22O4 (2)*	Partially Characterized Molecules	Partially Characterized Molecules	61970	100020096	LC/MS Neg	3932	429.177	4795	0.104099							0.24	0.072841	8.3599e-05
urine	glucuronide of C14H22O4 (3)*	Partially Characterized Molecules	Partially Characterized Molecules	61971	100020097	LC/MS Neg	4485	429.177	3996	0.113667							0.18	0.082592	0.0058044
urine	glucuronide of C14H26O4 (1)*	Partially Characterized Molecules	Partially Characterized Molecules	61876	100019986	LC/MS Neg	3200	433.208	4906	0.117381
urine	glucuronide of C14H26O4 (2)*	Partially Characterized Molecules	Partially Characterized Molecules	61877	100020009	LC/MS Neg	3300	433.208	4873	0.113922							0.22	0.07428	0.00090309
urine	glucuronide of C16H30O4 (1)*	Partially Characterized Molecules	Partially Characterized Molecules	61880	100019989	LC/MS Neg	4215	461.239	4705	0.067941							0.14	0.076418	0.028829
urine	glucuronide of C19H28O4 (1)*	Partially Characterized Molecules	Partially Characterized Molecules	61879	100019987	LC/MS Neg	3400	495.224	4125	0.0747791
urine	glucuronide of C19H28O4 (2)*	Partially Characterized Molecules	Partially Characterized Molecules	61878	100019988	LC/MS Neg	3600	495.224	4108	0.10319
urine	glucuronide of C8H14O2 (1)*	Partially Characterized Molecules	Partially Characterized Molecules	61903	100019996	LC/MS Neg	3679	317.124	2779	0.129945							<0.1	0.118671	0.35447
urine	glucuronide of C8H14O2 (3)*	Partially Characterized Molecules	Partially Characterized Molecules	61905	100020029	LC/MS Neg	3791	317.124	4748	0.0874021
urine	glucuronide of C8H14O2 (4)*	Partially Characterized Molecules	Partially Characterized Molecules	61906	100020030	LC/MS Neg	3892	317.124	4587	0.123535
urine	glucuronide of C8H14O2 (5)*	Partially Characterized Molecules	Partially Characterized Molecules	61963	100020031	LC/MS Neg	3943	317.124	3026
urine	glucuronide of C8H14O2 (6)*	Partially Characterized Molecules	Partially Characterized Molecules	61961	100020032	LC/MS Neg	4027	317.124	4528	0.316411
urine	glucuronide of C8H16O2 (1)	Partially Characterized Molecules	Partially Characterized Molecules	61974	100020002	LC/MS Neg	4125	319.14	3640
urine	glucuronide of C8H16O2 (2)*	Partially Characterized Molecules	Partially Characterized Molecules	61973	100020099	LC/MS Neg	4380	319.14	4790	0.0732983
urine	glucuronide of C8H18O2 (2)*	Partially Characterized Molecules	Partially Characterized Molecules	61901	100020027	LC/MS Neg	3300	321.156	1968	0.132312
urine	glucuronide of C9H10O4 (1)*	Partially Characterized Molecules	Partially Characterized Molecules	61972	100020001	LC/MS Neg	2175	357.083	4869	0.0848839
urine	glucuronide of piperine metabolite C17H21NO3 (1)*	Xenobiotics	Food Component/Plant	62288	100020489	LC/MS Neg	3814	462.177	4639	0.124172
urine	glucuronide of piperine metabolite C17H21NO3 (2)*	Xenobiotics	Food Component/Plant	62289	100020490	LC/MS Neg	3918	462.177	3579
plasma	glucuronide of piperine metabolite C17H21NO3 (3)*	Xenobiotics	Food Component/Plant	62290	100020491	LC/MS Neg	3951	462.177	4375	0.155			glucuronide of piperine metabolite C17H21NO3 (3)*	62290			0.22	0.080629	0.0015575
urine	glucuronide of piperine metabolite C17H21NO3 (3)*	Xenobiotics	Food Component/Plant	62290	100020491	LC/MS Neg	3951	462.177	4747	0.351676					glucuronide of piperine metabolite C17H21NO3 (3)*	62290	0.18	0.071648	0.0015744
plasma	glucuronide of piperine metabolite C17H21NO3 (4)*	Xenobiotics	Food Component/Plant	62291	100020492	LC/MS Neg	3992	462.177	4478	0.205			glucuronide of piperine metabolite C17H21NO3 (4)*	62291			0.22	0.079551	0.0012707
urine	glucuronide of piperine metabolite C17H21NO3 (4)*	Xenobiotics	Food Component/Plant	62291	100020492	LC/MS Neg	3992	462.177	4851	0.192087					glucuronide of piperine metabolite C17H21NO3 (4)*	62291	0.24	0.073122	7.3266e-05
plasma	glucuronide of piperine metabolite C17H21NO3 (5)*	Xenobiotics	Food Component/Plant	62292	100020493	LC/MS Neg	4039	462.177	4417	0.162			glucuronide of piperine metabolite C17H21NO3 (5)*	62292			0.2	0.077504	0.0018416
urine	glucuronide of piperine metabolite C17H21NO3 (5)*	Xenobiotics	Food Component/Plant	62292	100020493	LC/MS Neg	4039	462.177	4783	0.0910946					glucuronide of piperine metabolite C17H21NO3 (5)*	62292	0.25	0.074708	9.8234e-05
urine	glucuronide of piperine metabolite C17H21NO3 (6)*	Xenobiotics	Food Component/Plant	62293	100020494	LC/MS Neg	4136	462.177	4364	0.101197
plasma	glutamate	Amino Acid	Glutamate Metabolism	57	561	LC/MS Pos Early	1500	148.06	4960	0.059	WHUUTDBJXJRKMK-UHFFFAOYAD	O=C(O)[C@@H](N)CCC(O)=O	glutamate	57
urine	glutamate	Amino Acid	Glutamate Metabolism	57	561	LC/MS Pos Early	1500	148.06	4910	0.0562572	WHUUTDBJXJRKMK-UHFFFAOYAD	O=C(O)[C@@H](N)CCC(O)=O			glutamate	57	0.14	0.075486	0.029806
urine	glutamine conjugate of C10H16O2 (2)*	Partially Characterized Molecules	Partially Characterized Molecules	52546	999924350	LC/MS Neg	4415.4	295.166	4368	0.0847756							0.12	0.077082	0.034034
urine	glutamine conjugate of C6H10O2 (1)* (formerly X - 12739)	Partially Characterized Molecules	Partially Characterized Molecules	46626	999912739	LC/MS Neg	2406	241.119	4911	0.050943					glutamine conjugate of C6H10O2 (1)*	63657
urine	glutamine conjugate of C6H10O2 (1)* (formerly X - 24527)	Partially Characterized Molecules	Partially Characterized Molecules	52848	999924527	LC/MS Pos Early	2221	243.134	4906	0.0609033					glutamine conjugate of C6H10O2 (1)*	63657
plasma	glutamine conjugate of C6H10O2 (1)*	Partially Characterized Molecules	Partially Characterized Molecules	63657	100020261	LC/MS Pos Early	2262	243.134	4881	0.141			glutamine conjugate of C6H10O2 (1)* (formerly X - 12739) and glutamine conjugate of C6H10O2 (1)* (formerly X - 24527)
plasma	glutamine conjugate of C6H10O2 (2)*	Partially Characterized Molecules	Partially Characterized Molecules	63660	100020262	LC/MS Pos Early	2383	243.134	4905	0.19			glutamine conjugate of C6H10O2 (2)*	46628
urine	glutamine conjugate of C6H10O2 (2)*	Partially Characterized Molecules	Partially Characterized Molecules	46628	999912472	LC/MS Neg	2528	241.119	4912	0.0502172					glutamine conjugate of C6H10O2 (2)*	63660
plasma	glutamine conjugate of C7H12O2*	Partially Characterized Molecules	Partially Characterized Molecules	63658	100020259	LC/MS Pos Early	2780	257.15	4748	0.122
urine	glutamine conjugate of C8H12O2 (1)*	Partially Characterized Molecules	Partially Characterized Molecules	62142	100020257	LC/MS Neg	3105	267.135	4907	0.0891913
urine	glutamine conjugate of C8H12O2 (2)*	Partially Characterized Molecules	Partially Characterized Molecules	62143	100020258	LC/MS Neg	3239	267.135	4832	0.0933482
urine	glutamine conjugate of C8H12O2 (3)*	Partially Characterized Molecules	Partially Characterized Molecules	62144	100020267	LC/MS Neg	3366	267.135	4665	0.110352							0.26	0.075015	2.5281e-05
urine	glutamine conjugate of C8H12O4 (1)*	Partially Characterized Molecules	Partially Characterized Molecules	62140	100020265	LC/MS Neg	940	299.125	4837	0.0981464							0.31	0.072414	1.9648e-07
urine	glutamine conjugate of C8H12O4 (2)*	Partially Characterized Molecules	Partially Characterized Molecules	62141	100020268	LC/MS Neg	1143	299.125	3517	0.208444
urine	glutamine conjugate of C9H16O2 (1)*	Partially Characterized Molecules	Partially Characterized Molecules	52543	999924347	LC/MS Neg	4249	283.166	4906	0.0549644							0.19	0.073955	0.0026453
urine	glutamine of C7H12O2*	Partially Characterized Molecules	Partially Characterized Molecules	47817	999917327	LC/MS Pos Early	2750	257.149	4911	0.0778156
plasma	glutamine	Amino Acid	Glutamate Metabolism	53	563	LC/MS Pos Early	1291	147.076	4960		ZDXPYRJPNDTMRX-VKHMYHEABV	OC([C@@H](N)CCC(N)=O)=O	glutamine	53			0.12	0.068303	0.026829
urine	glutamine	Amino Acid	Glutamate Metabolism	53	563	LC/MS Pos Early	1291	147.076	4912	0.0468907	ZDXPYRJPNDTMRX-VKHMYHEABV	OC([C@@H](N)CCC(N)=O)=O			glutamine	53
plasma	glutarate (C5-DC)	Lipid	Fatty Acid, Dicarboxylate	396	339	LC/MS Polar	2900	131.035	4821	0.096	JFCQEDHGNNZCLN-NUQVWONBAE	OC(CCCC(O)=O)=O	glutarate (C5-DC)	396
urine	glutarate (C5-DC)	Lipid	Fatty Acid, Dicarboxylate	396	339	LC/MS Polar	2900	131.035	4816	0.279777	JFCQEDHGNNZCLN-NUQVWONBAE	OC(CCCC(O)=O)=O			glutarate (C5-DC)	396
plasma	glutarylcarnitine (C5-DC)	Amino Acid	Lysine Metabolism	44664	100001593	LC/MS Pos Early	2393	276.144	4960	0.109	NXJAXUYOQLTISD-UHFFFAOYAA	[O-]C(CC(C[N+](C)(C)C)OC(CCCC(O)=O)=O)=O	glutarylcarnitine (C5-DC)	44664			0.16	0.07345	0.01476
urine	glutarylcarnitine (C5-DC)	Amino Acid	Lysine Metabolism	44664	100001593	LC/MS Pos Early	2393	276.144	4911	0.057432	NXJAXUYOQLTISD-UHFFFAOYAA	[O-]C(CC(C[N+](C)(C)C)OC(CCCC(O)=O)=O)=O			glutarylcarnitine (C5-DC)	44664	0.26	0.076092	0.00025967
plasma	glycerate	Carbohydrate	Glycolysis, Gluconeogenesis, and Pyruvate Metabolism	1572	1052	LC/MS Polar	2070.4	105.019	4960	0.1	RBNPOMFGQQGHHO-UHFFFAOYAE	O=C(O)C(O)CO	glycerate	1572
urine	glycerate	Carbohydrate	Glycolysis, Gluconeogenesis, and Pyruvate Metabolism	1572	1052	LC/MS Polar	2070.4	105.019	4907	0.0940706	RBNPOMFGQQGHHO-UHFFFAOYAE	O=C(O)C(O)CO			glycerate	1572
plasma	glycerol 3-phosphate	Lipid	Glycerolipid Metabolism	43847	100000258	LC/MS Neg	613.2	171.006	3644	0.166	AWUCVROLDVIAJX-UHFFFAOYAM	O=P(O)(OCC(CO)O)O	glycerol 3-phosphate	43847
urine	glycerol 3-phosphate	Lipid	Glycerolipid Metabolism	43847	100000258	LC/MS Pos Early	580	173.021	4910	0.0981059	AWUCVROLDVIAJX-UHFFFAOYAM	O=P(O)(OCC(CO)O)O			glycerol 3-phosphate	43847
plasma	glycerol	Lipid	Glycerolipid Metabolism	15122	1254	LC/MS Neg	758	91.0401	4960		PEDCQBHIVMGVHV-UHFFFAOYAF	OC(CO)CO	glycerol	15122
urine	glycerol	Lipid	Glycerolipid Metabolism	15122	1254	LC/MS Neg	758	91.0401	3107		PEDCQBHIVMGVHV-UHFFFAOYAF	OC(CO)CO			glycerol	15122	<0.1	0.117612	0.5
plasma	glycerophosphoethanolamine	Lipid	Phospholipid Metabolism	37455	100001620	LC/MS Pos Early	659	216.063	4959	0.088	JZNWSCPGTDBMEW-UHFFFAOYAI	O=P(OCCN)(O)OCC(CO)O	glycerophosphoethanolamine	37455
urine	glycerophosphoethanolamine	Lipid	Phospholipid Metabolism	37455	100001620	LC/MS Pos Early	659	216.063	4906	0.0953394	JZNWSCPGTDBMEW-UHFFFAOYAI	O=P(OCCN)(O)OCC(CO)O			glycerophosphoethanolamine	37455	<0.1	0.072654	0.5
urine	glycerophosphoglycerol	Lipid	Glycerolipid Metabolism	48857	100001619	LC/MS Pos Early	520	247.058	4886	0.152105	LLCSXHMJULHSJN-UHFFFAOYAC	OC(CO)COP(O)(OCC(CO)O)=O
urine	glycerophosphoinositol*	Lipid	Phospholipid Metabolism	52307	100001621	LC/MS Pos Early	516	335.074	4350	0.132403		[H]C(C(O)(C(O)([C@](O)1[H])[H])[H])([C@@](OP(O)(OC[C@@]([H])(CO)O)=O)([C@]1(O)[H])[H])O
plasma	glycerophosphorylcholine (GPC)	Lipid	Phospholipid Metabolism	15990	100000269	LC/MS Pos Early	672	258.11	4960	0.199	SUHOQUVVVLNYQR-MRVPVSSYBR	O=P(OCC[N+](C)(C)C)([O-])OC[C@H](O)CO	glycerophosphorylcholine (GPC)	15990
urine	glycerophosphorylcholine (GPC)	Lipid	Phospholipid Metabolism	15990	100000269	LC/MS Pos Early	672	258.11	4613	0.163122	SUHOQUVVVLNYQR-MRVPVSSYBR	O=P(OCC[N+](C)(C)C)([O-])OC[C@H](O)CO			glycerophosphorylcholine (GPC)	15990
urine	glycerophosphoserine*	Lipid	Phospholipid Metabolism	57404	100015666	LC/MS Pos Early	577	260.053	4873	0.0912914	ZWZWYGMENQVNFU-AKGZTFGVBY	OC([C@@H](N)COP(OCC(CO)O)(O)=O)=O					0.16	0.076646	0.017314
urine	glycine conjugate of C10H12O2*	Partially Characterized Molecules	Partially Characterized Molecules	62145	100020253	LC/MS Neg	4005	220.098	4890	0.0617439
plasma	glycine conjugate of C10H14O2 (1)*	Partially Characterized Molecules	Partially Characterized Molecules	62146	100020254	LC/MS Neg	4335	222.114	4763	0.076			glycine conjugate of C10H14O2 (1)*	62146			0.36	0.075431	1.9389e-08
urine	glycine conjugate of C10H14O2 (1)*	Partially Characterized Molecules	Partially Characterized Molecules	62146	100020254	LC/MS Neg	4335	222.114	4897	0.0630087					glycine conjugate of C10H14O2 (1)*	62146	0.2	0.070405	0.00045703
urine	glycine conjugate of C6H10O2 (1)*	Partially Characterized Molecules	Partially Characterized Molecules	52598	999924402	LC/MS Neg	2335	170.082	4649	0.0787713							0.11	0.076514	0.063755
urine	glycine conjugate of C9H16O2*	Partially Characterized Molecules	Partially Characterized Molecules	62119	100020256	LC/MS Neg	4120	212.129	4679	0.0615949							0.48	0.080816	7.238e-10
plasma	glycine	Amino Acid	Glycine, Serine and Threonine Metabolism	58	340	LC/MS Pos Early	1375	76.0393	4960	0.062	DHMQDGOQFOQNFH-UHFFFAOYAW	NCC(O)=O	glycine	58			0.25	0.075265	0.00027788
urine	glycine	Amino Acid	Glycine, Serine and Threonine Metabolism	58	340	LC/MS Pos Early	1375	76.0393	4910	0.047617	DHMQDGOQFOQNFH-UHFFFAOYAW	NCC(O)=O			glycine	58	0.15	0.074642	0.022202
urine	glycitein glucuronide (2)*	Xenobiotics	Food Component/Plant	53073	999924645	LC/MS Neg	2718	459.093	366		FXGSRMKCZRQRER-UHFFFAOYSA-N	OC1=C(OC)C=C(C2=C1)C(C(C3=CC=C(OC4OC(C(O)=O)C(O)C(O)C4O)C=C3)=CO2)=O
plasma	glyco-beta-muricholate**	Lipid	Primary Bile Acid Metabolism	62066	100020214	LC/MS Neg	4762	464.302	2921	0.096		CC(C1CCC2C3[C@H]([C@H]([C@@]4(C[C@@H](CC[C@@]4(C3CC[C@]12C)C)O)[H])O)O)CCC(NCC(O)=O)=O	glyco-beta-muricholate**	62066			<0.1	0.121544	0.29407
urine	glyco-beta-muricholate**	Lipid	Primary Bile Acid Metabolism	62066	100020214	LC/MS Neg	4762	464.302	4179	0.0662202		CC(C1CCC2C3[C@H]([C@H]([C@@]4(C[C@@H](CC[C@@]4(C3CC[C@]12C)C)O)[H])O)O)CCC(NCC(O)=O)=O			glyco-beta-muricholate**	62066	0.1	0.086042	0.10947
plasma	glycochenodeoxycholate 3-sulfate	Lipid	Primary Bile Acid Metabolism	52974	100006641	LC/MS Neg	4820	263.628	4710	0.157		OS(OC1C[C@]2([H])C(CC1)(C)[C@@H]3[C@@]([C@@](CC4)([H])[C@@](CC3)(C)[C@H]4[C@H](C)CCC(NCC(O)=O)=O)([H])[C@H](O)C2)(=O)=O	glycochenodeoxycholate 3-sulfate	52974			0.13	0.078279	0.049387
urine	glycochenodeoxycholate 3-sulfate	Lipid	Primary Bile Acid Metabolism	52974	100006641	LC/MS Neg	4820	263.628	4792	0.0650497		OS(OC1C[C@]2([H])C(CC1)(C)[C@@H]3[C@@]([C@@](CC4)([H])[C@@](CC3)(C)[C@H]4[C@H](C)CCC(NCC(O)=O)=O)([H])[C@H](O)C2)(=O)=O			glycochenodeoxycholate 3-sulfate	52974	0.18	0.078498	0.012626
plasma	glycochenodeoxycholate glucuronide (1)	Lipid	Primary Bile Acid Metabolism	52983	100009264	LC/MS Neg	4806	311.666	4574	0.166		O[C@H]1[C@@]2([C@@]([H])([C@]3(CC[C@H](C[C@]3(C1)[H])O[C@H]4[C@@H]([C@H]([C@@H]([C@H](O4)C(O)=O)O)O)O)C)CC[C@]5([C@]2(CC[C@@H]5[C@@H](CCC(NCC(O)=O)=O)C)[H])C)[H]	glycochenodeoxycholate glucuronide (1)	52983			0.43	0.083422	9.3016e-08
urine	glycochenodeoxycholate glucuronide (1)	Lipid	Primary Bile Acid Metabolism	52983	100009264	LC/MS Neg	4806	311.666	4109	0.0821427		O[C@H]1[C@@]2([C@@]([H])([C@]3(CC[C@H](C[C@]3(C1)[H])O[C@H]4[C@@H]([C@H]([C@@H]([C@H](O4)C(O)=O)O)O)O)C)CC[C@]5([C@]2(CC[C@@H]5[C@@H](CCC(NCC(O)=O)=O)C)[H])C)[H]			glycochenodeoxycholate glucuronide (1)	52983	0.28	0.09122	0.00075847
plasma	glycochenodeoxycholate	Lipid	Primary Bile Acid Metabolism	32346	1628	LC/MS Neg	5236.1	448.307	4960	0.106	GHCZAUBVMUEKKP-UHFFFAOYAS	O=C(NCC(O)=O)CC[C@@H](C)[C@@H]1[C@](CC[C@H]2[C@@]3([H])[C@H](O)C[C@@]4([H])C2(C)CC[C@@H](O)C4)(C)[C@]3([H])CC1	glycochenodeoxycholate	32346
urine	glycochenodeoxycholate	Lipid	Primary Bile Acid Metabolism	32346	1628	LC/MS Neg	5236.1	448.307	1782	0.572147	GHCZAUBVMUEKKP-UHFFFAOYAS	O=C(NCC(O)=O)CC[C@@H](C)[C@@H]1[C@](CC[C@H]2[C@@]3([H])[C@H](O)C[C@@]4([H])C2(C)CC[C@@H](O)C4)(C)[C@]3([H])CC1			glycochenodeoxycholate	32346
urine	glycocholate glucuronide (1)	Lipid	Primary Bile Acid Metabolism	52977	100009259	LC/MS Neg	4533	640.334	2897	0.0832084		O[C@H]1CC2[C@]3(CC[C@H](CC3C[C@H](C2C4CCC([C@@]14C)[C@@H](CCC(NCC(O)=O)=O)C)O)OC5C(C(C(C(O5)C(O)=O)O)O)O)C
plasma	glycocholate	Lipid	Primary Bile Acid Metabolism	18476	342	LC/MS Neg	5163	464.302	4956	0.094	RFDAIACWWDREDC-FRVQLJSFBG	O=C(CNC(CC[C@H]([C@@H]1[C@@]2(C)[C@@H](O)C[C@]3([H])[C@@]4(C)CC[C@@H](O)C[C@@]4([H])C[C@@H](O)[C@@]3([H])[C@]2([H])CC1)C)=O)O	glycocholate	18476
urine	glycocholate	Lipid	Primary Bile Acid Metabolism	18476	342	LC/MS Neg	5163	464.302	3986	0.0826909	RFDAIACWWDREDC-FRVQLJSFBG	O=C(CNC(CC[C@H]([C@@H]1[C@@]2(C)[C@@H](O)C[C@]3([H])[C@@]4(C)CC[C@@H](O)C[C@@]4([H])C[C@@H](O)[C@@]3([H])[C@]2([H])CC1)C)=O)O			glycocholate	18476	0.14	0.086344	0.039116
plasma	glycocholenate sulfate*	Lipid	Secondary Bile Acid Metabolism	57741	100001989	LC/MS Neg	4750	510.253	4959	0.092		O=S(OC1CCC2(C)C(CCC3C2CCC4(C)C3CCC4C(CCC(NCC(O)=O)=O)C)=C1)(O)=O	glycocholenate sulfate*	32599			0.41	0.076169	6.7213e-09
urine	glycocholenate sulfate*	Lipid	Secondary Bile Acid Metabolism	32599	100001989	LC/MS Neg	4750	254.623	4894	0.0670172		O=S(OC1CCC2(C)C(CCC3C2CCC4(C)C3CCC4C(CCC(NCC(O)=O)=O)C)=C1)(O)=O			glycocholenate sulfate*	57741	0.33	0.074935	1.166e-06
plasma	glycodeoxycholate 3-sulfate	Lipid	Secondary Bile Acid Metabolism	52975	100006642	LC/MS Neg	4875	263.628	4527	0.157		OS(OC1CC[C@@]2(C)[C@@](CC[C@]3([H])[C@]2([H])C[C@H](O)[C@@]4(C)[C@]3(CC[C@@H]4[C@H](C)CCC(NCC(O)=O)=O)[H])([H])C1)(=O)=O	glycodeoxycholate 3-sulfate	52975			0.18	0.079856	0.0095776
urine	glycodeoxycholate 3-sulfate	Lipid	Secondary Bile Acid Metabolism	52975	100006642	LC/MS Neg	4875	263.628	4625	0.0700842		OS(OC1CC[C@@]2(C)[C@@](CC[C@]3([H])[C@]2([H])C[C@H](O)[C@@]4(C)[C@]3(CC[C@@H]4[C@H](C)CCC(NCC(O)=O)=O)[H])([H])C1)(=O)=O			glycodeoxycholate 3-sulfate	52975	0.22	0.078698	0.0018141
plasma	glycodeoxycholate	Lipid	Secondary Bile Acid Metabolism	18477	100000436	LC/MS Pos Late	1302	450.321	3187	0.137	WVULKSPCQVQLCU-ZGFCPQMKBG	O=C(NCC(O)=O)CC[C@@H](C)[C@@H]1[C@@]2(C)[C@@H](O)C[C@]3([H])[C@@]4(C)CC[C@@H](O)C[C@@]4([H])CC[C@@]3([H])[C@@]2(CC1)[H]	glycodeoxycholate	18477
urine	glycodeoxycholate	Lipid	Secondary Bile Acid Metabolism	18477	100000436	LC/MS Neg	5281	448.307	2379	0.173826	WVULKSPCQVQLCU-ZGFCPQMKBG	O=C(NCC(O)=O)CC[C@@H](C)[C@@H]1[C@@]2(C)[C@@H](O)C[C@]3([H])[C@@]4(C)CC[C@@H](O)C[C@@]4([H])CC[C@@]3([H])[C@@]2(CC1)[H]			glycodeoxycholate	18477
plasma	glycohyocholate	Lipid	Secondary Bile Acid Metabolism	42574	100004083	LC/MS Neg	5020	464.302	3287	0.092		C[C@@]([C@@]1([H])C[C@@H]2O)(CC2)[C@](CC3)([H])[C@]([C@H](O)[C@@H]1O)([H])[C@@](CC4)([H])[C@]3(C)[C@H]4[C@H](C)CCC(NCC(O)=O)=O
urine	glycolate (hydroxyacetate)	Xenobiotics	Chemical	15737	203	LC/MS Polar	1790.4	159.011	3446	0.170306	AEMRFAOFKBGASW-UHFFFAOYAR	OCC(O)=O
plasma	glycolithocholate	Lipid	Secondary Bile Acid Metabolism	31912	100001064	LC/MS Neg	5357.1	432.312	3342	0.171	XBSQTYHEGZTYJE-OETIFKLTBJ	O[C@@H](C[C@]1(CC[C@]([C@@]([H])2CC3)([H])[C@](CC[C@@]2(C)[C@]3([H])[C@@H](CCC(NCC(O)=O)=O)C)4[H])[H])CC[C@@]14C
plasma	glycolithocholate sulfate*	Lipid	Secondary Bile Acid Metabolism	32620	100001657	LC/MS Neg	5011	255.631	4909	0.138	FHXBAFXQVZOILS-OETIFKLTBP	C[C@]12[C@@]([C@@]([C@@](CC2)([H])[C@](CC3)(C)[C@@]4([H])C[C@@H]3OS(=O)(O)=O)(CC4)[H])([H])CC[C@]1([H])[C@H](C)CCC(NCC(O)=O)=O	glycolithocholate sulfate*	32620			<0.1	0.075659	0.12963
urine	glycolithocholate sulfate*	Lipid	Secondary Bile Acid Metabolism	32620	100001657	LC/MS Neg	5011	255.631	4779	0.066535	FHXBAFXQVZOILS-OETIFKLTBP	C[C@]12[C@@]([C@@]([C@@](CC2)([H])[C@](CC3)(C)[C@@]4([H])C[C@@H]3OS(=O)(O)=O)(CC4)[H])([H])CC[C@]1([H])[C@H](C)CCC(NCC(O)=O)=O			glycolithocholate sulfate*	32620	0.14	0.078486	0.037409
plasma	glycosyl ceramide (d18:1/20:0, d16:1/22:0)*	Lipid	Hexosylceramides (HCER)	57595	100015882	LC/MS Pos Late	3414	756.635	4935	0.092		OCC(NC(CCCCCCCCCCCCCCCCCCC)=O)C(OC1OC(CO)C(O)C(O)C1O)/C=C/CCCCCCCCCCCCC					<0.1	0.072652	0.12425
plasma	glycosyl ceramide (d18:2/24:1, d18:1/24:2)*	Lipid	Hexosylceramides (HCER)	57453	100015745	LC/MS Pos Late	3380	808.666	4916	0.113		OC(/C=C/CCCCCCCC/C=C\CCC)C(COC1C(O)C(O)C(O)C(CO)O1)NC(CCCCCCCCCCCCC/C=C\CCCCCCCC)=O					0.13	0.073126	0.036524
plasma	glycosyl-N-(2-hydroxynervonoyl)-sphingosine (d18:1/24:1(2OH))*	Lipid	Hexosylceramides (HCER)	57444	100015752	LC/MS Pos Late	3839	826.677	4751	0.198		O=C(C(O)CCCCCCCCCCCC/C=C\CCCCCCCC)NC(COC1OC(CO)C(O)C(O)C1O)C(O)/C=C/CCCCCCCCCCCCC					0.3	0.075077	1.3428e-06
plasma	glycosyl-N-behenoyl-sphingadienine (d18:2/22:0)*	Lipid	Hexosylceramides (HCER)	57421	100015625	LC/MS Pos Late	3420	782.65	4843	0.144		[H][C@](NC(CCCCCCCCCCCCCCCCCCCCC)=O)(CO[C@H]1[C@H](O)[C@@H](O)[C@@H](O)[C@@H](CO)O1)[C@@](O)([H])/C=C/CCCCCCCC/C=C\CCC					0.1	0.074339	0.078282
plasma	glycosyl-N-palmitoyl-sphingosine (d18:1/16:0)	Lipid	Hexosylceramides (HCER)	53013	100009272	LC/MS Pos Late	2623	700.572	4959	0.194		[H][C@](O)([C@@](NC(CCCCCCCCCCCCCCC)=O)(CO[C@@H]1O[C@H](CO)[C@@H](O)[C@H](O)[C@H]1O)[H])/C=C/CCCCCCCCCCCCC					<0.1	0.07308	0.10446
plasma	glycosyl-N-stearoyl-sphingosine (d18:1/18:0)	Lipid	Hexosylceramides (HCER)	52234	100001882	LC/MS Pos Late	3053	728.604	4941	0.136		OC1C(CO)OC(OC[C@H](NC(CCCCCCCCCCCCCCCCC)=O)[C@H](O)/C=C/CCCCCCCCCCCCC)C(O)C1O					<0.1	0.068632	0.10741
plasma	glycoursodeoxycholate	Lipid	Secondary Bile Acid Metabolism	39379	100002911	LC/MS Neg	5033	448.307	4935	0.077	4000	[H][C@]1([C@H](C)CCC(NCC(O)=O)=O)CC[C@@]2([H])[C@]3([H])[C@@H](O)C[C@]4([H])C[C@H](O)CC[C@]4(C)[C@@]3([H])CC[C@@]21C	glycoursodeoxycholate	39379
urine	glycoursodeoxycholate	Lipid	Secondary Bile Acid Metabolism	39379	100002911	LC/MS Neg	5033	448.307	3079	0.0899192	4000	[H][C@]1([C@H](C)CCC(NCC(O)=O)=O)CC[C@@]2([H])[C@]3([H])[C@@H](O)C[C@]4([H])C[C@H](O)CC[C@]4(C)[C@@]3([H])CC[C@@]21C			glycoursodeoxycholate	39379
plasma	glycoursodeoxycholic acid sulfate (1)	Lipid	Secondary Bile Acid Metabolism	63731	100020819	LC/MS Neg	4309	263.628	3790	0.17		[H][C@@]12[C@@]3(C)CC[C@@H](OS(=O)(O)=O)C[C@@]3([H])C[C@H](O)[C@@]1([H])[C@]4([H])CC[C@]([H])([C@H](C)CCC(NCC(O)=O)=O)[C@@]4(C)CC2	glycoursodeoxycholic acid sulfate (1)	46656			0.22	0.098574	0.013296
urine	glycoursodeoxycholic acid sulfate (1)	Lipid	Secondary Bile Acid Metabolism	46656	999914662	LC/MS Neg	4336	263.628	1621	0.146299	DKXXSIJHWWVNMO-XROMFQGDSA-N	[H][C@@]12[C@@]3(C)CC[C@@H](OS(=O)(O)=O)C[C@@]3([H])C[C@H](O)[C@@]1([H])[C@]4([H])CC[C@]([H])([C@H](C)CCC(NCC(O)=O)=O)[C@@]4(C)CC2			glycoursodeoxycholic acid sulfate (1)	63731
plasma	guaiacol sulfate	Xenobiotics	Benzoate Metabolism	46111	100004208	LC/MS Neg	2344	203.002	4960	0.088	AQTYXAPIHMXAAV-UHFFFAOYAZ	COC1=C(OS(O)(=O)=O)C=CC=C1	guaiacol sulfate	46111
urine	guaiacol sulfate	Xenobiotics	Benzoate Metabolism	46111	100004208	LC/MS Neg	2344	203.002	4912	0.0620882	AQTYXAPIHMXAAV-UHFFFAOYAZ	COC1=C(OS(O)(=O)=O)C=CC=C1			guaiacol sulfate	46111
plasma	guanidinoacetate	Amino Acid	Creatine Metabolism	43802	344	LC/MS Polar	2884	116.047	4940	0.086	BPMFZUMJYQTVII-UHFFFAOYAQ	NC(NCC(O)=O)=N	guanidinoacetate	43802
urine	guanidinoacetate	Amino Acid	Creatine Metabolism	43802	344	LC/MS Pos Early	1937	118.061	4911	0.0632668	BPMFZUMJYQTVII-UHFFFAOYAQ	NC(NCC(O)=O)=N			guanidinoacetate	43802
urine	guanidinosuccinate	Amino Acid	Guanidino and Acetamido Metabolism	32446	100001212	LC/MS Polar	3550	174.052	4910	0.3446	VVHOUVWJCQOYGG-UHFFFAOYAC	N=C(N)NC(C(O)=O)CC(O)=O
urine	guanine	Nucleotide	Purine Metabolism, Guanine containing	32352	172	LC/MS Pos Early	2032	152.057	4793	0.104578	UYTPUPDQBNUYGX-UHFFFAOYAE	NC(N1)=NC2=C(NC=N2)C1=O
urine	guanosine	Nucleotide	Purine Metabolism, Guanine containing	1573	1099	LC/MS Pos Early	1728	284.099	2123	0.156316	NYHBQMYGNKIUIF-UUOKFMHZBU	O=C1C(N=CN2[C@@]3([H])[C@@](O)([H])[C@@](O)([H])[C@](CO)([H])O3)=C2N=C(N)N1					0.39	0.1786	0.017218
urine	guanosine-3',5'-cyclic monophosphate (cGMP)	Nucleotide	Purine Metabolism, Guanine containing	2827	104	LC/MS Neg	1593	344.04	4177	0.0954179	ZOOGRGPOEVQQDX-UHFFFAOYAX	NC1=NC2=C(C(N1)=O)N=CN2C3OC4COP(O)(OC4C3O)=O					0.13	0.081426	0.03751
plasma	gulonate*	Cofactors and Vitamins	Ascorbate and Aldarate Metabolism	46957	100001586	LC/MS Polar	2750	195.051	4794	0.152	RGHNJXZEOKUKBD-NRXMZTRTBF	OC([C@H](O)[C@H](O)[C@H](O)[C@@H](O)CO)=O	gulonate*	46957
urine	gulonate*	Cofactors and Vitamins	Ascorbate and Aldarate Metabolism	46957	100001586	LC/MS Polar	2750	195.051	4878	0.193589	RGHNJXZEOKUKBD-NRXMZTRTBF	OC([C@H](O)[C@H](O)[C@H](O)[C@@H](O)CO)=O			gulonate*	46957
plasma	heneicosapentaenoate (21:5n3)	Lipid	Long Chain Polyunsaturated Fatty Acid (n3 and n6)	57658	100015797	LC/MS Neg	5514	315.233	1221		OQOCQFSPEWCSDO-JLNKQSITBZ	OC(CCCC/C=C\C/C=C\C/C=C\C/C=C\C/C=C\CC)=O
plasma	heptadecenamide (17:1)*	Lipid	Fatty Acid, Amide	62443	100020759	LC/MS Pos Late	1615	268.264	4959			O=C(N)CCCCCCCC/C=C\CCCCCC
plasma	heptanoate (7:0)	Lipid	Medium Chain Fatty Acid	1644	925	LC/MS Neg	3670	129.092	3825		MNWFXJYAOYHMED-UHFFFAOYAP	CCCCCCC(O)=O
urine	heptanoylglutamine	Lipid	Fatty Acid Metabolism (Acyl Glutamine)	54918	100001745	LC/MS Neg	3526	257.151	4225	0.113153		O=C(CCCCCC)NC(CCC(N)=O)C(O)=O					0.33	0.088609	6.0162e-05
plasma	heptenedioate (C7:1-DC)*	Lipid	Fatty Acid, Dicarboxylate	61866	100019981	LC/MS Polar	2816	157.051	4944	0.132		OC(CCC/C=C/C(O)=O)=O	heptenedioate (C7:1-DC)*	61866
urine	heptenedioate (C7:1-DC)*	Lipid	Fatty Acid, Dicarboxylate	61866	100019981	LC/MS Polar	2816	157.051	4911	0.195866		OC(CCC/C=C/C(O)=O)=O			heptenedioate (C7:1-DC)*	61866
plasma	hexadecadienoate (16:2n6)	Lipid	Long Chain Polyunsaturated Fatty Acid (n3 and n6)	57652	100009394	LC/MS Neg	5398	251.202	4939	0.196	WPJGPAAPSBVXNU-HZJYTTRNBL	CCCCC/C=C\C/C=C\CCCCCC(O)=O
plasma	hexadecanedioate (C16-DC)	Lipid	Fatty Acid, Dicarboxylate	35678	100001614	LC/MS Neg	4615	285.207	4959	0.077	QQHJDPROMQRDLA-UHFFFAOYAF	O=C(O)CCCCCCCCCCCCCCC(O)=O					0.13	0.073879	0.043814
plasma	hexadecenedioate (C16:1-DC)*	Lipid	Fatty Acid, Dicarboxylate	61862	100019975	LC/MS Neg	4380	283.191	4953	0.1		O=C(O)CCCCCCCCCCCC/C=C/C(O)=O					0.21	0.073774	0.0014147
plasma	hexanoylcarnitine (C6)	Lipid	Fatty Acid Metabolism (Acyl Carnitine, Medium Chain)	32328	100000781	LC/MS Pos Early	3358	260.186	4960	0.101	VVPRQWTYSNDTEA-UHFFFAOYAN	O=C(CCCCC)OC(CC([O-])=O)C[N+](C)(C)C	hexanoylcarnitine (C6)	32328			0.35	0.075098	3.942e-07
urine	hexanoylcarnitine (C6)	Lipid	Fatty Acid Metabolism (Acyl Carnitine, Medium Chain)	32328	100000781	LC/MS Pos Early	3358	260.186	3953	0.163697	VVPRQWTYSNDTEA-UHFFFAOYAN	O=C(CCCCC)OC(CC([O-])=O)C[N+](C)(C)C			hexanoylcarnitine (C6)	32328	0.11	0.088908	0.096156
plasma	hexanoylglutamine	Lipid	Fatty Acid Metabolism (Acyl Glutamine)	54907	100001733	LC/MS Neg	2780	243.135	4808	0.111		O=C(CCCCC)NC(CCC(N)=O)C(O)=O	hexanoylglutamine	54907			0.5	0.078832	7.9914e-12
urine	hexanoylglutamine	Lipid	Fatty Acid Metabolism (Acyl Glutamine)	54907	100001733	LC/MS Neg	2780	243.135	4909	0.0492688		O=C(CCCCC)NC(CCC(N)=O)C(O)=O			hexanoylglutamine	54907	0.48	0.076781	5.8099e-12
plasma	hexanoylglycine	Lipid	Fatty Acid Metabolism (Acyl Glycine)	35436	100001527	LC/MS Neg	2900	172.098	2699		UPCKIPHSXMXJOX-UHFFFAOYAU	O=C(O)CNC(CCCCC)=O	hexanoylglycine	35436			<0.1	0.128624	0.5
urine	hexanoylglycine	Lipid	Fatty Acid Metabolism (Acyl Glycine)	35436	100001527	LC/MS Neg	2900	172.098	4906	0.0585272	UPCKIPHSXMXJOX-UHFFFAOYAU	O=C(O)CNC(CCCCC)=O			hexanoylglycine	35436	0.27	0.076436	0.00010581
urine	hexanoyltaurine	Lipid	Endocannabinoid	47919	999912398	LC/MS Neg	3014	222.081	4785	0.130756	ADFXUGRCALOSKU-UHFFFAOYAY	CCCCCC(NCCS(=O)(O)=O)=O					0.3	0.075764	4.8127e-06
plasma	hippurate	Xenobiotics	Benzoate Metabolism	15753	100000014	LC/MS Neg	2106.9	178.051	4960	0.131	QIAFMBKCNZACKA-UHFFFAOYAD	O=C(C1=CC=CC=C1)NCC(O)=O	hippurate	15753
urine	hippurate	Xenobiotics	Benzoate Metabolism	15753	100000014	LC/MS Pos Early	2116	180.065	4911	0.0368482	QIAFMBKCNZACKA-UHFFFAOYAD	O=C(C1=CC=CC=C1)NCC(O)=O			hippurate	15753
urine	histamine	Amino Acid	Histidine Metabolism	1574	354	LC/MS Pos Early	3035	112.087	2181	0.127285	NTYJJOPFIAHURM-UHFFFAOYAP	NCCC1=CNC=N1
plasma	histidine betaine (hercynine)*	Xenobiotics	Food Component/Plant	62278	100004059	LC/MS Pos Early	2094	198.124	3570	0.37	GPPYTCRVKHULJH-UHFFFAOYAG	C[N+](C)(C(C([O-])=O)CC1=CN=CN1)C	histidine betaine (hercynine)*	62278
urine	histidine betaine (hercynine)*	Xenobiotics	Food Component/Plant	62278	100004059	LC/MS Pos Early	2094	198.124	2737	0.103214	GPPYTCRVKHULJH-UHFFFAOYAG	C[N+](C)(C(C([O-])=O)CC1=CN=CN1)C			histidine betaine (hercynine)*	62278
plasma	histidine	Amino Acid	Histidine Metabolism	59	355	LC/MS Neg	755.9	154.062	4960	0.077	HNDVDQJCIGZPNO-UHFFFAOYAG	NC(C(O)=O)CC1=CN=CN1	histidine	59
urine	histidine	Amino Acid	Histidine Metabolism	59	355	LC/MS Neg	755.9	154.062	4911	0.0626677	HNDVDQJCIGZPNO-UHFFFAOYAG	NC(C(O)=O)CC1=CN=CN1			histidine	59	0.32	0.074734	1.2912e-06
plasma	homoarginine	Amino Acid	Urea cycle; Arginine and Proline Metabolism	22137	100000961	LC/MS Pos Early	2882	189.135	4960	0.09	QUOGESRFPZDMMT-YFKPBYRVBD	N[C@H](C(O)=O)CCCCNC(N)=N	homoarginine	22137			0.32	0.074389	1.1261e-06
urine	homoarginine	Amino Acid	Urea cycle; Arginine and Proline Metabolism	22137	100000961	LC/MS Pos Early	2882	189.135	4434	0.0598071	QUOGESRFPZDMMT-YFKPBYRVBD	N[C@H](C(O)=O)CCCCNC(N)=N			homoarginine	22137	0.26	0.079216	4.7346e-05
urine	homocarnosine	Amino Acid	Histidine Metabolism	1633	41	LC/MS Polar	3938.7	239.115	4312	0.625953	CCLQKVKJOGVQLU-QMMMGPOBBT	NCCCC(NC(CC1=CN=CN1)C(O)=O)=O					0.16	0.082773	0.023952
urine	homocitrate	Energy	TCA Cycle	39601	100002554	LC/MS Pos Early	1179	224.077	4908	0.0853058	4000	O=C(O)CC[C@](O)([C@@](O)=O)CC(O)=O
plasma	homocitrulline	Amino Acid	Urea cycle; Arginine and Proline Metabolism	22138	100000963	LC/MS Pos Early	1908	190.119	4761		XIGSAGMEBXLVJJ-YFKPBYRVBI	N[C@H](C(O)=O)CCCCNC(N)=O	homocitrulline	22138			0.25	0.075633	0.00011538
urine	homocitrulline	Amino Acid	Urea cycle; Arginine and Proline Metabolism	22138	100000963	LC/MS Neg	789	188.104	4896	0.0640298	XIGSAGMEBXLVJJ-YFKPBYRVBI	N[C@H](C(O)=O)CCCCNC(N)=O			homocitrulline	22138	0.32	0.076071	5.4107e-06
urine	homoserine	Amino Acid	Glycine, Serine and Threonine Metabolism	18351	100000458	LC/MS Polar	2875.8	118.051	398
plasma	homostachydrine*	Xenobiotics	Food Component/Plant	33009	100001550	LC/MS Pos Early	1750	158.118	4915	0.192	XULZWQRXYTVUTE-ZETCQYMHBF	C[N+]1(C)[C@@H](CCCC1)[C@]([O-])=O	homostachydrine*	33009			0.16	0.071502	0.0077737
urine	homostachydrine*	Xenobiotics	Food Component/Plant	33009	100001550	LC/MS Pos Early	1750	158.118	4912	0.0734419	XULZWQRXYTVUTE-ZETCQYMHBF	C[N+]1(C)[C@@H](CCCC1)[C@]([O-])=O			homostachydrine*	33009
urine	homovanillate (HVA)	Amino Acid	Tyrosine Metabolism	1101	117	LC/MS Neg	1649	181.051	4909	0.0573707	QRMZSPFSDQBLIX-REWHXWOFAT	COC1=CC(CC(O)=O)=CC=C1O
urine	homovanillate sulfate	Amino Acid	Tyrosine Metabolism	38349	100002250	LC/MS Neg	1047	261.007	1524
plasma	homoveratric acid	Xenobiotics	Drug - Neurological	43508	100004189	LC/MS Neg	2342	195.066	2166		WUAXWQRULBZETB-UHFFFAOYAW	COC1=CC=C(C=C1OC)CC(O)=O	homoveratric acid	43508
urine	homoveratric acid	Xenobiotics	Drug - Neurological	43508	100004189	LC/MS Pos Early	2700	197.081	1882		WUAXWQRULBZETB-UHFFFAOYAW	COC1=CC=C(C=C1OC)CC(O)=O			homoveratric acid	43508
plasma	hydantoin-5-propionate	Amino Acid	Histidine Metabolism	40473	100002514	LC/MS Polar	2080	171.041	4890	0.176	VWFWNXQAMGDPGG-UHFFFAOYAX	O=C1NC(C(CCC(O)=O)N1)=O	hydantoin-5-propionate	40473			0.17	0.074876	0.011551
urine	hydantoin-5-propionate	Amino Acid	Histidine Metabolism	40473	100002514	LC/MS Neg	767	171.041	4911	0.0641513	VWFWNXQAMGDPGG-UHFFFAOYAX	O=C1NC(C(CCC(O)=O)N1)=O			hydantoin-5-propionate	40473	<0.1	0.072059	0.5
plasma	hydrochlorothiazide	Xenobiotics	Drug - Cardiovascular	39625	100002734	LC/MS Neg	2046	295.957	1692	0.14	JZUFKLXOESDKRF-UHFFFAOYAN	ClC1=C(C=C2S(=O)(NCNC2=C1)=O)S(=O)(N)=O	hydrochlorothiazide	39625
urine	hydrochlorothiazide	Xenobiotics	Drug - Cardiovascular	39625	100002734	LC/MS Neg	2046	295.957	1798		JZUFKLXOESDKRF-UHFFFAOYAN	ClC1=C(C=C2S(=O)(NCNC2=C1)=O)S(=O)(N)=O			hydrochlorothiazide	39625
urine	hydroquinone beta-D-glucopyranoside	Xenobiotics	Food Component/Plant	38160	100002220	LC/MS Neg	1520	271.082	982		BJRNKVDFDLYUGJ-UHFFFAOYAP	OC1=CC=C(OC2OC(CO)C(O)C(O)C2O)C=C1
plasma	hydroquinone sulfate	Xenobiotics	Drug - Topical Agents	35322	100001604	LC/MS Neg	1395	188.986	4800	0.165	FPXPQMOQWJZYBL-UHFFFAOYAZ	OC1=CC=C(C=C1)OS(=O)(O)=O	hydroquinone sulfate	35322
urine	hydroquinone sulfate	Xenobiotics	Drug - Topical Agents	35322	100001604	LC/MS Neg	1395	188.986	4910	0.0765455	FPXPQMOQWJZYBL-UHFFFAOYAZ	OC1=CC=C(C=C1)OS(=O)(O)=O			hydroquinone sulfate	35322
plasma	hydroxy-CMPF*	Lipid	Fatty Acid, Dicarboxylate	62277	100019794	LC/MS Neg	1516	255.087	4949	0.104		CCC(O)C1=C(C)C(C(O)=O)=C(CCC(O)=O)O1
plasma	hydroxy-N6,N6,N6-trimethyllysine*	Amino Acid	Lysine Metabolism	62959	100021123	LC/MS Pos Early	2759	205.155	4959	0.136		[O-]C([C@@H](N)C(O)CCC[N+](C)(C)C)=O	hydroxy-N6,N6,N6-trimethyllysine*	62959
urine	hydroxy-N6,N6,N6-trimethyllysine*	Amino Acid	Lysine Metabolism	62959	100021123	LC/MS Pos Early	2759	205.155	4894	0.0597096		[O-]C([C@@H](N)C(O)CCC[N+](C)(C)C)=O			hydroxy-N6,N6,N6-trimethyllysine*	62959
plasma	hydroxyasparagine**	Amino Acid	Alanine and Aspartate Metabolism	62060	100020205	LC/MS Pos Early	1149	149.056	4960	0.071	ZBYVTTSIVDYQSO-REOHCLBHBO	O=C(O)[C@@H](N)CC(NO)=O	hydroxyasparagine**	62060
urine	hydroxyasparagine**	Amino Acid	Alanine and Aspartate Metabolism	62060	100020205	LC/MS Pos Early	1149	149.056	4912	0.0771791	ZBYVTTSIVDYQSO-REOHCLBHBO	O=C(O)[C@@H](N)CC(NO)=O			hydroxyasparagine**	62060
plasma	hydroxycotinine	Xenobiotics	Tobacco Metabolite	38661	100002717	LC/MS Pos Early	2030	193.097	1210	0.119	XOKCJXZZNAUIQN-IENPIDJEBV	O=C1N(C)[C@H]([C@]2=CN=CC=C2)CC1O	hydroxycotinine	38661
urine	hydroxycotinine	Xenobiotics	Tobacco Metabolite	38661	100002717	LC/MS Pos Early	2030	193.097	993		XOKCJXZZNAUIQN-IENPIDJEBV	O=C1N(C)[C@H]([C@]2=CN=CC=C2)CC1O			hydroxycotinine	38661
plasma	hydroxypalmitoyl sphingomyelin (d18:1/16:0(OH))**	Lipid	Sphingomyelins	62851	100021000	LC/MS Pos Late	2056	719.57	4956	0.07		CCCCCCCCCCCCCCC(O)C(N[C@@H](COP([O-])(OCC[N+](C)(C)C)=O)[C@@H](/C=C/CCCCCCCCCCCCC)O)=O					<0.1	0.07147	0.088971
plasma	hyocholate	Lipid	Secondary Bile Acid Metabolism	34093	100001279	LC/MS Neg	5046	407.28	3021	0.229	DKPMWHFRUGMUKF-OAEKOJLIBK	C[C@]12CC[C@@H](O)C[C@@]1([H])[C@@H](O)[C@@H](O)C3C2CC[C@@]4(C)C3CCC4C(CCC(O)=O)C
plasma	hypotaurine	Amino Acid	Methionine, Cysteine, SAM and Taurine Metabolism	590	358	LC/MS Polar	2763.4	108.012	4494	0.108	VVIUBCNYACGLLV-UHFFFAOYAM	NCCS(O)=O	hypotaurine	590
urine	hypotaurine	Amino Acid	Methionine, Cysteine, SAM and Taurine Metabolism	590	358	LC/MS Pos Early	724	110.027	1756	0.177457	VVIUBCNYACGLLV-UHFFFAOYAM	NCCS(O)=O			hypotaurine	590
plasma	hypoxanthine	Nucleotide	Purine Metabolism, (Hypo)Xanthine/Inosine containing	3127	171	LC/MS Neg	1291.2	135.031	4941		FDGQSTZJBFJUBT-UHFFFAOYAJ	O=C1C(N=CN2)=C2N=CN1	hypoxanthine	3127
urine	hypoxanthine	Nucleotide	Purine Metabolism, (Hypo)Xanthine/Inosine containing	3127	171	LC/MS Pos Early	1295	137.046	4912	0.0540788	FDGQSTZJBFJUBT-UHFFFAOYAJ	O=C1C(N=CN2)=C2N=CN1			hypoxanthine	3127
urine	ibuprofen acyl glucuronide	Xenobiotics	Drug - Analgesics, Anesthetics	45472	100002406	LC/MS Neg	4855	381.156	1763	0.0780699	ABOLXXZAJIAUGR-JPMMFUSZBB	CC(C)CC1=CC=C(C(C(O[C@H]2[C@H](O)[C@@H](O)[C@H](O)[C@@H]([C@](O)=O)O2)=O)C)C=C1			ibuprofen acyl glucuronide
plasma	imidazole lactate	Amino Acid	Histidine Metabolism	15716	100000263	LC/MS Pos Early	2040	157.061	4960	0.129	ACZFBYCNAVEFLC-YFKPBYRVBI	OC(C(O)=O)CC1=CN=CN1	imidazole lactate	15716			0.4	0.073968	1.9033e-09
urine	imidazole lactate	Amino Acid	Histidine Metabolism	15716	100000263	LC/MS Pos Early	2040	157.061	4912	0.0435895	ACZFBYCNAVEFLC-YFKPBYRVBI	OC(C(O)=O)CC1=CN=CN1			imidazole lactate	15716	0.22	0.074134	0.00078798
plasma	imidazole propionate	Amino Acid	Histidine Metabolism	40730	100003434	LC/MS Pos Early	2263	141.066	4955	0.149	ZCKYOWGFRHAZIQ-UHFFFAOYAI	OC(CCC1=CN=CN1)=O	imidazole propionate	40730
urine	imidazole propionate	Amino Acid	Histidine Metabolism	40730	100003434	LC/MS Pos Early	2263	141.066	4907	0.0493256	ZCKYOWGFRHAZIQ-UHFFFAOYAI	OC(CCC1=CN=CN1)=O			imidazole propionate	40730
plasma	iminodiacetate (IDA)	Xenobiotics	Chemical	21025	100000900	LC/MS Pos Early	830	134.045	4936	0.11	NBZBKCUXIYYUSX-UHFFFAOYAF	O=C(O)CNCC(O)=O
plasma	indole-3-carboxylate	Amino Acid	Tryptophan Metabolism	38116	100002185	LC/MS Neg	1710	160.04	2613			O=C(C1=CNC2=C1C=CC=C2)O	indole-3-carboxylate	38116
urine	indole-3-carboxylate	Amino Acid	Tryptophan Metabolism	38116	100002185	LC/MS Neg	1710	160.04	3814	0.185983		O=C(C1=CNC2=C1C=CC=C2)O			indole-3-carboxylate	38116
plasma	indoleacetate	Amino Acid	Tryptophan Metabolism	27513	100001034	LC/MS Neg	2200	174.056	4960	0.074	SEOVTRFCIGRIMH-UHFFFAOYAT	OC(CC1=CNC2=C1C=CC=C2)=O	indoleacetate	27513
urine	indoleacetate	Amino Acid	Tryptophan Metabolism	27513	100001034	LC/MS Neg	2200	174.056	4896	0.0644503	SEOVTRFCIGRIMH-UHFFFAOYAT	OC(CC1=CNC2=C1C=CC=C2)=O			indoleacetate	27513
plasma	indoleacetoylcarnitine*	Amino Acid	Tryptophan Metabolism	62279	100020479	LC/MS Pos Early	3114	319.165	4413	0.187		O=C(OC(C[N+](C)(C)C)CC([O-])=O)CC1=CNC2=CC=CC=C12	indoleacetoylcarnitine*	62279			<0.1	0.082022	0.17749
urine	indoleacetoylcarnitine*	Amino Acid	Tryptophan Metabolism	62279	100020479	LC/MS Pos Early	3114	319.165	4217	0.0964869		O=C(OC(C[N+](C)(C)C)CC([O-])=O)CC1=CNC2=CC=CC=C12			indoleacetoylcarnitine*	62279	<0.1	0.080659	0.2308
plasma	indoleacetylglutamine	Amino Acid	Tryptophan Metabolism	42087	100001731	LC/MS Pos Early	2185	304.129	4661	0.168		O=C(NC(CCC(N)=O)C(O)=O)CC1=CNC2=C1C=CC=C2	indoleacetylglutamine	42087			0.22	0.079238	0.002207
urine	indoleacetylglutamine	Amino Acid	Tryptophan Metabolism	42087	100001731	LC/MS Neg	2535	302.115	4908	0.0494536		O=C(NC(CCC(N)=O)C(O)=O)CC1=CNC2=C1C=CC=C2			indoleacetylglutamine	42087	0.13	0.075742	0.050061
urine	indoleacetylglycine	Amino Acid	Tryptophan Metabolism	54730	100006730	LC/MS Neg	2610	231.077	4217	0.0660016	YDXXLJMIHMIOIF-UHFFFAOYAM	O=C(NCC(O)=O)CC1=CNC2=CC=CC=C21					0.14	0.087426	0.056283
plasma	indolelactate	Amino Acid	Tryptophan Metabolism	18349	100000463	LC/MS Pos Early	2600	206.081	4960	0.196	XGILAAMKEQUXLS-UHFFFAOYAH	OC(C(O)=O)CC1=CNC2=C1C=CC=C2	indolelactate	18349
urine	indolelactate	Amino Acid	Tryptophan Metabolism	18349	100000463	LC/MS Neg	2286	204.067	4902	0.0758533	XGILAAMKEQUXLS-UHFFFAOYAH	OC(C(O)=O)CC1=CNC2=C1C=CC=C2			indolelactate	18349	0.32	0.07343	6.7568e-07
plasma	indolepropionate	Amino Acid	Tryptophan Metabolism	32405	100001083	LC/MS Neg	2795	188.072	4866	0.096	GOLXRNDWAUTYKT-UHFFFAOYAW	OC(CCC1=CNC2=C1C=CC=C2)=O					<0.1	0.068977	0.13928
plasma	indolepropionylglycine	Amino Acid	Tryptophan Metabolism	54917	100010863	LC/MS Neg	2926	245.093	2067			O=C(NCC(O)=O)CCC1=CNC2=C1C=CC=C2	indolepropionylglycine	54917
urine	indolepropionylglycine	Amino Acid	Tryptophan Metabolism	54917	100010863	LC/MS Neg	2926	245.093	4861	0.067276		O=C(NCC(O)=O)CCC1=CNC2=C1C=CC=C2			indolepropionylglycine	54917	<0.1	0.066866	0.13536
urine	indolin-2-one	Xenobiotics	Food Component/Plant	43374	100004318	LC/MS Pos Early	2575	134.06	4855	0.177201	JYGFTBXVXVMTGB-UHFFFAOYAF	O=C1CC2=C(N1)C=CC=C2
urine	indoxyl glucuronide	Amino Acid	Tryptophan Metabolism	52749	100008931	LC/MS Neg	1940	308.078	4886	0.0608198	KUYNOZVWCFXSNE-BYNIDDHOBX	O[C@H]([C@@H](O)[C@@H]1O)[C@@H](O[C@@H]1C(O)=O)OC2=CNC3=C2C=CC=C3
plasma	inosine	Nucleotide	Purine Metabolism, (Hypo)Xanthine/Inosine containing	1123	361	LC/MS Neg	1602.1	267.073	3202		UGQMRVRMYYASKQ-DGPXGRDGBU	O[C@H]1[C@H](N2C(N=CN=C3O)=C3N=C2)O[C@H](CO)[C@H]1O	inosine	1123
urine	inosine	Nucleotide	Purine Metabolism, (Hypo)Xanthine/Inosine containing	1123	361	LC/MS Neg	1602.1	267.074	4874	0.0908764	UGQMRVRMYYASKQ-DGPXGRDGBU	O[C@H]1[C@H](N2C(N=CN=C3O)=C3N=C2)O[C@H](CO)[C@H]1O			inosine	1123	0.25	0.076675	0.00030432
plasma	isobutyrylcarnitine (C4)	Amino Acid	Leucine, Isoleucine and Valine Metabolism	33441	100001055	LC/MS Pos Early	2810	232.154	4954	0.089		CC(C)C(O[C@@H](CC([O-])=O)C[N+](C)(C)C)=O	isobutyrylcarnitine (C4)	33441			0.18	0.074973	0.0095792
urine	isobutyrylcarnitine (C4)	Amino Acid	Leucine, Isoleucine and Valine Metabolism	33441	100001055	LC/MS Pos Early	2810	232.154	4911	0.0434162		CC(C)C(O[C@@H](CC([O-])=O)C[N+](C)(C)C)=O			isobutyrylcarnitine (C4)	33441	<0.1	0.076081	0.15456
urine	isobutyrylglycine	Amino Acid	Leucine, Isoleucine and Valine Metabolism	35437	100001590	LC/MS Neg	1420	144.067	4901	0.0660984	DCICDMMXFIELDF-UHFFFAOYAA	O=C(O)CNC(C(C)C)=O					0.29	0.076483	3.1595e-05
urine	isocaproylglutamine	Lipid	Fatty Acid Metabolism (Acyl Glutamine)	61811	100019815	LC/MS Neg	2720	243.135	4900	0.0564599		CC(CCC(N[C@H](C(O)=O)CCC(N)=O)=O)C					0.5	0.076222	1.3228e-12
urine	isocaproylglycine	Lipid	Fatty Acid Metabolism (Acyl Glycine)	61789	100019816	LC/MS Neg	2820	172.098	4903	0.0616708	BQIHXZIDVMRVRP-UHFFFAOYAR	CC(CCC(NCC(O)=O)=O)C					0.28	0.076258	8.4607e-05
urine	isocitrate	Energy	TCA Cycle	12110	1206	LC/MS Pos Early	773	210.061	4912	0.114465	ODBLHEXUDAPZAU-UHFFFAOYAX	OC(C[C@@H]([C@H](O)C(O)=O)[C@@](O)=O)=O
urine	isocitric lactone	Energy	TCA Cycle	54724	100009239	LC/MS Polar	2970	173.009	4911	0.283045	UKZDIMBDWHZXOK-UHFFFAOYAE	OC(C(C1)C(C(O)=O)OC1=O)=O					<0.1	0.073099	0.5
plasma	isoeugenol sulfate	Xenobiotics	Food Component/Plant	48997	100006089	LC/MS Neg	3893	243.033	4034	0.091		C/C=C/C1=CC(OC)=C(OS(O)(=O)=O)C=C1	isoeugenol sulfate	48997
urine	isoeugenol sulfate	Xenobiotics	Food Component/Plant	48997	100006089	LC/MS Neg	3893	243.033	4599	0.0952581		C/C=C/C1=CC(OC)=C(OS(O)(=O)=O)C=C1			isoeugenol sulfate	48997
plasma	isoleucine	Amino Acid	Leucine, Isoleucine and Valine Metabolism	1125	376	LC/MS Pos Early	2800	132.102	4960	0.068	AGPKZVBTJJNPAG-UHFFFAOYAW	NC(C(O)=O)C(C)CC	isoleucine	1125
urine	isoleucine	Amino Acid	Leucine, Isoleucine and Valine Metabolism	1125	376	LC/MS Pos Early	2800	132.102	1621						isoleucine	1125
plasma	isoursodeoxycholate	Lipid	Secondary Bile Acid Metabolism	57577	100002488	LC/MS Neg	4809	391.285	4885	0.075	RUDATBOHQWOJDD-DNMBCGTGBA	O=C(O)CC[C@@H](C)[C@H]1CC[C@@]2([H])[C@]3([H])[C@@H](O)C[C@]4([H])C[C@@H](O)CC[C@]4(C)[C@@]3([H])CC[C@@]21C
plasma	isoursodeoxycholate sulfate (1)	Lipid	Secondary Bile Acid Metabolism	63602	100021647	LC/MS Neg	4082	235.117	1367			O[C@@H]1[C@]2([H])[C@@](CC[C@@]3(C)[C@@]2([H])CC[C@]3([H])[C@H](C)CCC(O)=O)([H])[C@@]4(C)CC[C@H](OS(=O)(O)=O)C[C@@]4([H])C1
plasma	isovalerylcarnitine (C5)	Amino Acid	Leucine, Isoleucine and Valine Metabolism	34407	100001393	LC/MS Pos Early	3085	246.17	4960	0.143	IGQBPDJNUXPEMT-UHFFFAOYAB	[O-]C(CC(C[N+](C)(C)C)OC(CC(C)C)=O)=O	isovalerylcarnitine (C5)	34407			0.11	0.074063	0.063008
urine	isovalerylcarnitine (C5)	Amino Acid	Leucine, Isoleucine and Valine Metabolism	34407	100001393	LC/MS Pos Early	3085	246.17	2747	0.0870146	IGQBPDJNUXPEMT-UHFFFAOYAB	[O-]C(CC(C[N+](C)(C)C)OC(CC(C)C)=O)=O			isovalerylcarnitine (C5)	34407
urine	isovalerylglutamine	Amino Acid	Leucine, Isoleucine and Valine Metabolism	54913	100010859	LC/MS Neg	1956	229.119	4891	0.112882		CC(C)CC(N[C@@H](CCC(N)=O)C(O)=O)=O					0.13	0.074118	0.032738
plasma	isovalerylglycine	Amino Acid	Leucine, Isoleucine and Valine Metabolism	35107	100001452	LC/MS Neg	1950	158.082	3635		ZRQXMKMBBMNNQC-UHFFFAOYAA	O=C(O)CNC(CC(C)C)=O	isovalerylglycine	35107
urine	isovalerylglycine	Amino Acid	Leucine, Isoleucine and Valine Metabolism	35107	100001452	LC/MS Neg	1950	158.082	4906	0.0551464	ZRQXMKMBBMNNQC-UHFFFAOYAA	O=C(O)CNC(CC(C)C)=O			isovalerylglycine	35107	0.3	0.077669	5.1197e-05
urine	isoxanthopterin	Cofactors and Vitamins	Pterin Metabolism	27732	100000749	LC/MS Pos Early	1110	180.052	4134	0.161809	GLKCOBIIZKYKFN-UHFFFAOYAO	NC1=NC2=C(C(O)=N1)N=CC(O)=N2					<0.1	0.084125	0.30356
plasma	kynurenate	Amino Acid	Tryptophan Metabolism	1417	98	LC/MS Neg	2224	188.035	4960	0.129	HCZHHEIFKROPDY-UHFFFAOYAN	OC1=C(C=CC=C2)C2=NC(C(O)=O)=C1	kynurenate	1417			0.12	0.07199	0.039588
urine	kynurenate	Amino Acid	Tryptophan Metabolism	1417	98	LC/MS Pos Early	2385	190.05	4910	0.0631582	HCZHHEIFKROPDY-UHFFFAOYAN	OC1=C(C=CC=C2)C2=NC(C(O)=O)=C1			kynurenate	1417	0.15	0.072742	0.012759
plasma	kynurenine	Amino Acid	Tryptophan Metabolism	15140	100000265	LC/MS Pos Early	2739	209.092	4960	0.308	YGPSJZOEDVAXAB-QMMMGPOBBJ	N[C@H](C(O)=O)CC(C1=CC=CC=C1N)=O	kynurenine	15140			0.11	0.073276	0.062016
urine	kynurenine	Amino Acid	Tryptophan Metabolism	15140	100000265	LC/MS Pos Early	2739	209.092	4904	0.0665236	YGPSJZOEDVAXAB-QMMMGPOBBJ	N[C@H](C(O)=O)CC(C1=CC=CC=C1N)=O			kynurenine	15140	0.22	0.069859	0.00015937
plasma	L-urobilin	Cofactors and Vitamins	Hemoglobin and Porphyrin Metabolism	40173	100002568	LC/MS Pos Late	901	595.349	1805		TYOWQSLRVAUSMI-WKULSOCRBC	OC(CCC1=C(C(CC(C(C2C)CC)NC2=O)=N/C1=C/C(NC(CC(C(C3CC)C)NC3=O)=C4C)=C4CCC(O)=O)C)=O	L-urobilin	40173
urine	L-urobilin	Cofactors and Vitamins	Hemoglobin and Porphyrin Metabolism	40173	100002568	LC/MS Pos Late	901	595.349	2964	0.158977	TYOWQSLRVAUSMI-WKULSOCRBC	OC(CCC1=C(C(CC(C(C2C)CC)NC2=O)=N/C1=C/C(NC(CC(C(C3CC)C)NC3=O)=C4C)=C4CCC(O)=O)C)=O			L-urobilin	40173
plasma	lactate	Carbohydrate	Glycolysis, Gluconeogenesis, and Pyruvate Metabolism	527	482	LC/MS Polar	1469	89.0244	4959	0.061	JVTAAEKCZFNVCJ-UHFFFAOYAX	CC(O)C(O)=O	lactate	527
urine	lactate	Carbohydrate	Glycolysis, Gluconeogenesis, and Pyruvate Metabolism	527	482	LC/MS Neg	681.6	89.0244	4514	0.267954	JVTAAEKCZFNVCJ-UHFFFAOYAX	CC(O)C(O)=O			lactate	527
urine	lactose	Carbohydrate	Disaccharides and Oligosaccharides	567	393	LC/MS Polar	3500	387.114	4887	0.38849	GUBGYTABKSRVRQ-DCSYEGIMBP	O[C@H]1[C@H](O[C@H]2[C@H](O)[C@@H](O)[C@H](O)O[C@@H]2CO)O[C@H](CO)[C@H](O)[C@@H]1O					0.31	0.075441	4.4154e-06
plasma	lactosyl-N-behenoyl-sphingosine (d18:1/22:0)*	Lipid	Lactosylceramides (LCER)	57422	100015623	LC/MS Pos Late	3842	946.719	4401	0.159	QYWVASPEUXEHSY-DYGYHFHFBF	[H][C@](NC(CCCCCCCCCCCCCCCCCCCCC)=O)(CO[C@H]1[C@H](O)[C@@H](O)[C@H](O[C@H]2[C@H](O)[C@@H](O)[C@@H](O)[C@H](O2)CO)[C@H](O1)CO)[C@@](O)([H])/C=C/CCCCCCCCCCCCC					<0.1	0.079543	0.5
plasma	lactosyl-N-nervonoyl-sphingosine (d18:1/24:1)*	Lipid	Lactosylceramides (LCER)	57370	100015620	LC/MS Pos Late	3778	972.735	4945	0.094	MKOKWBRPIBQYJJ-VMHDMWLQBO	[H][C@](NC(CCCCCCCCCCCCC/C=C\CCCCCCCC)=O)(CO[C@H]1[C@H](O)[C@@H](O)[C@H](O[C@H]2[C@H](O)[C@@H](O)[C@@H](O)[C@H](O2)CO)[C@H](O1)CO)[C@@](O)([H])/C=C/CCCCCCCCCCCCC					<0.1	0.0711	0.089204
plasma	lactosyl-N-palmitoyl-sphingosine (d18:1/16:0)	Lipid	Lactosylceramides (LCER)	53010	100009030	LC/MS Pos Late	2527	862.625	4959	0.114		O=C(CCCCCCCCCCCCCCC)N[C@@]([C@]([H])(O)/C=C/CCCCCCCCCCCCC)([H])CO[C@H](O1)[C@H](O)[C@@H](O)[C@@H]([C@H]1CO)O[C@H](O2)[C@H](O)[C@@H](O)[C@H]([C@H]2CO)O					0.12	0.070524	0.030698
plasma	lanthionine	Amino Acid	Methionine, Cysteine, SAM and Taurine Metabolism	42002	100003892	LC/MS Pos Early	1730	209.059	4349	0.223	DWPCPZJAHOETAG-IMJSIDKUBX	O=C([C@H](CSC[C@@H](C(O)=O)N)N)O	lanthionine	42002
urine	lanthionine	Amino Acid	Methionine, Cysteine, SAM and Taurine Metabolism	42002	100003892	LC/MS Pos Early	1730	209.059	4910	0.0972661	DWPCPZJAHOETAG-IMJSIDKUBX	O=C([C@H](CSC[C@@H](C(O)=O)N)N)O			lanthionine	42002
plasma	laurate (12:0)	Lipid	Medium Chain Fatty Acid	1645	181	LC/MS Neg	5300	199.17	4960	0.097	POULHZVOKOAJMA-UHFFFAOYAP	O=C(O)CCCCCCCCCCC
plasma	laurylcarnitine (C12)	Lipid	Fatty Acid Metabolism (Acyl Carnitine, Medium Chain)	34534	100001392	LC/MS Pos Late	1235	344.28	4959	0.104	FUJLYHJROOYKRA-UHFFFAOYAK	[O-]C(CC(C[N+](C)(C)C)OC(CCCCCCCCCCC)=O)=O	laurylcarnitine (C12)	34534
urine	laurylcarnitine (C12)	Lipid	Fatty Acid Metabolism (Acyl Carnitine, Medium Chain)	34534	100001392	LC/MS Pos Late	1235	344.279	3997	0.250993	FUJLYHJROOYKRA-UHFFFAOYAK	[O-]C(CC(C[N+](C)(C)C)OC(CCCCCCCCCCC)=O)=O			laurylcarnitine (C12)	34534	0.18	0.087414	0.010609
plasma	leucine	Amino Acid	Leucine, Isoleucine and Valine Metabolism	60	397	LC/MS Pos Early	2864	132.102	4960	0.068		O=C([C@H](CC(C)C)N)O	leucine	60
urine	leucine	Amino Acid	Leucine, Isoleucine and Valine Metabolism	60	397	LC/MS Pos Early	2864	132.102	4912	0.0546733		O=C([C@H](CC(C)C)N)O			leucine	60
plasma	leucylglycine	Peptide	Dipeptide	40045	100003185	LC/MS Pos Early	2778	189.123	2652	0.136	LESXFEZIFXFIQR-UHFFFAOYAD	O=C(C(CC(C)C)N)NCC(O)=O
plasma	levulinate (4-oxovalerate)	Xenobiotics	Food Component/Plant	22177	100000765	LC/MS Neg	934.6	115.04	3708		JOOXCMJARBKPKM-UHFFFAOYAR	CC(CCC(O)=O)=O	levulinate (4-oxovalerate)	22177
urine	levulinate (4-oxovalerate)	Xenobiotics	Food Component/Plant	22177	100000765	LC/MS Neg	934.6	115.04	4300	0.178458	JOOXCMJARBKPKM-UHFFFAOYAR	CC(CCC(O)=O)=O			levulinate (4-oxovalerate)	22177	0.14	0.084928	0.048192
plasma	levulinoylcarnitine	Xenobiotics	Food Component/Plant	63359	100021140	LC/MS Pos Early	2520	260.149	3804			CC(CCC(OC(CC([O-])=O)C[N+](C)(C)C)=O)=O	levulinoylcarnitine	47693			0.22	0.095726	0.009615
urine	levulinoylcarnitine	Xenobiotics	Food Component/Plant	47693	999912115	LC/MS Pos Early	2450	260.149	4843	0.0664994	XDZHMFWKQXZAFO-UHFFFAOYSA-N	CC(CCC(OC(CC([O-])=O)C[N+](C)(C)C)=O)=O			levulinoylcarnitine	63359
plasma	lignoceroyl sphingomyelin (d18:1/24:0)	Lipid	Sphingomyelins	57330	100006298	LC/MS Pos Late	3437	815.7	4959	0.095	QEDPUVGSSDPBMD-XTAIVQBEBF	CCCCCCCCCCCCC/C=C/[C@@H](O)[C@@H](NC(CCCCCCCCCCCCCCCCCCCCCCC)=O)COP([O-])(OCC[N+](C)(C)C)=O
plasma	lignoceroylcarnitine (C24)*	Lipid	Fatty Acid Metabolism (Acyl Carnitine, Long Chain Saturated)	57515	100015834	LC/MS Pos Late	1603	512.467	4949	0.116		O=C(CCCCCCCCCCCCCCCCCCCCCCC)OC(C[N+](C)(C)C)CC([O-])=O					0.18	0.074526	0.0063765
urine	linamarin	Xenobiotics	Food Component/Plant	39606	100003124	LC/MS Pos Early	1440	265.139	1010		QLTCHMYAEJEXBT-ZEBDFXRSBH	O[C@H]([C@H]1O)[C@@H]([C@@H](CO)O[C@H]1OC(C)(C#N)C)O
plasma	linoleamide (18:2n6)	Lipid	Fatty Acid, Amide	32455	1492	LC/MS Neg	6205	278.249	4960		SFIHQZFZMWZOJV-HZJYTTRNBZ	CCCCC\C=C/C\C=C/CCCCCCCC(N)=O
plasma	linoleate (18:2n6)	Lipid	Long Chain Polyunsaturated Fatty Acid (n3 and n6)	1105	180	LC/MS Neg	5535	279.233	4960	0.269	OYHQOLUKZRVURQ-HZJYTTRNBX	OC(CCCCCCC/C=C\C/C=C\CCCCC)=O
plasma	linolenamide (18:3)*	Lipid	Fatty Acid, Amide	62441	100020760	LC/MS Pos Late	1510	278.248	4959			O=C(N)CCCCCCC/C=C\C/C=C\C/C=C\CC
plasma	linolenate [alpha or gamma; (18:3n3 or 6)]	Lipid	Long Chain Polyunsaturated Fatty Acid (n3 and n6)	34035	100001337	LC/MS Neg	5450	277.217	4960	0.309	DTOSIQBPPRVQHS-PDBXOOCHBH	O=C(O)CCCCCCC/C=C\C/C=C\C/C=C\CC
plasma	linolenoylcarnitine (C18:3)*	Lipid	Fatty Acid Metabolism (Acyl Carnitine, Polyunsaturated)	57511	100015831	LC/MS Pos Late	1310	422.326	4909	0.164		O=C(OC(C[N+](C)(C)C)CC([O-])=O)CCCCCCC/C=C\C/C=C\C/C=C\CC					<0.1	0.072129	0.25289
plasma	linoleoyl-arachidonoyl-glycerol (18:2/20:4) [1]*	Lipid	Diacylglycerol	54955	100010922	LC/MS Pos Late	2590	658.541	4526	0.23		OC[C@](OC(CCC/C=C\C/C=C\C/C=C\C/C=C\CCCCC)=O)(COC(CCCCCCC/C=C\C/C=C\CCCCC)=O)[H]					0.11	0.074626	0.042728
plasma	linoleoyl-arachidonoyl-glycerol (18:2/20:4) [2]*	Lipid	Diacylglycerol	54956	100010923	LC/MS Pos Late	2650	658.541	4527	0.36		OC[C@](COC(CCCCCCC/C=C\C/C=C\CCCCC)=O)([H])OC(CCC/C=C\C/C=C\C/C=C\C/C=C\CCCCC)=O					0.16	0.081676	0.028248
plasma	linoleoyl-linoleoyl-glycerol (18:2/18:2) [1]*	Lipid	Diacylglycerol	54968	100010941	LC/MS Pos Late	2720	634.541	4890	0.397		CCCCC/C=C/C/C=C/CCCCCCCC(OCC(OC(CCCCCCC/C=C/C/C=C/CCCCC)=O)CO)=O					0.24	0.071574	4.6322e-05
plasma	linoleoylcarnitine (C18:2)*	Lipid	Fatty Acid Metabolism (Acyl Carnitine, Polyunsaturated)	46223	100003151	LC/MS Pos Late	1430	424.342	4959	0.101	MJLXQSQYKZWZCB-DQFWFXSYBW	[O-]C(C[C@H](C[N+](C)(C)C)OC(CCCCCCC/C=C\C/C=C\CCCCC)=O)=O					0.29	0.072355	1.6466e-06
plasma	linoleoylcholine*	Lipid	Fatty Acid Metabolism (Acyl Choline)	57463	100015760	LC/MS Pos Late	1388	366.337	4927	0.736		C[N+](C)(C)C[CH-]OC(CCCCCCC/C=C/C/C=C/CCCCC)=O
plasma	lithocholate sulfate (1)	Lipid	Secondary Bile Acid Metabolism	62526	100020823	LC/MS Neg	4811	227.12	4019	0.159		[H][C@@]12[C@@]3(C)CC[C@@H](OS(=O)(O)=O)C[C@@]3([H])CC[C@@]1([H])[C@]4([H])CC[C@]([H])([C@H](C)CCC(O)=O)[C@@]4(C)CC2					0.14	0.088394	0.052952
plasma	lysine	Amino Acid	Lysine Metabolism	1301	407	LC/MS Pos Early	2850	147.113	4960	0.081	KDXKERNSBIXSRK-YFKPBYRVBE	NC(C(O)=O)CCCCN	lysine	1301			0.1	0.070061	0.062025
urine	lysine	Amino Acid	Lysine Metabolism	1301	407	LC/MS Pos Early	2850	147.113	4911	0.0580014	KDXKERNSBIXSRK-YFKPBYRVBE	NC(C(O)=O)CCCCN			lysine	1301	0.22	0.076315	0.0013486
plasma	lyxonate	Carbohydrate	Pentose Metabolism	61858	100019968	LC/MS Polar	2350	165.04	4932	0.165		OC[C@H](O)[C@@H](O)[C@@H](O)C(O)=O	lyxonate	61858
urine	lyxonate	Carbohydrate	Pentose Metabolism	61858	100019968	LC/MS Polar	2350	165.041	4909	0.0891776		OC[C@H](O)[C@@H](O)[C@@H](O)C(O)=O			lyxonate	61858
plasma	m-tyramine sulfate	Amino Acid	Tyrosine Metabolism	48417	100006104	LC/MS Neg	1723	216.034	1952			[H]N([H])CCC1=CC(OS(=O)(O)=O)=CC=C1	m-tyramine sulfate	48417
urine	m-tyramine sulfate	Amino Acid	Tyrosine Metabolism	48417	100006104	LC/MS Neg	1723	216.034	4873	0.0732118		[H]N([H])CCC1=CC(OS(=O)(O)=O)=CC=C1			m-tyramine sulfate	48417
urine	m-tyramine	Amino Acid	Tyrosine Metabolism	39581	100002797	LC/MS Pos Early	2701	138.091	4647	0.0712541	GHFGJTVYMNRGBY-UHFFFAOYAB	OC1=CC=CC(CCN)=C1
plasma	malate	Energy	TCA Cycle	1303	409	LC/MS Neg	615.6	133.014	4960	0.249	BJEPYKJPYRNKOW-UHFFFAOYAM	OC(C(O)=O)CC(O)=O	malate	1303			<0.1	0.069472	0.16891
urine	malate	Energy	TCA Cycle	1303	409	LC/MS Neg	615.6	133.014	4864	0.238899	BJEPYKJPYRNKOW-UHFFFAOYAM	OC(C(O)=O)CC(O)=O			malate	1303
plasma	maleate	Lipid	Fatty Acid, Dicarboxylate	20676	100000707	LC/MS Polar	2640	115.004	4927		VZCYOOQTPOCHFL-UPHRSURJBG	O=C(C=CC(O)=O)O	maleate	20676
urine	maleate	Lipid	Fatty Acid, Dicarboxylate	20676	100000707	LC/MS Polar	2640	115.004	4901	0.0843884	VZCYOOQTPOCHFL-UPHRSURJBG	O=C(C=CC(O)=O)O			maleate	20676
urine	malonate	Lipid	Fatty Acid Synthesis	15872	818	LC/MS Neg	612	103.004	4466	0.12759	OFOBLEOULBTSOW-UHFFFAOYAJ	O=C(O)CC(O)=O
plasma	malonylcarnitine	Lipid	Fatty Acid Synthesis	37059	100001526	LC/MS Pos Early	2086	248.113	4869		ZGNBLKBZJBJFDG-UHFFFAOYAY	O=C(CC(O)=O)OC(CC([O-])=O)C[N+](C)(C)C	malonylcarnitine	37059
urine	malonylcarnitine	Lipid	Fatty Acid Synthesis	37059	100001526	LC/MS Pos Early	2086	248.113	4644		ZGNBLKBZJBJFDG-UHFFFAOYAY	O=C(CC(O)=O)OC(CC([O-])=O)C[N+](C)(C)C			malonylcarnitine	37059
urine	maltitol/lactitol/cellobiotol/palatinol	Carbohydrate	Disaccharides and Oligosaccharides	57379	100015645	LC/MS Neg	750	343.125	3364			OC(C(OC1CO)OC(C(O)C(O)CO)C(O)CO)C(C1O)O
plasma	maltol sulfate	Xenobiotics	Food Component/Plant	48696	100006106	LC/MS Neg	1503	204.981	4029			O=C1C=COC(C)=C1OS(=O)(O)=O	maltol sulfate	48022			<0.1	0.082114	0.46442
urine	maltol sulfate	Xenobiotics	Food Component/Plant	48022	999917677	LC/MS Neg	1544	204.982	4910	0.0492005	PVWYGTJERKKPRW-UHFFFAOYSA-N	O=C1C=COC(C)=C1OS(=O)(O)=O			maltol sulfate	48696	0.11	0.07262	0.063019
urine	mandelate	Xenobiotics	Benzoate Metabolism	22160	100000710	LC/MS Polar	922	151.04	404
plasma	mannitol/sorbitol	Carbohydrate	Fructose, Mannose and Galactose Metabolism	46142	100001740	LC/MS Polar	2320	181.072	4958	0.107	FBPFZTCFMRRESA-UHFFFAOYAI	OCC(O)C(O)C(O)C(O)CO	mannitol/sorbitol	46142
urine	mannitol/sorbitol	Carbohydrate	Fructose, Mannose and Galactose Metabolism	46142	100001740	LC/MS Polar	2320	181.072	4908	0.168318	FBPFZTCFMRRESA-UHFFFAOYAI	OCC(O)C(O)C(O)C(O)CO			mannitol/sorbitol	46142
plasma	mannonate*	Xenobiotics	Food Component/Plant	62864	100003695	LC/MS Polar	2736	195.051	4951	0.142	RGHNJXZEOKUKBD-MBMOQRBOBN	O=C([C@H]([C@H]([C@@H]([C@@H](CO)O)O)O)O)O	mannonate*	62864			0.12	0.075036	0.053768
urine	mannonate*	Xenobiotics	Food Component/Plant	62864	100003695	LC/MS Polar	2736	195.051	4909	0.134773	RGHNJXZEOKUKBD-MBMOQRBOBN	O=C([C@H]([C@H]([C@@H]([C@@H](CO)O)O)O)O)O			mannonate*	62864
plasma	mannose	Carbohydrate	Fructose, Mannose and Galactose Metabolism	48153	803	LC/MS Polar	2200	225.062	4946	0.133	GZCGUPFRVQAUEE-KVTDHHQDBB	O[C@@H]1C(CO)O[C@@H](O)[C@@H](O)[C@H]1O	mannose	48153			0.15	0.071322	0.011752
urine	mannose	Carbohydrate	Fructose, Mannose and Galactose Metabolism	48153	803	LC/MS Polar	2200	225.062	3018		GZCGUPFRVQAUEE-KVTDHHQDBB	O[C@@H]1C(CO)O[C@@H](O)[C@@H](O)[C@H]1O			mannose	48153	0.18	0.122366	0.069876
plasma	margaramide (17:0)*	Lipid	Fatty Acid, Amide	62442	100020758	LC/MS Neg	6587	268.265	4960			CCCCCCCCCCCCCCCCC(N)=O
plasma	margarate (17:0)	Lipid	Long Chain Saturated Fatty Acid	1121	891	LC/MS Neg	5731	269.249	4960	0.5	KEMQGTRYUADPNZ-UHFFFAOYAT	O=C(O)CCCCCCCCCCCCCCCC
plasma	margaroylcarnitine (C17)*	Lipid	Fatty Acid Metabolism (Acyl Carnitine, Long Chain Saturated)	57512	100004054	LC/MS Pos Late	1424	414.358	4768	0.208		[O-]C(CC(C[N+](C)(C)C)OC(CCCCCCCCCCCCCCCC)=O)=O
plasma	mead acid (20:3n9)	Lipid	Long Chain Polyunsaturated Fatty Acid (n3 and n6)	35174	100001472	LC/MS Neg	5650	305.249	2945		UNSRRHDPHVZAHH-YOILPLPUBD	O=C(O)CCC\C=C/C/C=C\C/C=C\CCCCCCCC					0.13	0.124725	0.14673
urine	mesaconate (methylfumarate)	Energy	TCA Cycle	18493	100000446	LC/MS Polar	3000	129.019	4824	0.204412	HNEGQIOMVPPMNR-NSCUHMNNBN	C/C(C(O)=O)=C\C(O)=O
plasma	metabolonic lactone sulfate	Partially Characterized Molecules	Partially Characterized Molecules	63153	100021331	LC/MS Neg	4802	427.216	4811	0.09		CC1(C)C(OS(O)(=O)=O)CCC2(C)C1CC[C@]3(C)[C@H]2CC[C@@H]3C4(C)OC(CC4)=O					0.44	0.076728	7.6832e-10
plasma	metformin	Xenobiotics	Drug - Metabolic	38306	100002405	LC/MS Pos Early	2817	130.109	719	0.085	XZWYZXLIPXDOLR-UHFFFAOYAB	N=C(N(C)C)NC(N)=N	metformin	38306
urine	metformin	Xenobiotics	Drug - Metabolic	38306	100002405	LC/MS Pos Early	2817	130.109	1883		XZWYZXLIPXDOLR-UHFFFAOYAB	N=C(N(C)C)NC(N)=N			metformin	38306
plasma	methionine	Amino Acid	Methionine, Cysteine, SAM and Taurine Metabolism	1302	415	LC/MS Pos Early	2526	150.058	4945	0.078	FFEARJCKVFRZRR-BYPYZUCNBW	CSCCC(N)C(O)=O	methionine	1302
plasma	methionine sulfone	Amino Acid	Methionine, Cysteine, SAM and Taurine Metabolism	44878	100004635	LC/MS Pos Early	1250	182.048	4960	0.088	UCUNFLYVYCGDHP-UHFFFAOYAG	O=S(C)(CCC(N)C(O)=O)=O	methionine sulfone	44878			0.29	0.07369	1.2901e-05
urine	methionine sulfone	Amino Acid	Methionine, Cysteine, SAM and Taurine Metabolism	44878	100004635	LC/MS Pos Early	1250	182.048	4888	0.0596512	UCUNFLYVYCGDHP-UHFFFAOYAG	O=S(C)(CCC(N)C(O)=O)=O			methionine sulfone	44878	0.3	0.074331	2.3203e-06
plasma	methionine sulfoxide	Amino Acid	Methionine, Cysteine, SAM and Taurine Metabolism	18374	100000039	LC/MS Pos Early	1272	166.053	4960	0.089	QEFRNWWLZKMPFJ-YGVKFDHGBW	O=C(O)[C@@H](N)CCS(C)=O	methionine sulfoxide	18374
urine	methionine sulfoxide	Amino Acid	Methionine, Cysteine, SAM and Taurine Metabolism	18374	100000039	LC/MS Pos Early	1272	166.053	4907	0.0784245	QEFRNWWLZKMPFJ-YGVKFDHGBW	O=C(O)[C@@H](N)CCS(C)=O			methionine sulfoxide	18374	0.15	0.075053	0.018692
urine	methionine	Amino Acid	Methionine, Cysteine, SAM and Taurine Metabolism	1302	415	LC/MS Pos Early	2526	150.058	4912	0.049204	FFEARJCKVFRZRR-BYPYZUCNBW	CSCCC(N)C(O)=O			methionine	1302
plasma	methyl glucopyranoside (alpha + beta)	Xenobiotics	Food Component/Plant	46144	100005864	LC/MS Neg	1070	193.072	4671	0.131		O[C@H]1[C@@H]([C@H]([C@H](O[C@@H]1CO)OC)O)O	methyl glucopyranoside (alpha + beta)	46144			0.18	0.074096	0.0038072
urine	methyl glucopyranoside (alpha + beta)	Xenobiotics	Food Component/Plant	46144	100005864	LC/MS Pos Early	832	212.113	2726			O[C@H]1[C@@H]([C@H]([C@H](O[C@@H]1CO)OC)O)O			methyl glucopyranoside (alpha + beta)	46144	<0.1	0.127853	0.5
urine	methyl indole-3-acetate	Xenobiotics	Food Component/Plant	1584	1104	LC/MS Neg	4548	188.072	1529		KTHADMDGDNYQRX-UHFFFAOYAX	O=C(OC)CC1=CNC2=C1C=CC=C2
urine	methyl vanillate sulfate	Xenobiotics	Food Component/Plant	52861	999924540	LC/MS Neg	2955.3	261.008	4166	0.172483	IWRNHPTWPBSQSA-UHFFFAOYSA-N	OS(OC1=CC=C(C(OC)=O)C=C1OC)(=O)=O
plasma	methyl-4-hydroxybenzoate sulfate	Xenobiotics	Benzoate Metabolism	48429	100006116	LC/MS Neg	2873	230.997	4846	0.1		O=C(OC)C1=CC=C(OS(=O)(O)=O)C=C1	methyl-4-hydroxybenzoate sulfate	48429
urine	methyl-4-hydroxybenzoate sulfate	Xenobiotics	Benzoate Metabolism	48429	100006116	LC/MS Neg	2873	230.997	4767	0.0607416		O=C(OC)C1=CC=C(OS(=O)(O)=O)C=C1			methyl-4-hydroxybenzoate sulfate	48429
plasma	methylmalonate (MMA)	Lipid	Fatty Acid Metabolism (also BCAA Metabolism)	1496	418	LC/MS Polar	3078.4	117.019	3901		ZIYVHBGGAOATLY-UHFFFAOYAT	O=C(C(C(O)=O)C)O	methylmalonate (MMA)	1496			0.17	0.094609	0.040345
urine	methylmalonate (MMA)	Lipid	Fatty Acid Metabolism (also BCAA Metabolism)	1496	418	LC/MS Polar	3078.4	117.019	4872	0.595605	ZIYVHBGGAOATLY-UHFFFAOYAT	O=C(C(C(O)=O)C)O			methylmalonate (MMA)	1496	<0.1	0.074005	0.5
plasma	methylnaphthyl sulfate (2)*	Xenobiotics	Chemical	61873	100020006	LC/MS Neg	4163	237.023	1727	0.077		CC1=C(OS(=O)(O)=O)C=CC2=CC=CC=C21
plasma	methylsuccinate	Amino Acid	Leucine, Isoleucine and Valine Metabolism	15745	2051	LC/MS Polar	2800	131.035	4909	0.282	WXUAQHNMJWJLTG-UHFFFAOYAC	CC(C(O)=O)CC(O)=O	methylsuccinate	15745			<0.1	0.071938	0.10359
urine	methylsuccinate	Amino Acid	Leucine, Isoleucine and Valine Metabolism	15745	2051	LC/MS Polar	2800	131.035	4910	0.235705	WXUAQHNMJWJLTG-UHFFFAOYAC	CC(C(O)=O)CC(O)=O			methylsuccinate	15745	<0.1	0.07096	0.15018
plasma	methylsuccinoylcarnitine	Amino Acid	Leucine, Isoleucine and Valine Metabolism	53031	100009275	LC/MS Pos Early	2589	276.144	4954	0.213		[O-]C(CC(C[N+](C)(C)C)OC(CC(C(O)=O)C)=O)=O	methylsuccinoylcarnitine	53031			0.3	0.075763	2.7452e-05
urine	methylsuccinoylcarnitine	Amino Acid	Leucine, Isoleucine and Valine Metabolism	53031	100009275	LC/MS Pos Early	2589	276.144	4907	0.0576699		[O-]C(CC(C[N+](C)(C)C)OC(CC(C(O)=O)C)=O)=O			methylsuccinoylcarnitine	53031	0.3	0.076894	3.3976e-05
urine	methylurea	Amino Acid	Urea cycle; Arginine and Proline Metabolism	34378	100001401	LC/MS Pos Early	807	75.0553	4911	0.0787495	XGEGHDBEHXKFPX-UHFFFAOYAA	NC(NC)=O
plasma	metoprolol acid metabolite*	Xenobiotics	Drug - Cardiovascular	34109	100001385	LC/MS Pos Early	2950	268.154	1420		PUQIRTNPJRFRCZ-UHFFFAOYAZ	CC(C)NCC(O)COC1=CC=C(CC(O)=O)C=C1	metoprolol acid metabolite*	34109
urine	metoprolol acid metabolite*	Xenobiotics	Drug - Cardiovascular	34109	100001385	LC/MS Pos Early	2950	268.154	1270		PUQIRTNPJRFRCZ-UHFFFAOYAZ	CC(C)NCC(O)COC1=CC=C(CC(O)=O)C=C1			metoprolol acid metabolite*	34109
plasma	metoprolol	Xenobiotics	Drug - Cardiovascular	18037	2028	LC/MS Pos Late	760	268.191	917		IUBSYMUCCVWXPE-UHFFFAOYAN	COCCC1=CC=C(OCC(O)CNC(C)C)C=C1	metoprolol	18037			0.2	0.38474	0.30489
urine	metoprolol	Xenobiotics	Drug - Cardiovascular	18037	2028	LC/MS Pos Early	3312	268.191	1175		IUBSYMUCCVWXPE-UHFFFAOYAN	COCCC1=CC=C(OCC(O)CNC(C)C)C=C1			metoprolol	18037
urine	mevalonate	Lipid	Mevalonate Metabolism	39583	30	LC/MS Neg	860	147.066	4851	0.192319	KJTLQQUUPVSXIM-ZCFIWIBFBE	CC(CCO)(CC(O)=O)O
urine	mevalonolactone	Lipid	Mevalonate Metabolism	48118	100000772	LC/MS Pos Early	1375	131.07	3145		JYVXNLLUYHCIIH-UHFFFAOYAH	OC(CCO1)(C)CC1=O
plasma	mycophenolic acid	Xenobiotics	Drug - Antiinflammatory, Immunosuppressant	54800	100009253	LC/MS Neg	4185	319.119	308		HPNSFSBZBAHARI-RUDMXATFBM	Cc1c(OC)c(C/C=C(CCC(O)=O)\C)c(O)c2c1COC2=O
plasma	myo-inositol	Lipid	Inositol Metabolism	1124	363	LC/MS Polar	3506.3	225.062	4958	0.22	CDAISMWEOUEBRE-GPIVLXJGBG	O[C@@H]1[C@@H](O)[C@H](O)[C@H](O)[C@H](O)[C@H]1O	myo-inositol	1124
urine	myo-inositol	Lipid	Inositol Metabolism	1124	363	LC/MS Polar	3506.3	225.062	1618						myo-inositol	1124	0.18	0.212396	0.19377
plasma	myristamide (14:0)*	Lipid	Fatty Acid, Amide	62440	100020754	LC/MS Pos Late	1527	228.232	4960		QEALYLRSRQDCRA-UHFFFAOYAT	O=C(CCCCCCCCCCCCC)N([H])[H]
plasma	myristate (14:0)	Lipid	Long Chain Saturated Fatty Acid	1365	519	LC/MS Neg	5440	227.202	4960	0.259	TUNFSRHWOTWDNC-UHFFFAOYAZ	OC(CCCCCCCCCCCCC)=O
plasma	myristoleamide (14:1)*	Lipid	Fatty Acid, Amide	62439	100020756	LC/MS Pos Late	1422	226.217	4959		HEYUMBMCJNRLSP-AATRIKPKBA	CCCC/C=C/CCCCCCCC(N)=O
plasma	myristoleate (14:1n5)	Lipid	Long Chain Monounsaturated Fatty Acid	32418	100001198	LC/MS Neg	5346.9	225.186	4941	0.102	YWWVWXASSLXJHU-WAYWQWQTBZ	O=C(CCCCCCC/C=C\CCCC)O
plasma	myristoleoylcarnitine (C14:1)*	Lipid	Fatty Acid Metabolism (Acyl Carnitine, Monounsaturated)	48182	100006051	LC/MS Pos Late	1316	370.295	4959	0.134		O=C(CCCCCCC/C=C\CCCC)O[C@H](CC([O-])=O)C[N+](C)(C)C	myristoleoylcarnitine (C14:1)*	48182
urine	myristoleoylcarnitine (C14:1)*	Lipid	Fatty Acid Metabolism (Acyl Carnitine, Monounsaturated)	48182	100006051	LC/MS Pos Late	1316	370.295	3983	0.231211		O=C(CCCCCCC/C=C\CCCC)O[C@H](CC([O-])=O)C[N+](C)(C)C			myristoleoylcarnitine (C14:1)*	48182
plasma	myristoyl dihydrosphingomyelin (d18:0/14:0)*	Lipid	Dihydrosphingomyelins	57365	100009038	LC/MS Pos Late	2060	677.559	4959	0.093		[H][C@](NC(CCCCCCCCCCCCC)=O)(COP(OCC[N+](C)(C)C)([O-])=O)[C@@](O)([H])CCCCCCCCCCCCCCC					0.23	0.072541	0.00030445
plasma	myristoylcarnitine (C14)	Lipid	Fatty Acid Metabolism (Acyl Carnitine, Long Chain Saturated)	33952	100001270	LC/MS Pos Late	1350	372.311	4958	0.129	PSHXNVGSVNEJBD-UHFFFAOYAV	O=C(CCCCCCCCCCCCC)OC(CC([O-])=O)C[N+](C)(C)C
plasma	N-(2-furoyl)glycine	Xenobiotics	Food Component/Plant	31536	100001086	LC/MS Pos Early	1600	170.045	4876	0.2	KSPQDMRTZZYQLM-UHFFFAOYAM	O=C(NCC(O)=O)C1=CC=CO1	N-(2-furoyl)glycine	31536
urine	N-(2-furoyl)glycine	Xenobiotics	Food Component/Plant	31536	100001086	LC/MS Neg	1525	168.03	4908	0.0602197	KSPQDMRTZZYQLM-UHFFFAOYAM	O=C(NCC(O)=O)C1=CC=CO1			N-(2-furoyl)glycine	31536
plasma	N-acetyl-1-methylhistidine*	Amino Acid	Histidine Metabolism	43255	100004299	LC/MS Pos Early	2100	212.103	4959	0.125		OC(C(CC1=CN(C)C=N1)NC(C)=O)=O	N-acetyl-1-methylhistidine*	43255			0.67	0.074672	0
urine	N-acetyl-1-methylhistidine*	Amino Acid	Histidine Metabolism	43255	100004299	LC/MS Pos Early	2100	212.103	4912	0.0901382		OC(C(CC1=CN(C)C=N1)NC(C)=O)=O			N-acetyl-1-methylhistidine*	43255	0.67	0.075496	0
plasma	N-acetyl-2-aminooctanoate*	Lipid	Fatty Acid, Amino	62059	100020204	LC/MS Neg	3943	200.129	4957	0.07		OC(C(CCCCCC)N([H])C(C)=O)=O	N-acetyl-2-aminooctanoate*	62059			0.55	0.07704	3.1308e-13
urine	N-acetyl-2-aminooctanoate*	Lipid	Fatty Acid, Amino	62059	100020204	LC/MS Neg	3943	200.129	4912	0.0591617		OC(C(CCCCCC)N([H])C(C)=O)=O			N-acetyl-2-aminooctanoate*	62059	0.6	0.076167	3.3307e-16
plasma	N-acetyl-3-methylhistidine*	Amino Acid	Histidine Metabolism	43256	100002204	LC/MS Pos Early	2056	212.103	4496	0.203	FKTXRTPBUWLETL-UHFFFAOYAZ	O=C(O)C(NC(C)=O)CC1=CN=CN1C	N-acetyl-3-methylhistidine*	43256			0.19	0.081882	0.0085217
urine	N-acetyl-3-methylhistidine*	Amino Acid	Histidine Metabolism	43256	100002204	LC/MS Neg	1360	210.088	4893	0.059052	FKTXRTPBUWLETL-UHFFFAOYAZ	O=C(O)C(NC(C)=O)CC1=CN=CN1C			N-acetyl-3-methylhistidine*	43256	0.23	0.07685	0.0014476
plasma	N-acetyl-aspartyl-glutamate (NAAG)	Amino Acid	Glutamate Metabolism	35665	100001612	LC/MS Pos Early	1035	305.098	4071		OPVPGKGADVGKTG-UHFFFAOYAF	CC(NC(C(NC(CCC(O)=O)C(O)=O)=O)CC(O)=O)=O	N-acetyl-aspartyl-glutamate (NAAG)	35665			0.82	0.075827	0
urine	N-acetyl-aspartyl-glutamate (NAAG)	Amino Acid	Glutamate Metabolism	35665	100001612	LC/MS Pos Early	1035	305.098	4906	0.0631918	OPVPGKGADVGKTG-UHFFFAOYAF	CC(NC(C(NC(CCC(O)=O)C(O)=O)=O)CC(O)=O)=O			N-acetyl-aspartyl-glutamate (NAAG)	35665	0.89	0.064834	0
plasma	N-acetyl-beta-alanine	Nucleotide	Pyrimidine Metabolism, Uracil containing	37432	100002102	LC/MS Neg	773	130.051	4948	0.177	LJLLAWRMBZNPMO-UHFFFAOYAA	CC(NCCC(O)=O)=O	N-acetyl-beta-alanine	37432			<0.1	0.070418	0.29381
urine	N-acetyl-beta-alanine	Nucleotide	Pyrimidine Metabolism, Uracil containing	37432	100002102	LC/MS Neg	773	130.051	4870	0.0935333	LJLLAWRMBZNPMO-UHFFFAOYAA	CC(NCCC(O)=O)=O			N-acetyl-beta-alanine	37432	0.18	0.075167	0.0079863
plasma	N-acetyl-cadaverine	Amino Acid	Lysine Metabolism	43530	100002249	LC/MS Pos Early	2385	145.134	3145	0.21		O=C(C)NCCCCCN	N-acetyl-cadaverine	43530
urine	N-acetyl-cadaverine	Amino Acid	Lysine Metabolism	43530	100002249	LC/MS Pos Early	2385	145.133	4890	0.0463706		O=C(C)NCCCCCN			N-acetyl-cadaverine	43530	0.17	0.072621	0.0050098
plasma	N-acetyl-isoputreanine	Amino Acid	Polyamine Metabolism	62309	100020487	LC/MS Pos Early	2305	203.139	4960	0.075		O=C(C)NCCCNCCCC(O)=O	N-acetyl-isoputreanine	62309			0.13	0.073674	0.038828
urine	N-acetyl-isoputreanine	Amino Acid	Polyamine Metabolism	62309	100020487	LC/MS Pos Early	2305	203.139	4912	0.0400997		O=C(C)NCCCNCCCC(O)=O			N-acetyl-isoputreanine	62309	0.21	0.076124	0.0030919
urine	N-acetyl-L-2-aminoadipic acid	Amino Acid	Lysine Metabolism	49466	999923590	LC/MS Pos Early	1466	204.086	4912	0.0739615	FTTGAAZKBNZDCZ-LURJTMIEBH	CC(N[C@@](CCCC(O)=O)(C(O)=O)[H])=O					0.39	0.076404	1.1179e-07
urine	N-acetyl-met-phe	Peptide	Dipeptide	47264	999915807	LC/MS Neg	3360	337.123	2737	0.146746	QYHDEGINTVLDFN-UHFFFAOYSA-N	OC(C(CC1=CC=CC=C1)NC(C(CCSC)NC(C)=O)=O)=O					0.31	0.127224	0.0036905
urine	N-acetyl-S-allyl-L-cysteine	Xenobiotics	Food Component/Plant	47136	100005818	LC/MS Neg	2237	202.054	2085	0.0633158	LKRAEHUDIUJBSF-ZETCQYMHBY	OC([C@H](CSCC=C)N([H])C(C)=O)=O
plasma	N-acetylalanine	Amino Acid	Alanine and Aspartate Metabolism	1585	1110	LC/MS Polar	1564.8	130.051	4959	0.085	KTHDTJVBEPMMGL-VKHMYHEABO	O=C(O)[C@@H](NC(C)=O)C	N-acetylalanine	1585			0.11	0.071817	0.062569
urine	N-acetylalanine	Amino Acid	Alanine and Aspartate Metabolism	1585	1110	LC/MS Neg	861.2	130.051	4895	0.167321	KTHDTJVBEPMMGL-VKHMYHEABO	O=C(O)[C@@H](NC(C)=O)C			N-acetylalanine	1585
plasma	N-acetylalliin	Xenobiotics	Food Component/Plant	45404	100005367	LC/MS Pos Early	1348	220.064	3699	0.104		C=CCS(C[C@H](NC(C)=O)C(O)=O)=O	N-acetylalliin	45404
urine	N-acetylalliin	Xenobiotics	Food Component/Plant	45404	100005367	LC/MS Neg	1467	218.049	4772	0.06157		C=CCS(C[C@H](NC(C)=O)C(O)=O)=O			N-acetylalliin	45404
plasma	N-acetylarginine	Amino Acid	Urea cycle; Arginine and Proline Metabolism	33953	100001266	LC/MS Pos Early	2245	217.13	4960	0.132	SNEIUMQYRCDYCH-LURJTMIEBE	O=C(O)[C@@H](NC(C)=O)CCCNC(N)=N	N-acetylarginine	33953			0.8	0.073819	0
urine	N-acetylarginine	Amino Acid	Urea cycle; Arginine and Proline Metabolism	33953	100001266	LC/MS Pos Early	2245	217.13	4912	0.0434754	SNEIUMQYRCDYCH-LURJTMIEBE	O=C(O)[C@@H](NC(C)=O)CCCNC(N)=N			N-acetylarginine	33953	0.73	0.074673	0
plasma	N-acetylasparagine	Amino Acid	Alanine and Aspartate Metabolism	33942	100001257	LC/MS Pos Early	785	175.071	2607		HXFOXFJUNFFYMO-BYPYZUCNBZ	OC([C@@H](NC(C)=O)CC(N)=O)=O	N-acetylasparagine	33942			<0.1	0.133871	0.5
urine	N-acetylasparagine	Amino Acid	Alanine and Aspartate Metabolism	33942	100001257	LC/MS Pos Early	785	175.071	4911	0.0745761	HXFOXFJUNFFYMO-BYPYZUCNBZ	OC([C@@H](NC(C)=O)CC(N)=O)=O			N-acetylasparagine	33942	>0.9	0.071245	0
plasma	N-acetylaspartate (NAA)	Amino Acid	Alanine and Aspartate Metabolism	22185	100000787	LC/MS Neg	620.5	174.041	4393	0.163	OTCCIMWXFLJLIA-BYPYZUCNBM	OC([C@@H](NC(C)=O)CC(O)=O)=O	N-acetylaspartate (NAA)	22185
urine	N-acetylaspartate (NAA)	Amino Acid	Alanine and Aspartate Metabolism	22185	100000787	LC/MS Neg	620.5	174.041	4912	0.0811098	OTCCIMWXFLJLIA-BYPYZUCNBM	OC([C@@H](NC(C)=O)CC(O)=O)=O			N-acetylaspartate (NAA)	22185
plasma	N-acetylcarnosine	Amino Acid	Histidine Metabolism	43488	100004046	LC/MS Polar	2287	267.11	4933	0.128	BKAYIFDRRZZKNF-VIFPVBQEBE	OC([C@H](CC1=CN=CN1)NC(CCNC(C)=O)=O)=O	N-acetylcarnosine	43488			<0.1	0.07169	0.32978
urine	N-acetylcarnosine	Amino Acid	Histidine Metabolism	43488	100004046	LC/MS Neg	1235	267.11	4909	0.128234	BKAYIFDRRZZKNF-VIFPVBQEBE	OC([C@H](CC1=CN=CN1)NC(CCNC(C)=O)=O)=O			N-acetylcarnosine	43488	0.11	0.074584	0.067249
plasma	N-acetylcitrulline	Amino Acid	Urea cycle; Arginine and Proline Metabolism	48434	100001577	LC/MS Neg	940	216.099	3904	0.114	WMQMIOYQXNRROC-LURJTMIEBM	OC([C@@H](NC(C)=O)CCCNC(N)=O)=O	N-acetylcitrulline	48434			0.83	0.091967	0
urine	N-acetylcitrulline	Amino Acid	Urea cycle; Arginine and Proline Metabolism	48434	100001577	LC/MS Pos Early	1010	218.113	4912	0.0927634	WMQMIOYQXNRROC-LURJTMIEBM	OC([C@@H](NC(C)=O)CCCNC(N)=O)=O			N-acetylcitrulline	48434	>0.9	0.071876	0
urine	N-acetylcysteine	Amino Acid	Methionine, Cysteine, SAM and Taurine Metabolism	1586	1107	LC/MS Neg	1108	162.023	4563	0.203278	PWKSKIMOESPYIA-BYPYZUCNBU	OC([C@H](CS)NC(C)=O)=O
urine	N-acetylglucosamine conjugate of C24H38O4 bile acid**	Partially Characterized Molecules	Partially Characterized Molecules	61870	100020008	LC/MS Neg	4637	592.349	3793	0.0919038							<0.1	0.098287	0.19511
urine	N-acetylglucosamine conjugate of C24H40O4 bile acid**	Partially Characterized Molecules	Partially Characterized Molecules	61869	100020003	LC/MS Neg	4637	594.365	4638	0.0632014							0.13	0.0783	0.048023
plasma	N-acetylglucosamine/N-acetylgalactosamine	Carbohydrate	Aminosugar Metabolism	46539	100006435	LC/MS Pos Early	715	222.097	4162	0.236		O[C@@H]1[C@H]([C@@H](O[C@@H]([C@H]1O)CO)O)NC(C)=O	N-acetylglucosamine/N-acetylgalactosamine	46539			<0.1	0.082928	0.45415
urine	N-acetylglucosamine/N-acetylgalactosamine	Carbohydrate	Aminosugar Metabolism	46539	100006435	LC/MS Pos Early	715	222.097	4903	0.0450206		O[C@@H]1[C@H]([C@@H](O[C@@H]([C@H]1O)CO)O)NC(C)=O			N-acetylglucosamine/N-acetylgalactosamine	46539	0.25	0.0768	0.00058746
plasma	N-acetylglucosaminylasparagine	Carbohydrate	Aminosugar Metabolism	48149	1215	LC/MS Pos Early	1212	336.14	4604	0.312	YTTRPBWEMMPYSW-VFFCQLMOBE	O[C@H]1[C@H](O)[C@@H](CO)O[C@@H](NC(CC(N)C(O)=O)=O)[C@@H]1NC(C)=O	N-acetylglucosaminylasparagine	48149			0.19	0.079386	0.0069084
urine	N-acetylglucosaminylasparagine	Carbohydrate	Aminosugar Metabolism	48149	1215	LC/MS Pos Early	1212	336.14	4912	0.0652168	YTTRPBWEMMPYSW-VFFCQLMOBE	O[C@H]1[C@H](O)[C@@H](CO)O[C@@H](NC(CC(N)C(O)=O)=O)[C@@H]1NC(C)=O			N-acetylglucosaminylasparagine	48149	0.21	0.076462	0.0029878
plasma	N-acetylglutamate	Amino Acid	Glutamate Metabolism	15720	100000282	LC/MS Pos Early	1050	190.071	4958	0.192	RFMMMVDNIPUKGG-QUCRTXIXBK	O=C(O)CC[C@@H](C(O)=O)NC(C)=O	N-acetylglutamate	15720
urine	N-acetylglutamate	Amino Acid	Glutamate Metabolism	15720	100000282	LC/MS Pos Early	1050	190.071	4909	0.0499025	RFMMMVDNIPUKGG-QUCRTXIXBK	O=C(O)CC[C@@H](C(O)=O)NC(C)=O			N-acetylglutamate	15720	0.35	0.078119	2.9025e-06
plasma	N-acetylglutamine	Amino Acid	Glutamate Metabolism	33943	100001253	LC/MS Polar	2140	187.072	4822	0.339	KSMRODHGGIIXDV-YFKPBYRVBV	OC([C@H](CCC(N)=O)NC(C)=O)=O	N-acetylglutamine	33943			0.48	0.078521	3.5131e-10
urine	N-acetylglutamine	Amino Acid	Glutamate Metabolism	33943	100001253	LC/MS Polar	2140	187.072	4909	0.0987508	KSMRODHGGIIXDV-YFKPBYRVBV	OC([C@H](CCC(N)=O)NC(C)=O)=O			N-acetylglutamine	33943	0.81	0.074633	0
plasma	N-acetylglycine	Amino Acid	Glycine, Serine and Threonine Metabolism	27710	100001006	LC/MS Pos Early	826	118.05	4960	0.111	OKJIRPAQVSHGFK-UHFFFAOYAB	O=C(O)C(NC(C)=O)[H]	N-acetylglycine	27710			0.17	0.07195	0.0049887
urine	N-acetylglycine	Amino Acid	Glycine, Serine and Threonine Metabolism	27710	100001006	LC/MS Pos Early	826	118.05	4387	0.0808686	OKJIRPAQVSHGFK-UHFFFAOYAB	O=C(O)C(NC(C)=O)[H]			N-acetylglycine	27710
plasma	N-acetylhistamine	Amino Acid	Histidine Metabolism	48679	100006123	LC/MS Pos Early	2287	154.097	650	0.196	XJWPISBUKWZALE-UHFFFAOYAX	O=C(C)NCCC1=CNC=N1	N-acetylhistamine	48679
urine	N-acetylhistamine	Amino Acid	Histidine Metabolism	48679	100006123	LC/MS Pos Early	2287	154.097	4875	0.0403858	XJWPISBUKWZALE-UHFFFAOYAX	O=C(C)NCCC1=CNC=N1			N-acetylhistamine	48679
plasma	N-acetylhistidine	Amino Acid	Histidine Metabolism	33946	100001293	LC/MS Polar	2088	196.073	4846	0.281	KBOJOGQFRVVWBH-ZETCQYMHBN	OC([C@@H](NC(C)=O)CC1=CNC=N1)=O	N-acetylhistidine	33946			0.17	0.07597	0.011486
urine	N-acetylhistidine	Amino Acid	Histidine Metabolism	33946	100001293	LC/MS Polar	2088	196.073	4910	0.111591	KBOJOGQFRVVWBH-ZETCQYMHBN	OC([C@@H](NC(C)=O)CC1=CNC=N1)=O			N-acetylhistidine	33946	0.16	0.075592	0.018352
urine	N-acetylhomocitrulline	Amino Acid	Urea cycle; Arginine and Proline Metabolism	62707	100020513	LC/MS Neg	1314	230.115	4911	0.0584915		OC([C@H](CCCCNC(N)=O)NC(C)=O)=O					>0.9	0.072791	0
plasma	N-acetylisoleucine	Amino Acid	Leucine, Isoleucine and Valine Metabolism	33967	100001276	LC/MS Pos Early	2600	174.112	4739	0.165	JDTWZSUNGHMMJM-MSZQBOFLBT	CC(N[C@H](C(O)=O)C(C)CC)=O	N-acetylisoleucine	33967
urine	N-acetylisoleucine	Amino Acid	Leucine, Isoleucine and Valine Metabolism	33967	100001276	LC/MS Neg	2325	172.098	4882	0.0716386	JDTWZSUNGHMMJM-MSZQBOFLBT	CC(N[C@H](C(O)=O)C(C)CC)=O			N-acetylisoleucine	33967
plasma	N-acetylkynurenine (2)	Amino Acid	Tryptophan Metabolism	48757	100006378	LC/MS Pos Early	2364	251.103	4239			OC([C@@H](NC(C)=O)CC(C1=CC=CC=C1N)=O)=O	N-acetylkynurenine (2)	48757			0.38	0.088464	5.0488e-06
urine	N-acetylkynurenine (2)	Amino Acid	Tryptophan Metabolism	48757	100006378	LC/MS Neg	2378	249.088	4376			OC([C@@H](NC(C)=O)CC(C1=CC=CC=C1N)=O)=O			N-acetylkynurenine (2)	48757	0.21	0.083488	0.0052518
plasma	N-acetylleucine	Amino Acid	Leucine, Isoleucine and Valine Metabolism	1587	1082	LC/MS Neg	2400	172.098	4859	0.138	WXNXCEHXYPACJF-ZETCQYMHBF	O=C(O)[C@H](CC(C)C)NC(C)=O	N-acetylleucine	1587			0.25	0.075991	0.00030214
urine	N-acetylleucine	Amino Acid	Leucine, Isoleucine and Valine Metabolism	1587	1082	LC/MS Neg	2400	172.098	4844	0.0682243	WXNXCEHXYPACJF-ZETCQYMHBF	O=C(O)[C@H](CC(C)C)NC(C)=O			N-acetylleucine	1587	0.57	0.076814	2.72e-15
plasma	N-acetylmethionine	Amino Acid	Methionine, Cysteine, SAM and Taurine Metabolism	1589	1083	LC/MS Polar	1155	190.054	4937	0.127	XUYPXLNMDZIRQH-LURJTMIEBN	O=C(O)[C@H](CCSC)NC(C)=O	N-acetylmethionine	1589			0.22	0.073895	0.00075395
plasma	N-acetylmethionine sulfoxide	Amino Acid	Methionine, Cysteine, SAM and Taurine Metabolism	45428	100005463	LC/MS Pos Early	880	208.064	2166		NPIMMZJBURSMON-UHFFFAOYAA	OC(C(CCS(C)=O)NC(C)=O)=O	N-acetylmethionine sulfoxide	45428
urine	N-acetylmethionine sulfoxide	Amino Acid	Methionine, Cysteine, SAM and Taurine Metabolism	45428	100005463	LC/MS Pos Early	880	208.064	4791	0.11437	NPIMMZJBURSMON-UHFFFAOYAA	OC(C(CCS(C)=O)NC(C)=O)=O			N-acetylmethionine sulfoxide	45428	0.64	0.077666	0
urine	N-acetylmethionine	Amino Acid	Methionine, Cysteine, SAM and Taurine Metabolism	1589	1083	LC/MS Neg	1787	190.054	4620	0.116845	XUYPXLNMDZIRQH-LURJTMIEBN	O=C(O)[C@H](CCSC)NC(C)=O			N-acetylmethionine	1589	<0.1	0.077339	0.15397
plasma	N-acetylneuraminate	Carbohydrate	Aminosugar Metabolism	32377	1162	LC/MS Pos Early	660	310.113	4960	0.106	KBGAYAKRZNYFFG-BOHATCBPBL	OC1(C(O)=O)CC(O)C(NC(C)=O)C(C(O)C(O)CO)O1	N-acetylneuraminate	32377
urine	N-acetylneuraminate	Carbohydrate	Aminosugar Metabolism	32377	1162	LC/MS Pos Early	660	310.113	4912	0.0608046	KBGAYAKRZNYFFG-BOHATCBPBL	OC1(C(O)=O)CC(O)C(NC(C)=O)C(C(O)C(O)CO)O1			N-acetylneuraminate	32377
plasma	N-acetylphenylalanine	Amino Acid	Phenylalanine Metabolism	33950	100001256	LC/MS Neg	2597	206.082	4926	0.113	CBQJSKKFNMDLON-JTQLQIEIBY	O=C(O)[C@@H](NC(C)=O)CC1=CC=CC=C1	N-acetylphenylalanine	33950			0.37	0.077135	4.9157e-07
urine	N-acetylphenylalanine	Amino Acid	Phenylalanine Metabolism	33950	100001256	LC/MS Neg	2597	206.082	4910	0.064002	CBQJSKKFNMDLON-JTQLQIEIBY	O=C(O)[C@@H](NC(C)=O)CC1=CC=CC=C1			N-acetylphenylalanine	33950	0.25	0.075343	0.00022662
plasma	N-acetylproline	Amino Acid	Urea cycle; Arginine and Proline Metabolism	34387	100001334	LC/MS Pos Early	1695	158.081	4936	0.264	GNMSLDIYJOSUSW-UHFFFAOYAD	O=C(O)C(CCC1)N1C(C)=O	N-acetylproline	34387			<0.1	0.072758	0.16401
urine	N-acetylproline	Amino Acid	Urea cycle; Arginine and Proline Metabolism	34387	100001334	LC/MS Pos Early	1695	158.081	4890	0.0901689	GNMSLDIYJOSUSW-UHFFFAOYAD	O=C(O)C(CCC1)N1C(C)=O			N-acetylproline	34387
plasma	N-acetylputrescine	Amino Acid	Polyamine Metabolism	37496	192	LC/MS Pos Early	2230	131.118	4960	0.115	KLZGKIDSEJWEDW-UHFFFAOYAE	CC(NCCCCN)=O	N-acetylputrescine	37496			0.21	0.075416	0.0027545
urine	N-acetylputrescine	Amino Acid	Polyamine Metabolism	37496	192	LC/MS Pos Early	2230	131.118	4912	0.0553375	KLZGKIDSEJWEDW-UHFFFAOYAE	CC(NCCCCN)=O			N-acetylputrescine	37496	0.15	0.074964	0.023888
urine	N-acetylpyrraline	Xenobiotics	Food Component/Plant	48438	100006120	LC/MS Neg	2545	295.13	4908	0.0532757		O=C(O)C(NC(C)=O)CCCCN1C(C=O)=CC=C1CO					0.41	0.07396	1.1467e-09
plasma	N-acetylserine	Amino Acid	Glycine, Serine and Threonine Metabolism	37076	100001851	LC/MS Polar	2000	146.046	4959	0.119	JJIHLJJYMXLCOY-BYPYZUCNBM	OC[C@@H](C(O)=O)NC(C)=O	N-acetylserine	37076			0.12	0.070377	0.039984
urine	N-acetylserine	Amino Acid	Glycine, Serine and Threonine Metabolism	37076	100001851	LC/MS Polar	2000	146.046	4909	0.0900635	JJIHLJJYMXLCOY-BYPYZUCNBM	OC[C@@H](C(O)=O)NC(C)=O			N-acetylserine	37076
plasma	N-acetyltaurine	Amino Acid	Methionine, Cysteine, SAM and Taurine Metabolism	48187	100005466	LC/MS Polar	1249	166.018	4922	0.206	CXJAAWRLVGAKDV-UHFFFAOYAS	O=S(CCNC(C)=O)(O)=O	N-acetyltaurine	48187			0.11	0.07136	0.05768
urine	N-acetyltaurine	Amino Acid	Methionine, Cysteine, SAM and Taurine Metabolism	48187	100005466	LC/MS Neg	800	166.018	4912	0.108971	CXJAAWRLVGAKDV-UHFFFAOYAS	O=S(CCNC(C)=O)(O)=O			N-acetyltaurine	48187	0.19	0.073768	0.0030862
plasma	N-acetyltheanine	Xenobiotics	Food Component/Plant	62711	100020514	LC/MS Pos Early	1483	217.118	2988			O=C(NCC)CC[C@@H](C(O)=O)NC(C)=O	N-acetyltheanine	62711
urine	N-acetyltheanine	Xenobiotics	Food Component/Plant	62711	100020514	LC/MS Neg	1496	215.104	1492	0.185843		O=C(NCC)CC[C@@H](C(O)=O)NC(C)=O			N-acetyltheanine	62711
plasma	N-acetylthreonine	Amino Acid	Glycine, Serine and Threonine Metabolism	33939	100001274	LC/MS Polar	1700	160.062	4958	0.211	PEDXUVCGOLSNLQ-UHFFFAOYAC	CC(O)C(C(O)=O)NC(C)=O	N-acetylthreonine	33939
urine	N-acetylthreonine	Amino Acid	Glycine, Serine and Threonine Metabolism	33939	100001274	LC/MS Neg	821.6	160.061	4741	0.175425	PEDXUVCGOLSNLQ-UHFFFAOYAC	CC(O)C(C(O)=O)NC(C)=O			N-acetylthreonine	33939
plasma	N-acetyltryptophan	Amino Acid	Tryptophan Metabolism	33959	100001254	LC/MS Neg	2630	245.093	4946	0.228	DZTHIGRZJZPRDV-LBPRGKRZBS	O=C(O)[C@@H](NC(C)=O)CC1=CNC2=C1C=CC=C2	N-acetyltryptophan	33959			<0.1	0.070118	0.30672
urine	N-acetyltryptophan	Amino Acid	Tryptophan Metabolism	33959	100001254	LC/MS Neg	2630	245.093	4892	0.0703542	DZTHIGRZJZPRDV-LBPRGKRZBS	O=C(O)[C@@H](NC(C)=O)CC1=CNC2=C1C=CC=C2			N-acetyltryptophan	33959	0.17	0.075879	0.013196
plasma	N-acetyltyrosine	Amino Acid	Tyrosine Metabolism	32390	100001104	LC/MS Neg	1680	222.077	4278	0.16	CAHKINHBCWCHCF-JTQLQIEIBT	OC1=CC=C(C[C@@H](C(O)=O)NC(C)=O)C=C1	N-acetyltyrosine	32390			0.61	0.086098	1.0475e-13
urine	N-acetyltyrosine	Amino Acid	Tyrosine Metabolism	32390	100001104	LC/MS Neg	1680	222.077	4909	0.0579615	CAHKINHBCWCHCF-JTQLQIEIBT	OC1=CC=C(C[C@@H](C(O)=O)NC(C)=O)C=C1			N-acetyltyrosine	32390	0.44	0.076739	1.9257e-09
plasma	N-acetylvaline	Amino Acid	Leucine, Isoleucine and Valine Metabolism	1591	1084	LC/MS Neg	1704	158.082	4946	0.158	IHYJTAOFMMMOPX-LURJTMIEBI	O=C(O)[C@@H](NC(C)=O)C(C)C	N-acetylvaline	1591
urine	N-acetylvaline	Amino Acid	Leucine, Isoleucine and Valine Metabolism	1591	1084	LC/MS Neg	1704	158.082	4910	0.0617438	IHYJTAOFMMMOPX-LURJTMIEBI	O=C(O)[C@@H](NC(C)=O)C(C)C			N-acetylvaline	1591	0.31	0.074133	3.0257e-06
plasma	N-alpha-acetylornithine	Amino Acid	Urea cycle; Arginine and Proline Metabolism	32984	100000285	LC/MS Pos Early	2000	175.108	4924	0.228	JRLGPAXAGHMNOL-LURJTMIEBY	NCCC[C@@H](C(O)=O)NC(C)=O	N-alpha-acetylornithine	32984			0.15	0.071964	0.016047
urine	N-alpha-acetylornithine	Amino Acid	Urea cycle; Arginine and Proline Metabolism	32984	100000285	LC/MS Pos Early	2000	175.108	4696		JRLGPAXAGHMNOL-LURJTMIEBY	NCCC[C@@H](C(O)=O)NC(C)=O			N-alpha-acetylornithine	32984	0.11	0.077213	0.07685
urine	N-carbamoylalanine	Amino Acid	Alanine and Aspartate Metabolism	52340	100006369	LC/MS Polar	2022	131.046	4906	0.0951746	LUSWEUMSEVLFEQ-UHFFFAOYAR	O=C(C(C)NC(N)=O)O
urine	N-carbamoylaspartate	Nucleotide	Pyrimidine Metabolism, Orotate containing	1594	1108	LC/MS Polar	3800	175.036	4715	1.49324	HLKXYZVTANABHZ-MRIHDYNCBG	OC([C@H](CC(O)=O)NC(N)=O)=O
urine	N-carbamoylsarcosine	Amino Acid	Creatine Metabolism	38696	100002606	LC/MS Pos Early	920	133.061	2849		SREKYKXYSQMOIB-UHFFFAOYAU	CN(C(N)=O)CC(O)=O
plasma	N-carbamoylvaline	Amino Acid	Leucine, Isoleucine and Valine Metabolism	62852	100020351	LC/MS Neg	1270	159.078	3213		JDXMIYHOSFNZKO-UHFFFAOYAU	OC(C(C(C)C)NC(N)=O)=O	N-carbamoylvaline	62852
urine	N-carbamoylvaline	Amino Acid	Leucine, Isoleucine and Valine Metabolism	62852	100020351	LC/MS Pos Early	1842	161.092	4706	0.212667	JDXMIYHOSFNZKO-UHFFFAOYAU	OC(C(C(C)C)NC(N)=O)=O			N-carbamoylvaline	62852
plasma	N-delta-acetylornithine	Amino Acid	Urea cycle; Arginine and Proline Metabolism	43249	100004523	LC/MS Neg	858	173.093	4960	0.079	SRXKAYJJGAAOBP-UHFFFAOYAF	CC(NCCCC(N)C(O)=O)=O	N-delta-acetylornithine	43249			>0.9	0.070549	0
urine	N-delta-acetylornithine	Amino Acid	Urea cycle; Arginine and Proline Metabolism	43249	100004523	LC/MS Neg	858	173.093	4745	0.0707553	SRXKAYJJGAAOBP-UHFFFAOYAF	CC(NCCCC(N)C(O)=O)=O			N-delta-acetylornithine	43249	>0.9	0.076231	0
plasma	N-formylanthranilic acid	Amino Acid	Tryptophan Metabolism	43549	100004561	LC/MS Polar	900	164.035	4788	0.135	LLLPDUXGHXIXIW-UHFFFAOYAW	OC(C1=CC=CC=C1N([H])C=O)=O	N-formylanthranilic acid	43549			<0.1	0.072344	0.1462
urine	N-formylanthranilic acid	Amino Acid	Tryptophan Metabolism	43549	100004561	LC/MS Neg	2150	164.035	4875	0.074317	LLLPDUXGHXIXIW-UHFFFAOYAW	OC(C1=CC=CC=C1N([H])C=O)=O			N-formylanthranilic acid	43549	<0.1	0.071276	0.16688
plasma	N-formylmethionine	Amino Acid	Methionine, Cysteine, SAM and Taurine Metabolism	2829	194	LC/MS Neg	1543.8	176.039	4960	0.091	PYUSHNKNPOHWEZ-YFKPBYRVBS	CSCCC(C(O)=O)NC=O	N-formylmethionine	2829			0.17	0.074476	0.011862
urine	N-formylmethionine	Amino Acid	Methionine, Cysteine, SAM and Taurine Metabolism	2829	194	LC/MS Neg	1543.8	176.039	1571						N-formylmethionine	2829
plasma	N-formylphenylalanine	Amino Acid	Tyrosine Metabolism	48433	100006056	LC/MS Neg	2360	192.067	4606	0.385	NSTPXGARCQOSAU-VIFPVBQEBQ	OC([C@@H](NC=O)CC1=CC=CC=C1)=O
plasma	N-lactoyl isoleucine	Amino Acid	Leucine, Isoleucine and Valine Metabolism	62558	100020427	LC/MS Neg	2628	202.108	4690	0.173	JYNQEELVVSUBGX-ACZMJKKPSA-N	OC([C@@H](NC([C@H](C)O)=O)[C@H](CC)C)=O	N-lactoyl isoleucine	62558
urine	N-lactoyl isoleucine	Amino Acid	Leucine, Isoleucine and Valine Metabolism	62558	100020427	LC/MS Neg	2628	202.108	4899	0.0786291	JYNQEELVVSUBGX-ACZMJKKPSA-N	OC([C@@H](NC([C@H](C)O)=O)[C@H](CC)C)=O			N-lactoyl isoleucine	62558
plasma	N-lactoyl leucine	Amino Acid	Leucine, Isoleucine and Valine Metabolism	62559	100020425	LC/MS Neg	2663	202.108	4705	0.195	BUMIGZVUJKNXCO-BQBZGAKWSA-N	OC([C@@H](NC([C@H](C)O)=O)CC(C)C)=O	N-lactoyl leucine	62559
urine	N-lactoyl leucine	Amino Acid	Leucine, Isoleucine and Valine Metabolism	62559	100020425	LC/MS Neg	2663	202.108	4890	0.0645534	BUMIGZVUJKNXCO-BQBZGAKWSA-N	OC([C@@H](NC([C@H](C)O)=O)CC(C)C)=O			N-lactoyl leucine	62559	0.32	0.07238	4.8227e-07
plasma	N-lactoyl phenylalanine	Amino Acid	Phenylalanine Metabolism	62566	100020419	LC/MS Neg	2844	236.093	4957	0.108	IIRJJZHHNGABMQ-WPRPVWTQSA-N	OC([C@@H](NC([C@H](C)O)=O)CC1=CC=CC=C1)=O	N-lactoyl phenylalanine	62566
urine	N-lactoyl phenylalanine	Amino Acid	Phenylalanine Metabolism	62566	100020419	LC/MS Neg	2844	236.093	4911	0.0618658	IIRJJZHHNGABMQ-WPRPVWTQSA-N	OC([C@@H](NC([C@H](C)O)=O)CC1=CC=CC=C1)=O			N-lactoyl phenylalanine	62566	0.14	0.067507	0.0075369
plasma	N-lactoyl tyrosine	Amino Acid	Tyrosine Metabolism	62564	100020421	LC/MS Neg	1846	252.088	4010		XBOGARDIMVJTKF-XVKPBYJWSA-N	OC([C@@H](NC([C@H](C)O)=O)CC1=CC=C(C=C1)O)=O	N-lactoyl tyrosine	62564
urine	N-lactoyl tyrosine	Amino Acid	Tyrosine Metabolism	62564	100020421	LC/MS Neg	1846	252.088	4839	0.0789475	XBOGARDIMVJTKF-XVKPBYJWSA-N	OC([C@@H](NC([C@H](C)O)=O)CC1=CC=C(C=C1)O)=O			N-lactoyl tyrosine	62564	0.17	0.068912	0.001921
plasma	N-lactoyl valine	Amino Acid	Leucine, Isoleucine and Valine Metabolism	62562	100020423	LC/MS Neg	2008	188.093	4885	0.18	IJKKTQLUXOILBQ-WDSKDSINSA-N	OC([C@@H](NC([C@H](C)O)=O)C(C)C)=O	N-lactoyl valine	62562
urine	N-lactoyl valine	Amino Acid	Leucine, Isoleucine and Valine Metabolism	62562	100020423	LC/MS Neg	2008	188.093	4902	0.103109	IJKKTQLUXOILBQ-WDSKDSINSA-N	OC([C@@H](NC([C@H](C)O)=O)C(C)C)=O			N-lactoyl valine	62562	0.17	0.070494	0.0034539
urine	N-methyl-GABA	Amino Acid	Glutamate Metabolism	39577	100003152	LC/MS Pos Early	2109	118.086	4863	0.0624002	AOKCDAVWJLOAHG-UHFFFAOYAA	CNCCCC(O)=O
urine	N-methylalanine	Amino Acid	Alanine and Aspartate Metabolism	37069	100001823	LC/MS Pos Early	1580	104.071	3909	0.292778	GDFAOVXKHJXLEI-VKHMYHEABL	C[C@H](NC)C(O)=O
urine	N-methylglutamate	Amino Acid	Glutamate Metabolism	31532	100001131	LC/MS Polar	2900	160.061	4362	0.195758	XLBVNMSMFQMKEY-BYPYZUCNBK	O=C(O)C(NC)CCC(O)=O
urine	N-methylhydantoin	Amino Acid	Creatine Metabolism	40006	100002557	LC/MS Neg	1425	113.036	2817	0.263087	RHYBFKMFHLPQPH-UHFFFAOYAD	O=C(NC1=O)N(C1)C
plasma	N-methylhydroxyproline**	Amino Acid	Urea cycle; Arginine and Proline Metabolism	62068	100020215	LC/MS Pos Early	1145	146.081	4741	0.165		OC1CN(C)C(C(O)=O)C1	N-methylhydroxyproline**	62068
urine	N-methylhydroxyproline**	Amino Acid	Urea cycle; Arginine and Proline Metabolism	62068	100020215	LC/MS Pos Early	1145	146.081	4874	0.0611105		OC1CN(C)C(C(O)=O)C1			N-methylhydroxyproline**	62068
urine	N-methylleucine	Amino Acid	Leucine, Isoleucine and Valine Metabolism	35666	100001581	LC/MS Pos Early	2787	146.118	2044		XJODGRWDFZVTKW-LURJTMIEBL	OC([C@H](CC(C)C)NC)=O
plasma	N-methylpipecolate	Xenobiotics	Bacterial/Fungal	47101	100005383	LC/MS Pos Early	1932	144.102	4275		BPSLZWSRHTULGU-ZCFIWIBFBM	CN1[C@@H](C(O)=O)CCCC1	N-methylpipecolate	47101			0.36	0.086817	6.7294e-06
urine	N-methylpipecolate	Xenobiotics	Bacterial/Fungal	47101	100005383	LC/MS Pos Early	1932	144.102	4371	0.352416	BPSLZWSRHTULGU-ZCFIWIBFBM	CN1[C@@H](C(O)=O)CCCC1			N-methylpipecolate	47101	0.25	0.082507	0.00038741
plasma	N-methylproline	Amino Acid	Urea cycle; Arginine and Proline Metabolism	37431	100001956	LC/MS Pos Early	1335	130.086	4960	0.072	CWLQUGTUXBXTLF-UHFFFAOYAJ	O=C(O)C1N(C)CCC1	N-methylproline	37431
urine	N-methylproline	Amino Acid	Urea cycle; Arginine and Proline Metabolism	37431	100001956	LC/MS Pos Early	1335	130.086	4899	0.0601028	CWLQUGTUXBXTLF-UHFFFAOYAJ	O=C(O)C1N(C)CCC1			N-methylproline	37431
plasma	N-methyltaurine	Amino Acid	Methionine, Cysteine, SAM and Taurine Metabolism	42989	100004056	LC/MS Polar	1650	138.023	3245		SUZRRICLUFMAQD-UHFFFAOYAV	O=S(O)(CCNC)=O	N-methyltaurine	42989
urine	N-methyltaurine	Amino Acid	Methionine, Cysteine, SAM and Taurine Metabolism	42989	100004056	LC/MS Polar	1650	138.023	4408	0.104619	SUZRRICLUFMAQD-UHFFFAOYAV	O=S(O)(CCNC)=O			N-methyltaurine	42989
plasma	N-nervonoyl-sphingadiene (d18:2/24:1)*	Lipid	Ceramides	57442	100015699	LC/MS Pos Late	3858	646.613	4701	0.157		OC(/C=C/CCCCCCCC/C=C\CCC)C(CO)NC(CCCCCCCCCCCCC/C=C\CCCCCCCC)=O					0.11	0.075644	0.05966
urine	N-octanoylglutamine	Lipid	Fatty Acid Metabolism (Acyl Glutamine)	54919	100003941	LC/MS Neg	4164	271.166	4696	0.064535	YUTPMTLNRLENJI-UHFFFAOYAE	O=C(CCCCCCC)NC(C(O)=O)CCC(N)=O					0.29	0.079742	6.1264e-05
urine	N-octanoylglycine	Lipid	Fatty Acid Metabolism (Acyl Glycine)	43502	100003940	LC/MS Neg	4335.4	200.129	1129		SAVLIIGUQOSOEP-UHFFFAOYAG	O=C(CCCCCCC)NCC(O)=O
plasma	N-oleoylserine	Lipid	Endocannabinoid	57664	100015641	LC/MS Neg	5600	368.281	4617		MBDKGXAMSZIDKF-KTKRTIGZBQ	CCCCCCCC/C=C\CCCCCCCC(NC(C(O)=O)CO)=O					<0.1	0.074929	0.5
plasma	N-oleoyltaurine	Lipid	Endocannabinoid	39732	100003119	LC/MS Neg	5610	388.253	3985		KOGRJTUIKPMZEJ-KTKRTIGZBU	O=C(CCCCCCC/C=C\CCCCCCCC)NCCS(O)(=O)=O					<0.1	0.088425	0.5
plasma	N-palmitoyl-heptadecasphingosine (d17:1/16:0)*	Lipid	Ceramides	57430	100015731	LC/MS Pos Late	2645	524.504	4215			OC(/C=C/CCCCCCCCCCCC)C(CO)NC(CCCCCCCCCCCCCCC)=O					<0.1	0.080557	0.45854
plasma	N-palmitoyl-sphingadienine (d18:2/16:0)*	Lipid	Ceramides	57416	100015609	LC/MS Pos Late	2490	536.504	4763	0.286		[H][C@](NC(CCCCCCCCCCCCCCC)=O)(CO)[C@@](O)([H])/C=C/CCCCCCCC/C=C\CCC
plasma	N-palmitoyl-sphinganine (d18:0/16:0)	Lipid	Dihydroceramides	52604	100009028	LC/MS Pos Late	3090	540.535	4887	0.111	GCGTXOVNNFGTPQ-JHOUSYSJBP	[H][C@](NC(CCCCCCCCCCCCCCC)=O)(CO)[C@@](O)([H])CCCCCCCCCCCCCCC					0.13	0.071494	0.026507
plasma	N-palmitoyl-sphingosine (d18:1/16:0)	Lipid	Ceramides	44877	1518	LC/MS Pos Late	2893	538.519	4959	0.179	YDNKGFDKKRUKPY-TURZORIXBD	OC[C@@H]([C@H](O)/C=C/CCCCCCCCCCCCC)NC(CCCCCCCCCCCCCCC)=O
plasma	N-palmitoylglycine	Lipid	Fatty Acid Metabolism (Acyl Glycine)	42092	100003686	LC/MS Neg	5580	312.254	4918	0.453	KVTFEOAKFFQCCX-UHFFFAOYAT	O=C(CCCCCCCCCCCCCCC)NCC(O)=O					0.12	0.072493	0.043729
plasma	N-palmitoylserine	Lipid	Endocannabinoid	57659	100015640	LC/MS Neg	5557	342.265	4536		BFVRFWIQTACAPT-KRWDZBQOBQ	O=C(CCCCCCCCCCCCCCC)N([H])[C@H](C(O)=O)CO
plasma	N-palmitoyltaurine	Lipid	Endocannabinoid	39835	100003239	LC/MS Neg	5560	362.237	2184		LPDJCYFKKSLKRO-UHFFFAOYAM	O=C(NCCS(=O)(O)=O)CCCCCCCCCCCCCCC
plasma	N-stearoyl-sphingadienine (d18:2/18:0)*	Lipid	Ceramides	57417	100015632	LC/MS Pos Late	2846	564.535	3644			CCCCCCCCCCCCCCCCCC(NC(C(O)/C=C/CCCCCCCC/C=C/CCC)CO)=O					<0.1	0.091333	0.21085
plasma	N-stearoyl-sphingosine (d18:1/18:0)*	Lipid	Ceramides	54979	1547	LC/MS Pos Late	3392	566.551	4958	0.101	VODZWWMEJITOND-NXCSZAMKBA	OC[C@H](NC(CCCCCCCCCCCCCCCCC)=O)[C@H](O)/C=C/CCCCCCCCCCCCC					0.12	0.066899	0.022029
plasma	N-stearoylserine*	Lipid	Endocannabinoid	61822	100019957	LC/MS Neg	5777	370.296	2607		CLHUCXCVFSEJRR-UHFFFAOYAZ	CCCCCCCCCCCCCCCCCC(NC(C(O)=O)CO)=O
plasma	N-stearoyltaurine	Lipid	Endocannabinoid	39730	100003240	LC/MS Neg	5782	390.268	2370		LMIJIHJZVURGQK-UHFFFAOYAS	O=C(CCCCCCCCCCCCCCCCC)NCCS(=O)(O)=O
plasma	N,N-dimethyl-5-aminovalerate	Amino Acid	Lysine Metabolism	62819	100020842	LC/MS Pos Early	2290	146.118	3617	0.527		CN(C)CCCCC(O)=O	N,N-dimethyl-5-aminovalerate	62819
urine	N,N-dimethyl-5-aminovalerate	Amino Acid	Lysine Metabolism	62819	100020842	LC/MS Pos Early	2290	146.118	4910	0.0491135		CN(C)CCCCC(O)=O			N,N-dimethyl-5-aminovalerate	62819	0.41	0.079404	1.0093e-07
plasma	N,N-dimethyl-pro-pro	Peptide	Modified Peptides	64571	100022041	LC/MS Pos Early	2500	241.155	4959	0.108		O=C(N1CCCC1C([O-])=O)C2CCC[N+]2(C)C	N,N-dimethyl-pro-pro	53127
urine	N,N-dimethyl-pro-pro	Peptide	Modified Peptides	53127	999924699	LC/MS Pos Early	2402	241.154	4901	0.0488384	VOWFCBSRZKGKTF-UHFFFAOYSA-N	O=C(N1CCCC1C([O-])=O)C2CCC[N+]2(C)C			N,N-dimethyl-pro-pro	64571	0.1	0.074634	0.083174
plasma	N,N-dimethylalanine	Amino Acid	Alanine and Aspartate Metabolism	63151	100020371	LC/MS Pos Early	1370	118.086	4935	0.105	QCYOIFVBYZNUNW-BYPYZUCNBG	C[C@@](C(O)=O)(N(C)C)[H]	N,N-dimethylalanine	49461
urine	N,N-dimethylalanine	Amino Acid	Alanine and Aspartate Metabolism	49461	999923585	LC/MS Pos Early	1378	118.086	4909	0.0511905	QCYOIFVBYZNUNW-BYPYZUCNBG	C[C@@](C(O)=O)(N(C)C)[H]			N,N-dimethylalanine	63151
plasma	N,N,N-trimethyl-5-aminovalerate	Amino Acid	Lysine Metabolism	57687	100015962	LC/MS Pos Early	2186	160.133	4960	0.081	CDLVFVFTRQPQFU-UHFFFAOYAF	C[N+](C)(C)CCCCC([O-])=O	N,N,N-trimethyl-5-aminovalerate	57687			0.31	0.076698	3.4552e-05
urine	N,N,N-trimethyl-5-aminovalerate	Amino Acid	Lysine Metabolism	57687	100015962	LC/MS Pos Early	2186	160.133	4912	0.0415364	CDLVFVFTRQPQFU-UHFFFAOYAF	C[N+](C)(C)CCCCC([O-])=O			N,N,N-trimethyl-5-aminovalerate	57687
plasma	N,N,N-trimethyl-alanylproline betaine (TMAP)	Amino Acid	Urea cycle; Arginine and Proline Metabolism	62947	100020217	LC/MS Pos Early	2470	229.155	4958	0.113		O=C(C([N+](C)(C)C)C)N1CCCC1C([O-])=O	N,N,N-trimethyl-alanylproline betaine (TMAP)	62947			0.15	0.07285	0.016257
urine	N,N,N-trimethyl-alanylproline betaine (TMAP)	Amino Acid	Urea cycle; Arginine and Proline Metabolism	62947	100020217	LC/MS Pos Early	2470	229.155	4911	0.0381863		O=C(C([N+](C)(C)C)C)N1CCCC1C([O-])=O			N,N,N-trimethyl-alanylproline betaine (TMAP)	62947	<0.1	0.07257	0.23754
plasma	N('1)-acetylspermidine	Amino Acid	Polyamine Metabolism	57689	187	LC/MS Pos Early	3075	188.176	4958	0.145	MQTAVJHICJWXBR-UHFFFAOYAF	CC(NCCCNCCCCN)=O					<0.1	0.07432	0.15955
plasma	N1-Methyl-2-pyridone-5-carboxamide	Cofactors and Vitamins	Nicotinate and Nicotinamide Metabolism	40469	100001468	LC/MS Neg	1668	151.051	4960	0.11	JLQSXXWTCJPCBC-UHFFFAOYAD	O=C(C1=C([H])N(C(C([H])=C1[H])=O)C([H])([H])[H])N([H])[H]	N1-Methyl-2-pyridone-5-carboxamide	40469
urine	N1-Methyl-2-pyridone-5-carboxamide	Cofactors and Vitamins	Nicotinate and Nicotinamide Metabolism	40469	100001468	LC/MS Neg	1668	151.051	4912	0.0544294	JLQSXXWTCJPCBC-UHFFFAOYAD	O=C(C1=C([H])N(C(C([H])=C1[H])=O)C([H])([H])[H])N([H])[H]			N1-Methyl-2-pyridone-5-carboxamide	40469
plasma	N1-methyladenosine	Nucleotide	Purine Metabolism, Adenine containing	15650	1242	LC/MS Pos Early	2120	282.12	4958	0.14	QQBGTSSELNKRID-IOSLPCCCBM	N=C1C2=C(N([C@@]3([H])[C@@](O)([H])[C@@](O)([H])[C@](CO)([H])O3)C=N2)N=CN1C	N1-methyladenosine	15650
urine	N1-methyladenosine	Nucleotide	Purine Metabolism, Adenine containing	15650	1242	LC/MS Pos Early	2120	282.12	4911	0.0546689	QQBGTSSELNKRID-IOSLPCCCBM	N=C1C2=C(N([C@@]3([H])[C@@](O)([H])[C@@](O)([H])[C@](CO)([H])O3)C=N2)N=CN1C			N1-methyladenosine	15650
urine	N1-methylguanosine	Nucleotide	Purine Metabolism, Guanine containing	31609	100001122	LC/MS Pos Early	1980	298.115	4911	0.121852	UTAIYTHAJQNQDW-KQYNXXCUBX	O=C1C2=C(N=C(N)N1C)N([C@@H]([C@H](O)[C@@H]3O)O[C@@H]3CO)C=N2
plasma	N1-methylinosine	Nucleotide	Purine Metabolism, (Hypo)Xanthine/Inosine containing	48351	100001409	LC/MS Pos Early	1430	283.104	4959	0.153	WJNGQIYEQLPJMN-UHFFFAOYAL	OC(C1O)C(OC1CO)N(C=N2)C(N=CN3C)=C2C3=O	N1-methylinosine	48351
urine	N1-methylinosine	Nucleotide	Purine Metabolism, (Hypo)Xanthine/Inosine containing	48351	100001409	LC/MS Pos Early	1430	283.104	4911	0.103984	WJNGQIYEQLPJMN-UHFFFAOYAL	OC(C1O)C(OC1CO)N(C=N2)C(N=CN3C)=C2C3=O			N1-methylinosine	48351
urine	N1,N12-diacetylspermine	Amino Acid	Polyamine Metabolism	52987	100002132	LC/MS Pos Early	3105	287.244	4422	0.181156	NPDTUDWGJMBVEP-UHFFFAOYAO	CC(NCCCNCCCCNCCCNC(C)=O)=O					0.19	0.083934	0.010598
plasma	N2-acetyl,N6-methyllysine	Amino Acid	Lysine Metabolism	62954	100020546	LC/MS Pos Early	2168	203.139	4943	0.131		OC([C@@H](NC(C)=O)CCCCNC)=O	N2-acetyl,N6-methyllysine	62954			>0.9	0.072268	0
urine	N2-acetyl,N6-methyllysine	Amino Acid	Lysine Metabolism	62954	100020546	LC/MS Pos Early	2168	203.139	4910	0.0484257		OC([C@@H](NC(C)=O)CCCCNC)=O			N2-acetyl,N6-methyllysine	62954	>0.9	0.07367	0
plasma	N2-acetyl,N6,N6-dimethyllysine	Amino Acid	Lysine Metabolism	63254	100020545	LC/MS Pos Early	2172	217.155	4954	0.097		OC([C@@H](NC(C)=O)CCCCN(C)C)=O	N2-acetyl,N6,N6-dimethyllysine	54837			>0.9	0.07263	0
urine	N2-acetyl,N6,N6-dimethyllysine	Amino Acid	Lysine Metabolism	54837	999924809	LC/MS Pos Early	2180	217.155	4912	0.0642113	UNPVIYLDJYPILW-VIFPVBQESA-N	OC([C@@H](NC(C)=O)CCCCN(C)C)=O			N2-acetyl,N6,N6-dimethyllysine	63254	>0.9	0.073816	0
urine	N2-acetyllysine	Amino Acid	Lysine Metabolism	36751	100001721	LC/MS Polar	3372.6	187.109	4910	0.200159	VEYYWZRYIYDQJM-ZETCQYMHBC	OC([C@H](CCCCN)NC(C)=O)=O					>0.9	0.072025	0
urine	N2-methylguanosine	Nucleotide	Purine Metabolism, Guanine containing	35133	100001467	LC/MS Neg	1988	296.1	4901	0.0590152	SLEHROROQDYRAW-KQYNXXCUBZ	O=C1C(N=CN2[C@@]3([H])[C@@](O)([H])[C@@](O)([H])[C@](CO)([H])O3)=C2N=C(NC)N1					0.14	0.074832	0.029069
urine	N2,N2-dimethylguanine	Nucleotide	Purine Metabolism, Guanine containing	37081	100001853	LC/MS Pos Early	2465	180.088	3515	0.201175	XMSMHKMPBNTBOD-UHFFFAOYAV	O=C(NC(N(C)C)=N1)C2=C1NC=N2
plasma	N2,N2-dimethylguanosine	Nucleotide	Purine Metabolism, Guanine containing	35137	100001412	LC/MS Pos Early	2210	312.13	4960	0.103	RSPURTUNRHNVGF-IOSLPCCCBE	O=C1C(N=CN2[C@@]3([H])[C@@](O)([H])[C@@](O)([H])[C@](CO)([H])O3)=C2N=C(N(C)C)N1	N2,N2-dimethylguanosine	35137
urine	N2,N2-dimethylguanosine	Nucleotide	Purine Metabolism, Guanine containing	35137	100001412	LC/MS Pos Early	2210	312.13	4912	0.0512413	RSPURTUNRHNVGF-IOSLPCCCBE	O=C1C(N=CN2[C@@]3([H])[C@@](O)([H])[C@@](O)([H])[C@](CO)([H])O3)=C2N=C(N(C)C)N1			N2,N2-dimethylguanosine	35137	0.17	0.074289	0.0079512
plasma	N2,N5-diacetylornithine	Amino Acid	Urea cycle; Arginine and Proline Metabolism	43591	100004575	LC/MS Neg	1367	215.104	4460		XUYANFPPYJSBPU-UHFFFAOYAB	OC(C(CCCNC(C)=O)N([H])C(C)=O)=O	N2,N5-diacetylornithine	43591			0.14	0.079451	0.0352
urine	N2,N5-diacetylornithine	Amino Acid	Urea cycle; Arginine and Proline Metabolism	43591	100004575	LC/MS Neg	1367	215.104	4909	0.0559392	XUYANFPPYJSBPU-UHFFFAOYAB	OC(C(CCCNC(C)=O)N([H])C(C)=O)=O			N2,N5-diacetylornithine	43591	0.27	0.073178	8.1232e-06
urine	N2,N6-diacetyllysine	Amino Acid	Lysine Metabolism	48455	100006124	LC/MS Neg	1604	229.119	4907	0.0581884	ZHZUEHHBTYJTKY-UHFFFAOYAG	CC(NCCCCC(NC(C)=O)C(O)=O)=O					0.88	0.073791	0
urine	N3-methyluridine	Nucleotide	Pyrimidine Metabolism, Uracil containing	35135	100001424	LC/MS Neg	1944	257.078	4861	0.0772796	UTQUILVPBZEHTK-ZOQUXTDFBT	O[C@]1([H])[C@@](O)([H])[C@](CO)([H])O[C@]1(N(C=C2)C(N(C)C2=O)=O)[H]
plasma	N4-acetylcytidine	Nucleotide	Pyrimidine Metabolism, Cytidine containing	35130	100001413	LC/MS Pos Early	1580	286.103	4522		NIDVTARKFBZMOT-PEBGCTIMBU	O[C@]1([H])[C@@](O)([H])[C@](CO)([H])O[C@]1(N2C(N=C(NC(C)=O)C=C2)=O)[H]	N4-acetylcytidine	35130
urine	N4-acetylcytidine	Nucleotide	Pyrimidine Metabolism, Cytidine containing	35130	100001413	LC/MS Pos Early	1580	286.103	4882	0.110494	NIDVTARKFBZMOT-PEBGCTIMBU	O[C@]1([H])[C@@](O)([H])[C@](CO)([H])O[C@]1(N2C(N=C(NC(C)=O)C=C2)=O)[H]			N4-acetylcytidine	35130
urine	N4-acetylsulfamethoxazole*	Xenobiotics	Drug - Antibiotic	62106	100020243	LC/MS Pos Early	2622	296.07	427	0.0984019	GXPIUNZCALHVBA-UHFFFAOYAZ	O=S(C1=CC=C(C=C1)NC(C)=O)(NC2=NOC(C)=C2)=O
plasma	N6-acetyllysine	Amino Acid	Lysine Metabolism	36752	100001734	LC/MS Pos Early	2131	189.123	4960	0.146	DTERQYGMUDWYAZ-ZETCQYMHBE	N[C@@H](CCCCNC(C)=O)C(O)=O	N6-acetyllysine	36752			0.11	0.073386	0.064244
urine	N6-acetyllysine	Amino Acid	Lysine Metabolism	36752	100001734	LC/MS Polar	2612.6	187.109	4896	0.0959951	DTERQYGMUDWYAZ-ZETCQYMHBE	N[C@@H](CCCCNC(C)=O)C(O)=O			N6-acetyllysine	36752	0.28	0.074351	2.6278e-05
urine	N6-carbamoylthreonyladenosine	Nucleotide	Purine Metabolism, Adenine containing	35157	100001415	LC/MS Pos Early	2008	413.142	4906	0.066819	GYCVHQYQICRFAX-GQFURFNTBM	OC(C)C(C(O)=O)NC(NC1=NC=NC2=C1N=CN2[C@@H]3O[C@H](CO)[C@@H](O)[C@H]3O)=O
urine	N6-carboxyethyllysine	Amino Acid	Lysine Metabolism	37458	100001769	LC/MS Pos Early	2695	219.134	4721	0.0640507	XCYPSOHOIAZISD-UHFFFAOYAK	OC(C(C)NCCCCC(C(O)=O)N)=O					<0.1	0.072136	0.13452
urine	N6-carboxymethyllysine	Carbohydrate	Advanced Glycation End-product	36713	100001768	LC/MS Pos Early	2500	205.118	4912	0.0764601	NUXSIDPKKIEIMI-UHFFFAOYAH	OC(CNCCCCC(C(O)=O)N)=O
plasma	N6-methyladenosine	Nucleotide	Purine Metabolism, Adenine containing	37114	213	LC/MS Pos Early	2264	282.12	4057	0.19	VQAYFKKCNSOZKM-IOSLPCCCBA	OC(C1O)C(OC1CO)N(C=N2)C3=C2C(NC)=NC=N3	N6-methyladenosine	37114
urine	N6-methyladenosine	Nucleotide	Purine Metabolism, Adenine containing	37114	213	LC/MS Pos Early	2264	282.12	1920	0.201788	VQAYFKKCNSOZKM-IOSLPCCCBA	OC(C1O)C(OC1CO)N(C=N2)C3=C2C(NC)=NC=N3			N6-methyladenosine	37114
plasma	N6-methyllysine	Amino Acid	Lysine Metabolism	62860	100003415	LC/MS Pos Early	2831	161.128	4960	0.077	PQNASZJZHFPQLE-LURJTMIEBL	O=C([C@H](CCCCNC)N)O	N6-methyllysine	62860			>0.9	0.074401	0
urine	N6-methyllysine	Amino Acid	Lysine Metabolism	62860	100003415	LC/MS Pos Early	2831	161.129	4811	0.0505195	PQNASZJZHFPQLE-LURJTMIEBL	O=C([C@H](CCCCNC)N)O			N6-methyllysine	62860	0.52	0.079603	1.9643e-11
urine	N6-succinyladenosine	Nucleotide	Purine Metabolism, Adenine containing	48130	100001664	LC/MS Neg	940	382.1	4705	0.276517		OCC(O1)C(O)C(O)C1N2C=NC3=C(NC(CC(O)=O)C(O)=O)N=CN=C32
plasma	N6,N6-dimethyllysine	Amino Acid	Lysine Metabolism	62862	100020417	LC/MS Pos Early	2831	175.144	4960	0.08	XXEWFEBMSGLYBY-ZETCQYMHBT	OC([C@@H](N)CCCCN(C)C)=O	N6,N6-dimethyllysine	62862			0.87	0.075191	0
urine	N6,N6-dimethyllysine	Amino Acid	Lysine Metabolism	62862	100020417	LC/MS Pos Early	2831	175.144	4912	0.0456226	XXEWFEBMSGLYBY-ZETCQYMHBT	OC([C@@H](N)CCCCN(C)C)=O			N6,N6-dimethyllysine	62862	0.72	0.078154	0
plasma	N6,N6,N6-trimethyllysine	Amino Acid	Lysine Metabolism	1498	189	LC/MS Pos Early	2825	189.16	4960	0.1	MXNRLFUSFKVQSK-UHFFFAOYAO	C[N+](C)(CCCCC(C([O-])=O)N)C	N6,N6,N6-trimethyllysine	1498			<0.1	0.071032	0.21898
urine	N6,N6,N6-trimethyllysine	Amino Acid	Lysine Metabolism	1498	189	LC/MS Pos Early	2825	189.16	4911	0.0503919	MXNRLFUSFKVQSK-UHFFFAOYAO	C[N+](C)(CCCCC(C([O-])=O)N)C			N6,N6,N6-trimethyllysine	1498	<0.1	0.071295	0.40799
urine	naringenin 7-glucuronide	Xenobiotics	Food Component/Plant	54924	100010898	LC/MS Neg	3144	447.093	3475	0.0533063		O=C1C2=C(O)C=C(OC3C(O)C(O)C(O)C(C(O)=O)O3)C=C2OC(C4=CC=C(O)C=C4)C1
urine	naringenin	Xenobiotics	Food Component/Plant	44663	100000920	LC/MS Neg	3437	271.061	1240	0.14362	4000	O=C1C(C(O)=CC(O)=C2)=C2OC(C3=CC=C(O)C=C3)C1
urine	neopterin	Cofactors and Vitamins	Pterin Metabolism	35131	100001474	LC/MS Neg	860	252.074	4826	0.130477	BMQYVXCPAOLZOK-NJGYIYPDBY	O=C(N1)C2=C(N=C1N)N=CC([C@H](O)[C@@H](O)CO)=N2					0.1	0.074577	0.077048
plasma	nervonoylcarnitine (C24:1)*	Lipid	Fatty Acid Metabolism (Acyl Carnitine, Monounsaturated)	57531	100015846	LC/MS Pos Late	1602	510.452	4625	0.169		O=C(CCCCCCCCCCCCC/C=C\CCCCCCCC)OC(C[N+](C)(C)C)CC([O-])=O					0.3	0.07556	6.9386e-07
urine	nicotinamide N-oxide	Cofactors and Vitamins	Nicotinate and Nicotinamide Metabolism	39582	100002763	LC/MS Pos Early	877	139.05	4263	0.145339	USSFUVKEHXDAPM-UHFFFAOYAT	O=C(C1=C[N+]([O-])=CC=C1)N
plasma	nicotinamide	Cofactors and Vitamins	Nicotinate and Nicotinamide Metabolism	594	432	LC/MS Pos Early	1942	123.055	4949	0.137	DFPAKSUCGFBDDF-UHFFFAOYAZ	NC(C1=CN=CC=C1)=O	nicotinamide	594
urine	nicotinamide ribonucleotide (NMN)	Cofactors and Vitamins	Nicotinate and Nicotinamide Metabolism	22152	1312	LC/MS Pos Early	766	335.064	714
urine	nicotinamide riboside	Cofactors and Vitamins	Nicotinate and Nicotinamide Metabolism	33013	100001310	LC/MS Pos Early	2040	255.098	4907	0.0970997		NC(C1=C[N+](C2C(C(C(C[O-])O2)O)O)=CC=C1)=O					0.21	0.07479	0.001446
urine	nicotinamide	Cofactors and Vitamins	Nicotinate and Nicotinamide Metabolism	594	432	LC/MS Pos Early	1942	123.055	4898	0.116917	DFPAKSUCGFBDDF-UHFFFAOYAZ	NC(C1=CN=CC=C1)=O			nicotinamide	594
urine	nicotinate ribonucleoside	Cofactors and Vitamins	Nicotinate and Nicotinamide Metabolism	33471	100001316	LC/MS Pos Early	1536	256.082	3818	0.151179	PUEDDPCUCPRQNY-ZYUZMQFOBW	O[C@H]([C@@H]1O)[C@@H](O[C@@H]1CO)[N@+]2=CC(C([O-])=O)=CC=C2
urine	nicotine	Xenobiotics	Tobacco Metabolite	38666	100002736	LC/MS Pos Early	2883	163.123	2544		SNICXCGAKADSCV-JTQLQIEIBP	CN(CCC1)[C@@H]1[C@]2=CN=CC=C2
urine	nicotinurate (nicotinoylglycine)	Cofactors and Vitamins	Nicotinate and Nicotinamide Metabolism	35121	100001455	LC/MS Neg	1467	179.046	3449	0.214377	ZBSGKPYXQINNGF-UHFFFAOYAK	O=C(C1=CC=CN=C1)NCC(O)=O
plasma	nisinate (24:6n3)	Lipid	Long Chain Polyunsaturated Fatty Acid (n3 and n6)	57810	100015785	LC/MS Neg	5657	355.264	2660		YHGJECVSSKXFCJ-KUBAVDMBBQ	OC(CCCC/C=C\C/C=C\C/C=C\C/C=C\C/C=C\C/C=C\CC)=O
plasma	nonadecanoate (19:0)	Lipid	Long Chain Saturated Fatty Acid	1356	892	LC/MS Neg	6068	297.28	4960	0.403	ISYWECDDZWTKFF-UHFFFAOYAR	CCCCCCCCCCCCCCCCCCC(O)=O
plasma	nonadecenamide (19:1)*	Lipid	Fatty Acid, Amide	62444	100020762	LC/MS Pos Late	1737	296.295	4959			O=C(N)CCCCCCCC/C=C\CCCCCCCC
plasma	nonanoylcarnitine (C9)	Lipid	Fatty Acid Metabolism (Acyl Carnitine, Medium Chain)	61775	100006620	LC/MS Pos Late	1010	302.233	4686	0.15	MPSPNFAQQQMFLK-UHFFFAOYAZ	[O-]C(CC(OC(CCCCCCCC)=O)C[N+](C)(C)C)=O					0.24	0.07679	0.00038358
urine	nonenedioate (C9:1-DC)*	Lipid	Fatty Acid, Dicarboxylate	61859	100019974	LC/MS Neg	935	185.082	4901	0.0693036		O=C(O)CC/C=C/CCCC(O)=O					0.26	0.074672	6.0429e-05
plasma	norcotinine	Xenobiotics	Tobacco Metabolite	57782	100002715	LC/MS Pos Early	2156	163.087	498		FXFANIORDKRCCA-UHFFFAOYAU	O=C1CCC(N1)C2=CN=CC=C2
urine	nornicotine	Xenobiotics	Tobacco Metabolite	38122	100002224	LC/MS Pos Early	2947	149.107	805		MYKUKUCHPMASKF-UHFFFAOYAS	C1(C2CCCN2)=CC=CN=C1
plasma	o-cresol sulfate	Xenobiotics	Benzoate Metabolism	36845	100001806	LC/MS Neg	2796	187.007	4806	0.088	CYGSXDXRHXMAOV-UHFFFAOYAI	O=S(OC1=CC=CC=C1C)(O)=O	o-cresol sulfate	36845
urine	o-cresol sulfate	Xenobiotics	Benzoate Metabolism	36845	100001806	LC/MS Neg	2796	187.007	4906	0.0677586	CYGSXDXRHXMAOV-UHFFFAOYAI	O=S(OC1=CC=CC=C1C)(O)=O			o-cresol sulfate	36845
plasma	O-sulfo-L-tyrosine	Xenobiotics	Chemical	45413	100005384	LC/MS Neg	990	260.023	4960	0.098	CIQHWLTYGMYQQR-QMMMGPOBBK	OS(OC1=CC=C(C[C@H](N)C(O)=O)C=C1)(=O)=O	O-sulfo-L-tyrosine	45413			0.17	0.071629	0.0046219
urine	O-sulfo-L-tyrosine	Xenobiotics	Chemical	45413	100005384	LC/MS Neg	990	260.023	4912	0.0486528	CIQHWLTYGMYQQR-QMMMGPOBBK	OS(OC1=CC=C(C[C@H](N)C(O)=O)C=C1)(=O)=O			O-sulfo-L-tyrosine	45413	0.17	0.073793	0.0067092
plasma	octadecadienedioate (C18:2-DC)*	Lipid	Fatty Acid, Dicarboxylate	61860	100019982	LC/MS Neg	4676	309.207	4930	0.124		O=C(O)CCCCCCCCCCCC/C=C/C=C/C(O)=O					<0.1	0.072112	0.11697
plasma	octadecanedioate (C18-DC)	Lipid	Fatty Acid, Dicarboxylate	36754	100001615	LC/MS Neg	5043	313.238	4932	0.223	BNJOQKFENDDGSC-UHFFFAOYAE	O=C(O)CCCCCCCCCCCCCCCCC(O)=O					0.14	0.072334	0.025094
plasma	octadecanedioylcarnitine (C18-DC)*	Lipid	Fatty Acid Metabolism (Acyl Carnitine, Dicarboxylate)	61867	100005998	LC/MS Pos Late	1227	458.348	4776	0.138	ULCCGBCYWCYNIC-UHFFFAOYAW	O=C(CCCCCCCCCCCCCCCCC(O)=O)OC(CC([O-])=O)C[N+](C)(C)C					0.41	0.078881	1.2056e-08
plasma	octadecenedioate (C18:1-DC)	Lipid	Fatty Acid, Dicarboxylate	61861	100019978	LC/MS Neg	4875	311.223	4959	0.067		O=C(O)CCCCCCCCCCCCCC/C=C/C(O)=O					0.15	0.073316	0.016
plasma	octadecenedioylcarnitine (C18:1-DC)*	Lipid	Fatty Acid Metabolism (Acyl Carnitine, Dicarboxylate)	61865	100005996	LC/MS Pos Late	1180	456.332	4900	0.154	CYPBWZKNUDFJJE-PLNGDYQABU	O=C(CCCCCCC/C=C\CCCCCCCC(O)=O)OC(CC([O-])=O)C[N+](C)(C)C					0.27	0.075908	0.00010393
plasma	octanoylcarnitine (C8)	Lipid	Fatty Acid Metabolism (Acyl Carnitine, Medium Chain)	33936	100001247	LC/MS Pos Late	950	288.217	4959	0.088	CXTATJFJDMJMIY-UHFFFAOYAP	[O-]C(CC(C[N+](C)(C)C)OC(CCCCCCC)=O)=O	octanoylcarnitine (C8)	33936			0.22	0.072977	0.00068034
urine	octanoylcarnitine (C8)	Lipid	Fatty Acid Metabolism (Acyl Carnitine, Medium Chain)	33936	100001247	LC/MS Pos Late	950	288.217	4872	0.142947	CXTATJFJDMJMIY-UHFFFAOYAP	[O-]C(CC(C[N+](C)(C)C)OC(CCCCCCC)=O)=O			octanoylcarnitine (C8)	33936	<0.1	0.070408	0.39137
plasma	oleamide	Lipid	Fatty Acid, Amide	32458	1504	LC/MS Pos Late	1677	282.279	4941	2.636	FATBGEAMYMYZAF-KTKRTIGZBR	NC(CCCCCCC\C=C/CCCCCCCC)=O
plasma	oleate/vaccenate (18:1)	Lipid	Long Chain Monounsaturated Fatty Acid	52285	100008930	LC/MS Neg	5655	281.249	4960	0.263		OC(CCCCCCC/C=C\CCCCCCCC)=O
plasma	oleoyl ethanolamide	Lipid	Endocannabinoid	38102	1137	LC/MS Neg	6450	324.291	4772	0.423	BOWVQLFMWHZBEF-KTKRTIGZBW	O=C(NCCO)CCCCCCC/C=C\CCCCCCCC					<0.1	0.074715	0.39996
plasma	oleoyl-arachidonoyl-glycerol (18:1/20:4) [1]*	Lipid	Diacylglycerol	54960	100010936	LC/MS Pos Late	2907	660.556	4682	0.195		CCCCCCCC/C=C/CCCCCCCC(OCC(OC(CCC/C=C/C/C=C/C/C=C/C/C=C/CCCCC)=O)CO)=O					<0.1	0.077129	0.5
plasma	oleoyl-arachidonoyl-glycerol (18:1/20:4) [2]*	Lipid	Diacylglycerol	54961	100010937	LC/MS Pos Late	2990	660.556	4585	0.197		CCCCCCCC/C=C/CCCCCCCC(OCC(OC(CCC/C=C/C/C=C/C/C=C/C/C=C/CCCCC)=O)CO)=O					<0.1	0.078565	0.17474
plasma	oleoyl-linoleoyl-glycerol (18:1/18:2) [1]	Lipid	Diacylglycerol	46798	100002989	LC/MS Pos Late	3115	636.556	4929	0.216	BLZVZPYMHLXLHG-RQOIEFAZBI	CCCCCCCC/C=C\CCCCCCCC(OCC(CO)OC(CCCCCCC/C=C\C/C=C\CCCCC)=O)=O					0.19	0.07194	0.0015441
plasma	oleoyl-linoleoyl-glycerol (18:1/18:2) [2]	Lipid	Diacylglycerol	46799	100002990	LC/MS Pos Late	3223	636.556	4936	0.198		CCCCCCCC/C=C\CCCCCCCC(OCC(COC(CCCCCCC/C=C\C/C=C\CCCCC)=O)O)=O					0.17	0.072573	0.0063048
plasma	oleoyl-oleoyl-glycerol (18:1/18:1) [1]*	Lipid	Diacylglycerol	54945	100010918	LC/MS Pos Late	3571	638.572	4271	0.589		OCC(OC(CCCCCCC/C=C\CCCCCCCC)=O)COC(CCCCCCC/C=C\CCCCCCCC)=O					0.1	0.083509	0.11383
plasma	oleoyl-oleoyl-glycerol (18:1/18:1) [2]*	Lipid	Diacylglycerol	54946	100010919	LC/MS Pos Late	3695	638.572	4696	0.548		OCC(OC(CCCCCCC/C=C\CCCCCCCC)=O)COC(CCCCCCC/C=C\CCCCCCCC)=O					0.19	0.077433	0.005882
plasma	oleoylcarnitine (C18:1)	Lipid	Fatty Acid Metabolism (Acyl Carnitine, Monounsaturated)	35160	100001501	LC/MS Pos Late	1423	426.358	4959	0.116	IPOLTUVFXFHAHI-WHIOSMTNBE	[O-]C(C[C@@H](OC(CCCCCCC/C=C\CCCCCCCC)=O)C[N+](C)(C)C)=O					<0.1	0.073403	0.29832
plasma	oleoylcholine	Lipid	Fatty Acid Metabolism (Acyl Choline)	53260	100009331	LC/MS Pos Late	1449	368.352	4878			O=C(CCCCCCC/[C-]=C/CCCCCCCC)OCC[N+](C)(C)C
plasma	omeprazole	Xenobiotics	Drug - Gastrointestinal	38600	100002725	LC/MS Pos Late	717	346.122	459	0.188	SUBDBMMJDZJVOS-UHFFFAOYAZ	O=S(C1=NC2=C(C=C(C=C2)OC)N1)CC3=NC=C(C(OC)=C3C)C
urine	orcinol sulfate	Xenobiotics	Chemical	48458	100004107	LC/MS Neg	2205	203.002	4561	0.0768009	TWZUZWZDVSBWBU-UHFFFAOYAR	OC1=CC(OS(=O)(O)=O)=CC(C)=C1
plasma	ornithine	Amino Acid	Urea cycle; Arginine and Proline Metabolism	1493	444	LC/MS Pos Early	2800	133.097	4960	0.106	AHLPHDHHMVZTML-BYPYZUCNBZ	O=C(O)[C@@H](N)CCCN	ornithine	1493
urine	ornithine	Amino Acid	Urea cycle; Arginine and Proline Metabolism	1493	444	LC/MS Pos Early	2800	133.097	4911	0.0700631	AHLPHDHHMVZTML-BYPYZUCNBZ	O=C(O)[C@@H](N)CCCN			ornithine	1493	<0.1	0.074267	0.10586
plasma	orotate	Nucleotide	Pyrimidine Metabolism, Orotate containing	1505	445	LC/MS Polar	1638.1	155.01	4958	0.149	PXQPEWDEAKTCGB-UHFFFAOYAD	O=C(C1=CC(O)=NC(O)=N1)O	orotate	1505			0.18	0.072741	0.0035116
urine	orotate	Nucleotide	Pyrimidine Metabolism, Orotate containing	1505	445	LC/MS Polar	1638.1	155.01	4910	0.153487	PXQPEWDEAKTCGB-UHFFFAOYAD	O=C(C1=CC(O)=NC(O)=N1)O			orotate	1505
plasma	orotidine	Nucleotide	Pyrimidine Metabolism, Orotate containing	35172	100001416	LC/MS Polar	2250	287.052	4944	0.144	FKCRAVPPBFWEJD-XVFCMESIBQ	O=C(C=C(C(O)=O)N1[C@H]2[C@H](O)[C@H](O)[C@@H](CO)O2)NC1=O	orotidine	35172			0.14	0.072768	0.024098
urine	orotidine	Nucleotide	Pyrimidine Metabolism, Orotate containing	35172	100001416	LC/MS Polar	2250	287.052	4911	0.0849112	FKCRAVPPBFWEJD-XVFCMESIBQ	O=C(C=C(C(O)=O)N1[C@H]2[C@H](O)[C@H](O)[C@@H](CO)O2)NC1=O			orotidine	35172	0.11	0.072624	0.051739
plasma	oxalate (ethanedioate)	Cofactors and Vitamins	Ascorbate and Aldarate Metabolism	20694	100000841	LC/MS Neg	603	88.988	4960	0.066	MUBZPKHOEPUJKR-UHFFFAOYAQ	O=C(O)C(O)=O	oxalate (ethanedioate)	20694
urine	oxalate (ethanedioate)	Cofactors and Vitamins	Ascorbate and Aldarate Metabolism	20694	100000841	LC/MS Neg	603	88.988	4912	0.0881172	MUBZPKHOEPUJKR-UHFFFAOYAQ	O=C(O)C(O)=O			oxalate (ethanedioate)	20694
plasma	oxindolylalanine	Amino Acid	Tryptophan Metabolism	64568	100022120	LC/MS Pos Early	2756	221.092	4945	0.218		OC(C(N)(C)N(C1=C(C2)C=CC=C1)C2=O)=O	oxindolylalanine	47800
urine	oxindolylalanine	Amino Acid	Tryptophan Metabolism	47800	999915666	LC/MS Pos Early	2755	221.092	4819	0.0635472	YLEQTOAIAOPFBY-UHFFFAOYSA-N	OC(C(N)(C)N(C1=C(C2)C=CC=C1)C2=O)=O			oxindolylalanine	64568	0.79	0.075597	0
plasma	oxypurinol	Xenobiotics	Drug - Metabolic	41726	100002489	LC/MS Polar	1656	151.026	3159		HXNFUBHNUDHIGC-UHFFFAOYAQ	O=C(N1)NC2=C(C=NN2)C1=O	oxypurinol	41726
urine	oxypurinol	Xenobiotics	Drug - Metabolic	41726	100002489	LC/MS Polar	1656	151.026	2045		HXNFUBHNUDHIGC-UHFFFAOYAQ	O=C(N1)NC2=C(C=NN2)C1=O			oxypurinol	41726
plasma	p-cresol glucuronide*	Amino Acid	Tyrosine Metabolism	48841	100006191	LC/MS Neg	2420	283.082	4626	0.147	JPAUCQAJHLSMQW-XPORZQOIBX	O[C@H]([C@@H](O)[C@@H]1O)[C@@H](O[C@@H]1C(O)=O)OC2=CC=C(C)C=C2	p-cresol glucuronide*	48841
urine	p-cresol glucuronide*	Amino Acid	Tyrosine Metabolism	48841	100006191	LC/MS Neg	2420	283.082	4906	0.0471902	JPAUCQAJHLSMQW-XPORZQOIBX	O[C@H]([C@@H](O)[C@@H]1O)[C@@H](O[C@@H]1C(O)=O)OC2=CC=C(C)C=C2			p-cresol glucuronide*	48841
plasma	p-cresol sulfate	Xenobiotics	Benzoate Metabolism	36103	100001315	LC/MS Neg	2890	187.007	4960	0.064	WGNAKZGUSRVWRH-REWHXWOFAB	O=S(OC1=CC=C(C)C=C1)(O)=O	p-cresol sulfate	36103
urine	p-cresol sulfate	Xenobiotics	Benzoate Metabolism	36103	100001315	LC/MS Neg	2890	187.007	4912	0.0547467	WGNAKZGUSRVWRH-REWHXWOFAB	O=S(OC1=CC=C(C)C=C1)(O)=O			p-cresol sulfate	36103
plasma	palmitamide (16:0)	Lipid	Fatty Acid, Amide	42095	100003915	LC/MS Neg	6690	254.249	4960	1.389	HSEMFIZWXHQJAE-UHFFFAOYAP	CCCCCCCCCCCCCCCC(N)=O
plasma	palmitate (16:0)	Lipid	Long Chain Saturated Fatty Acid	1336	424	LC/MS Neg	5618	255.233	4960	0.233	IPCSVZSSVZVIGE-UHFFFAOYAJ	OC(CCCCCCCCCCCCCCC)=O
plasma	palmitoleamide (16:1)*	Lipid	Fatty Acid, Amide	62438	100020753	LC/MS Neg	5940	252.233	4960		YRPQTVNCCVPGFA-FPLPWBNLBH	CCCCCC/C=C\CCCCCCCC(N)=O
plasma	palmitoleate (16:1n7)	Lipid	Long Chain Monounsaturated Fatty Acid	33447	452	LC/MS Neg	5475	253.217	4960	0.309	SECPZKHBENQXJG-FPLPWBNLBE	CCCCCC\C=C/CCCCCCCC(O)=O
plasma	palmitoleoyl-linoleoyl-glycerol (16:1/18:2) [1]*	Lipid	Diacylglycerol	54967	100010930	LC/MS Pos Late	2664	608.525	4487	0.3		CCCCCC/C=C/CCCCCCCC(OCC(OC(CCCCCCC/C=C/C/C=C/CCCCC)=O)CO)=O
plasma	palmitoleoylcarnitine (C16:1)*	Lipid	Fatty Acid Metabolism (Acyl Carnitine, Monounsaturated)	53223	100009406	LC/MS Pos Late	1357	398.326	4959	0.101	JFAGPSOZZSTLRF-KHPPLWFEBO	O=C(OC(CC([O-])=O)C[N+](C)(C)C)CCCCCCC/C=C\CCCCCC
plasma	palmitoloelycholine	Lipid	Fatty Acid Metabolism (Acyl Choline)	53257	100009334	LC/MS Pos Late	1385	340.321	2589			O=C(CCCCCCC/[C-]=C/CCCCCC)OCC[N+](C)(C)C
plasma	palmitoyl dihydrosphingomyelin (d18:0/16:0)*	Lipid	Dihydrosphingomyelins	52434	100008954	LC/MS Pos Late	2290	705.591	4959	0.076	QHZIGNLCLJPLCU-QPPIDDCLBH	[H][C@](NC(CCCCCCCCCCCCCCC)=O)(COP(OCC[N+](C)(C)C)([O-])=O)[C@@](O)([H])CCCCCCCCCCCCCCC
plasma	palmitoyl ethanolamide	Lipid	Endocannabinoid	38165	1489	LC/MS Neg	6300	298.275	4924	0.39	HXYVTAGFYLMHSO-UHFFFAOYAE	CCCCCCCCCCCCCCCC(NCCO)=O					<0.1	0.073439	0.32706
plasma	palmitoyl sphingomyelin (d18:1/16:0)	Lipid	Sphingomyelins	37506	100002107	LC/MS Pos Late	2168	703.575	4960	0.056	RWKUXQNLWDTSLO-GWQJGLRPBP	CCCCCCCCCCCCCCCC(N[C@@](COP([O-])(OCC[N+](C)(C)C)=O)([C@](O)(/C=C/CCCCCCCCCCCCC)[H])[H])=O	palmitoyl sphingomyelin (d18:1/16:0)	37506
urine	palmitoyl sphingomyelin (d18:1/16:0)	Lipid	Sphingomyelins	37506	100002107	LC/MS Pos Late	2168	703.575	3727	0.677704	RWKUXQNLWDTSLO-GWQJGLRPBP	CCCCCCCCCCCCCCCC(N[C@@](COP([O-])(OCC[N+](C)(C)C)=O)([C@](O)(/C=C/CCCCCCCCCCCCC)[H])[H])=O			palmitoyl sphingomyelin (d18:1/16:0)	37506
plasma	palmitoyl-arachidonoyl-glycerol (16:0/20:4) [2]*	Lipid	Diacylglycerol	54958	100010925	LC/MS Pos Late	3015	634.541	2553			CCCCCCCCCCCCCCCC(OCC(CO)OC(CCC/C=C/C/C=C/C/C=C/C/C=C/CCCCC)=O)=O
plasma	palmitoyl-linoleoyl-glycerol (16:0/18:2) [1]*	Lipid	Diacylglycerol	52633	100009052	LC/MS Pos Late	3080	610.541	4043	0.353	SVXWJFFKLMLOHO-YAIZGCQRBM	OC[C@]([H])(OC(CCCCCCC/C=C\C/C=C\CCCCC)=O)COC(CCCCCCCCCCCCCCC)=O
plasma	palmitoyl-linoleoyl-glycerol (16:0/18:2) [2]*	Lipid	Diacylglycerol	52634	100009055	LC/MS Pos Late	3197	610.541	4230	0.289		CCCCCCCCCCCCCCCC(OCC(O)COC(CCCCCCC/C=C\C/C=C\CCCCC)=O)=O
plasma	palmitoyl-oleoyl-glycerol (16:0/18:1) [1]*	Lipid	Diacylglycerol	54943	100010916	LC/MS Pos Late	3562	612.556	2629	0.733		CCCCCCCC/C=C\CCCCCCCC(O[C@@H](CO)COC(CCCCCCCCCCCCCCC)=O)=O
plasma	palmitoyl-oleoyl-glycerol (16:0/18:1) [2]*	Lipid	Diacylglycerol	54942	100010917	LC/MS Pos Late	3695	612.556	3520	0.738		CCCCCCCC/C=C\CCCCCCCC(O[C@@H](CO)COC(CCCCCCCCCCCCCCC)=O)=O
plasma	palmitoyl-sphingosine-phosphoethanolamine (d18:1/16:0)	Lipid	Ceramide PEs	62984	100021162	LC/MS Pos Late	2207	661.528	4959	0.106		CCCCCCCCCCCCC/C=C/[C@@]([H])(O)[C@@]([H])(NC(CCCCCCCCCCCCCCC)=O)COP(O)(OCCN)=O
plasma	palmitoylcarnitine (C16)	Lipid	Fatty Acid Metabolism (Acyl Carnitine, Long Chain Saturated)	44681	100000776	LC/MS Pos Late	1425	400.342	4959	0.115	XOMRRQXKHMYMOC-UHFFFAOYAU	[O-]C(CC(OC(CCCCCCCCCCCCCCC)=O)C[N+](C)(C)C)=O					0.1	0.070578	0.072095
plasma	palmitoylcholine	Lipid	Fatty Acid Metabolism (Acyl Choline)	52944	100009233	LC/MS Pos Late	1482	342.337	4927	0.702		C[N+](C)(C)CCOC(CCCCCCCCCCCCCC[CH2-])=O
plasma	pantoate	Cofactors and Vitamins	Pantothenate and CoA Metabolism	63061	100002613	LC/MS Neg	1143	147.066	3383		OTOIIPJYVQJATP-BYPYZUCNBD	OC([C@H](O)C(C)(C)CO)=O	pantoate	47954
urine	pantoate	Cofactors and Vitamins	Pantothenate and CoA Metabolism	47954	999912879	LC/MS Neg	1115	147.067	4907	0.0640823	OTOIIPJYVQJATP-BYPYZUCNSA-N	OC([C@H](O)C(C)(C)CO)=O			pantoate	63061
plasma	pantoprazole	Xenobiotics	Drug - Gastrointestinal	38609	100002808	LC/MS Pos Late	800	366.072	689	0.131	IQPSEEYGBUAQFF-UHFFFAOYAJ	COC1=C(C(CS(C2=NC3=CC=C(C=C3N2)OC(F)F)=O)=NC=C1)OC
plasma	pantothenate	Cofactors and Vitamins	Pantothenate and CoA Metabolism	1508	1024	LC/MS Pos Early	1667	220.118	4960	0.106	GHOKWGTUZJEAQD-ZETCQYMHBS	O=C(NCCC(O)=O)[C@H](O)C(C)(C)CO	pantothenate	1508
urine	pantothenate	Cofactors and Vitamins	Pantothenate and CoA Metabolism	1508	1024	LC/MS Neg	1498.7	218.103	4911	0.0897249	GHOKWGTUZJEAQD-ZETCQYMHBS	O=C(NCCC(O)=O)[C@H](O)C(C)(C)CO			pantothenate	1508
plasma	paraxanthine	Xenobiotics	Xanthine Metabolism	18254	100000453	LC/MS Neg	2279	179.057	4671	0.103	QUNWUDVFRNGTCO-UHFFFAOYAS	O=C(N2C)NC1=C(N(C)C=N1)C2=O	paraxanthine	18254
urine	paraxanthine	Xenobiotics	Xanthine Metabolism	18254	100000453	LC/MS Neg	2279	179.058	4362	0.104178	QUNWUDVFRNGTCO-UHFFFAOYAS	O=C(N2C)NC1=C(N(C)C=N1)C2=O			paraxanthine	18254
plasma	pelargonate (9:0)	Lipid	Medium Chain Fatty Acid	12035	437	LC/MS Neg	4798	157.123	4960	0.31	FBUKVWPVBMHYJY-REWHXWOFAZ	CCCCCCCCC(O)=O
plasma	pentadecanamide (15:0)*	Lipid	Fatty Acid, Amide	62446	100020757	LC/MS Pos Late	1577	242.248	4959		RQGCQWARLQDMCZ-UHFFFAOYAW	CCCCCCCCCCCCCCC(N)=O
plasma	pentadecanoate (15:0)	Lipid	Long Chain Saturated Fatty Acid	1361	980	LC/MS Neg	5521	241.217	4960	0.312	WQEPLUUGTLDZJY-UHFFFAOYAK	O=C(O)CCCCCCCCCCCCCC
plasma	pentose acid*	Partially Characterized Molecules	Partially Characterized Molecules	63264	100021467	LC/MS Polar	2180	165.04	4952	0.158
plasma	perfluorooctanesulfonate (PFOS)	Xenobiotics	Chemical	57564	100010955	LC/MS Polar	662	498.93	4919	0.105	YFSUTJLHUFNCNZ-UHFFFAOYAS	O=S(C(F)(F)C(F)(F)C(F)(F)C(F)(F)C(F)(F)C(F)(F)C(F)(F)C(F)(F)F)(O)=O
plasma	perfluorooctanoate (PFOA)	Xenobiotics	Chemical	62071	100020208	LC/MS Polar	685	412.966	4701	0.129	SNGREZUHAYWORS-UHFFFAOYAQ	OC(C(F)(F)C(F)(F)C(F)(F)C(F)(F)C(F)(F)C(F)(F)C(F)(F)F)=O
urine	phenethylamine	Amino Acid	Phenylalanine Metabolism	12142	1207	LC/MS Pos Early	3065	122.096	2846	0.127419	BHHGXPLMPWCGHP-UHFFFAOYAE	NCCC1=CC=CC=C1
plasma	phenol glucuronide	Amino Acid	Tyrosine Metabolism	52747	100006679	LC/MS Neg	1800	269.067	2446		WVHAUDNUGBNUDZ-GOVZDWNOBK	O[C@H]1[C@H](OC2=CC=CC=C2)O[C@H](C(O)=O)[C@@H](O)[C@@H]1O	phenol glucuronide	52747
urine	phenol glucuronide	Amino Acid	Tyrosine Metabolism	52747	100006679	LC/MS Polar	1522	269.067	4868	0.115105	WVHAUDNUGBNUDZ-GOVZDWNOBK	O[C@H]1[C@H](OC2=CC=CC=C2)O[C@H](C(O)=O)[C@@H](O)[C@@H]1O			phenol glucuronide	52747
plasma	phenol sulfate	Amino Acid	Tyrosine Metabolism	32553	100001510	LC/MS Neg	2156	172.991	4960	0.063	CTYRPMDGLDAWRQ-UHFFFAOYAC	OS(OC1=CC=CC=C1)(=O)=O	phenol sulfate	32553
urine	phenol sulfate	Amino Acid	Tyrosine Metabolism	32553	100001510	LC/MS Neg	2156	172.991	4909	0.0659482	CTYRPMDGLDAWRQ-UHFFFAOYAC	OS(OC1=CC=CC=C1)(=O)=O			phenol sulfate	32553
plasma	phenylacetate	Amino Acid	Phenylalanine Metabolism	57745	100000011	LC/MS Neg	2150	91.0554	3605	0.144	WLJVXDMOQOGPHL-UHFFFAOYAR	O=C(O)CC1=CC=CC=C1
urine	phenylacetyl-beta-alanine	Peptide	Acetylated Peptides	52824	999924505	LC/MS Neg	2443	206.082	4456	0.0917545	WNJWSYAIZWDHMN-UHFFFAOYAP	O=C(NCCC(O)=O)Cc1ccccc1
urine	phenylacetylalanine	Peptide	Acetylated Peptides	57645	100009240	LC/MS Neg	2684	206.082	4905	0.0593069	FDWFFCURSPACFQ-UHFFFAOYAE	O=C(CC1=CC=CC=C1)N([H])C(C(O)=O)C
urine	phenylacetylaspartate	Peptide	Acetylated Peptides	49305	999923445	LC/MS Neg	1462	250.072	1928		SVFKZPQPMMZHLZ-UHFFFAOYAA	O=C(CC1=CC=CC=C1)NC(C(O)=O)CC(O)=O
plasma	phenylacetylcarnitine	Peptide	Acetylated Peptides	48425	100006108	LC/MS Pos Early	3092	280.154	4855	0.167		O=C(CC1=CC=CC=C1)O[C@H](CC([O-])=O)C[N+](C)(C)C	phenylacetylcarnitine	48425
urine	phenylacetylcarnitine	Peptide	Acetylated Peptides	48425	100006108	LC/MS Pos Early	3092	280.154	2204			O=C(CC1=CC=CC=C1)O[C@H](CC([O-])=O)C[N+](C)(C)C			phenylacetylcarnitine	48425
plasma	phenylacetylglutamate	Peptide	Acetylated Peptides	52925	100009045	LC/MS Neg	1570	264.088	3464		PTSRBZOZSRJCKX-JTQLQIEIBG	O=C(N[C@H](C(O)=O)CCC(O)=O)CC1=CC=CC=C1	phenylacetylglutamate	52925			<0.1	0.099381	0.192
urine	phenylacetylglutamate	Peptide	Acetylated Peptides	52925	100009045	LC/MS Polar	2325	264.088	4911	0.127809	PTSRBZOZSRJCKX-JTQLQIEIBG	O=C(N[C@H](C(O)=O)CCC(O)=O)CC1=CC=CC=C1			phenylacetylglutamate	52925	0.19	0.072794	0.0019373
plasma	phenylacetylglutamine	Peptide	Acetylated Peptides	35126	100001417	LC/MS Pos Early	2145	265.118	4960	0.13	JFLIEFSWGNOPJJ-UHFFFAOYAD	O=C(CC1=CC=CC=C1)N[C@@H](CCC(N)=O)C(O)=O	phenylacetylglutamine	35126
urine	phenylacetylglutamine	Peptide	Acetylated Peptides	35126	100001417	LC/MS Pos Early	2145	265.118	4912	0.0394532	JFLIEFSWGNOPJJ-UHFFFAOYAD	O=C(CC1=CC=CC=C1)N[C@@H](CCC(N)=O)C(O)=O			phenylacetylglutamine	35126
urine	phenylacetylglycine	Peptide	Acetylated Peptides	33945	100001275	LC/MS Pos Early	2317	194.081	4813	0.0939651	UTYVDVLMYQPLQB-UHFFFAOYAZ	OC(CNC(CC1=CC=CC=C1)=O)=O
urine	phenylacetylhistidine	Peptide	Acetylated Peptides	52926	100009044	LC/MS Pos Early	2909	274.119	4893	0.056449		O=C(CC1=CC=CC=C1)N2C(C[C@H](N)C(O)=O)=CN=C2
urine	phenylacetylleucine	Peptide	Acetylated Peptides	57650	100009243	LC/MS Neg	4120	248.129	348
urine	phenylacetylmethionine	Peptide	Acetylated Peptides	54736	100009241	LC/MS Neg	3620	266.086	4887	0.0772252	OZQCZEAFOVHVSC-UHFFFAOYAT	CSCCC(NC(CC1=CC=CC=C1)=O)C(O)=O					0.14	0.071861	0.017732
urine	phenylacetylphenylalanine	Peptide	Acetylated Peptides	40699	100003760	LC/MS Neg	4260	282.114	3380	0.111779	LIIPHJDKZNTNII-UHFFFAOYAI	O=C(C(CC1=CC=CC=C1)NC(CC2=CC=CC=C2)=O)O
urine	phenylacetylserine	Peptide	Acetylated Peptides	54911	100010900	LC/MS Pos Early	2197	224.092	4565	0.0987579	FNHVSHKKUKMXJJ-UHFFFAOYAP	O=C(NC(CO)C(O)=O)CC1=CC=CC=C1
urine	phenylacetyltaurine	Peptide	Acetylated Peptides	54690	999920624	LC/MS Neg	2503	242.049	4904	0.0573645	QUWZFULUMBECLL-UHFFFAOYAV	O=C(NCCS(=O)(O)=O)CC1=CC=CC=C1
urine	phenylacetylthreonine	Peptide	Acetylated Peptides	54915	100010899	LC/MS Neg	2580	236.093	4908	0.0603686		O=C(NC(C(C)O)C(O)=O)CC1=CC=CC=C1
plasma	phenylalanine	Amino Acid	Phenylalanine Metabolism	64	460	LC/MS Pos Early	2878	166.086	4960	0.064	COLNVLDHVKWLRT-QMMMGPOBBC	NC(C(O)=O)CC1=CC=CC=C1	phenylalanine	64
urine	phenylalanine	Amino Acid	Phenylalanine Metabolism	64	460	LC/MS Pos Early	2878	166.086	4912	0.0528237	COLNVLDHVKWLRT-QMMMGPOBBC	NC(C(O)=O)CC1=CC=CC=C1			phenylalanine	64	0.23	0.073382	0.00020778
urine	phenylalanylglycine	Peptide	Dipeptide	41370	100003588	LC/MS Pos Early	2898	223.108	4761	0.0711812	GLUBLISJVJFHQS-UHFFFAOYAD	O=C(CNC(C(CC1=CC=CC=C1)N)=O)O					0.16	0.073074	0.0073908
urine	phenylalanylhydroxyproline*	Peptide	Dipeptide	47839	999920587	LC/MS Pos Early	2873	279.134	3749	0.0982048	WJSNJMXOBDSZDL-UHFFFAOYSA-N	NC(CC1=CC=CC=C1)C(N2C(C(O)=O)CC(O)C2)=O
plasma	phenyllactate (PLA)	Amino Acid	Phenylalanine Metabolism	22130	100000774	LC/MS Neg	2208	165.056	4960	0.078	VOXXWSYKYCBWHO-UHFFFAOYAI	OC(C(O)=O)CC1=CC=CC=C1	phenyllactate (PLA)	22130			0.14	0.074431	0.030881
urine	phenyllactate (PLA)	Amino Acid	Phenylalanine Metabolism	22130	100000774	LC/MS Neg	2208	165.056	4565	0.0992536	VOXXWSYKYCBWHO-UHFFFAOYAI	OC(C(O)=O)CC1=CC=CC=C1			phenyllactate (PLA)	22130	<0.1	0.075173	0.19155
urine	phenylpropionylglycine	Xenobiotics	Benzoate Metabolism	35434	100001591	LC/MS Neg	2945	206.082	4695	0.0690911	YEIQSAXUPKPPBN-UHFFFAOYAR	O=C(O)CNC(CCC1=CC=CC=C1)=O					<0.1	0.073154	0.2814
plasma	phenylpyruvate	Amino Acid	Phenylalanine Metabolism	566	241	LC/MS Neg	2515	163.04	4782	0.175	BTNMPGBKDVTSJY-UHFFFAOYAU	O=C(C(O)=O)CC1=CC=CC=C1	phenylpyruvate	566
urine	phenylpyruvate	Amino Acid	Phenylalanine Metabolism	566	241	LC/MS Neg	2515	163.04	2346		BTNMPGBKDVTSJY-UHFFFAOYAU	O=C(C(O)=O)CC1=CC=CC=C1			phenylpyruvate	566
plasma	phosphate	Energy	Oxidative Phosphorylation	42109	461	LC/MS Pos Early	576	98.9842	4960	0.083	NBIIXXVUZAFLBC-DFZHHIFOAA	O=P(O)(O)O	phosphate	42109
urine	phosphate	Energy	Oxidative Phosphorylation	42109	461	LC/MS Pos Early	576	98.9842	4912	0.082686	NBIIXXVUZAFLBC-DFZHHIFOAA	O=P(O)(O)O			phosphate	42109
plasma	phosphoethanolamine	Lipid	Phospholipid Metabolism	1600	1026	LC/MS Pos Early	700	142.026	4911	0.12	SUHOOTKUPISOBE-UHFFFAOYAT	NCCOP(O)(O)=O	phosphoethanolamine	1600
urine	phosphoethanolamine	Lipid	Phospholipid Metabolism	1600	1026	LC/MS Pos Early	700	142.026	4789	0.0723559	SUHOOTKUPISOBE-UHFFFAOYAT	NCCOP(O)(O)=O			phosphoethanolamine	1600	<0.1	0.067355	0.0638
plasma	phytanate	Xenobiotics	Food Component/Plant	598	466	LC/MS Neg	5908	311.296	4960	0.453	RLCKHJSFHOZMDR-REWHXWOFAK	CC(CCCC(CCCC(CCCC(C)C)C)C)CC(O)=O
plasma	picolinate	Amino Acid	Tryptophan Metabolism	1512	1022	LC/MS Pos Early	910	124.039	4650	0.168	SIOXPEMLGUPBBT-UHFFFAOYAC	O=C(O)C1=NC=CC=C1	picolinate	1512			0.17	0.075779	0.0095553
urine	picolinate	Amino Acid	Tryptophan Metabolism	1512	1022	LC/MS Pos Early	910	124.039	4853	0.0801619	SIOXPEMLGUPBBT-UHFFFAOYAC	O=C(O)C1=NC=CC=C1			picolinate	1512	0.23	0.077455	0.0011331
plasma	picolinoylglycine	Lipid	Fatty Acid Metabolism (Acyl Glycine)	63057	100021198	LC/MS Pos Early	1945	181.061	4743	0.207	MNYZGNSHBPLAFN-UHFFFAOYAS	O=C(C1=CC=CC=N1)N([H])CC(O)=O	picolinoylglycine	47909			<0.1	0.073349	0.18679
urine	picolinoylglycine	Lipid	Fatty Acid Metabolism (Acyl Glycine)	47909	999912170	LC/MS Neg	1829	179.047	4907	0.0536529	MNYZGNSHBPLAFN-UHFFFAOYAS	O=C(C1=CC=CC=N1)N([H])CC(O)=O			picolinoylglycine	63057
plasma	pimelate (C7-DC)	Lipid	Fatty Acid, Dicarboxylate	15704	100000101	LC/MS Polar	2745	159.066	2817		WLJVNTCWHIRURA-UHFFFAOYAR	OC(CCCCCC(O)=O)=O	pimelate (C7-DC)	15704
urine	pimelate (C7-DC)	Lipid	Fatty Acid, Dicarboxylate	15704	100000101	LC/MS Polar	2745	159.066	4472	0.106188	WLJVNTCWHIRURA-UHFFFAOYAR	OC(CCCCCC(O)=O)=O			pimelate (C7-DC)	15704	<0.1	0.077684	0.5
plasma	pimeloylcarnitine/3-methyladipoylcarnitine (C7-DC)	Lipid	Fatty Acid Metabolism (Acyl Carnitine, Dicarboxylate)	53224	100009407	LC/MS Pos Early	2773	304.175	4850	0.318		[O-]C(CC(C[N+](C)(C)C)OC(CCCCCC(O)=O)=O)=O	pimeloylcarnitine/3-methyladipoylcarnitine (C7-DC)	53224			<0.1	0.070755	0.089088
urine	pimeloylcarnitine/3-methyladipoylcarnitine (C7-DC)	Lipid	Fatty Acid Metabolism (Acyl Carnitine, Dicarboxylate)	53224	100009407	LC/MS Pos Early	2773	304.175	4905	0.0534088		[O-]C(CC(C[N+](C)(C)C)OC(CCCCCC(O)=O)=O)=O			pimeloylcarnitine/3-methyladipoylcarnitine (C7-DC)	53224	0.19	0.070596	0.0012597
plasma	pipecolate	Amino Acid	Lysine Metabolism	1444	1025	LC/MS Pos Early	2200	130.086	4960	0.102	HXEACLLIILLPRG-UHFFFAOYAL	OC([C@H]1NCCCC1)=O	pipecolate	1444
urine	pipecolate	Amino Acid	Lysine Metabolism	1444	1025	LC/MS Pos Early	2200	130.086	4811	0.150948		OC(C1NCCCC1)=O			pipecolate	1444
urine	piperidine	Xenobiotics	Food Component/Plant	38183	100002398	LC/MS Pos Early	2500	86.0964	4883	0.0693457	NQRYJNQNLNOLGT-UHFFFAOYAY	C1CNCCC1
plasma	piperine	Xenobiotics	Food Component/Plant	33935	100001267	LC/MS Pos Late	1168	286.144	4944	0.118	MXXWOMGUGJBKIW-YPCIICBEBY	O=C(N1CCCCC1)/C=C/C=C/C2=CC(OCO3)=C3C=C2
plasma	prednisolone	Xenobiotics	Drug - Antiinflammatory, Immunosuppressant	54742	100009252	LC/MS Pos Late	828	361.201	319		OIGNJSKKLXVSLS-VWUMJDOOBF	C[C@]12C[C@H](O)[C@H]3[C@@H](CCC4=CC(C=C[C@]34C)=O)[C@@H]1CC[C@]2(O)C(CO)=O	prednisolone	54742
urine	prednisolone	Xenobiotics	Drug - Antiinflammatory, Immunosuppressant	54742	100009252	LC/MS Neg	4701	359.186	458		OIGNJSKKLXVSLS-VWUMJDOOBF	C[C@]12C[C@H](O)[C@H]3[C@@H](CCC4=CC(C=C[C@]34C)=O)[C@@H]1CC[C@]2(O)C(CO)=O			prednisolone	54742
urine	prednisone	Xenobiotics	Drug - Antiinflammatory, Immunosuppressant	54741	100009251	LC/MS Neg	4518	357.171	498		XOFYZVNMUHMLCC-ZPOLXVRWBN	C[C@]12CC([C@H]3[C@@H](CCC4=CC(C=C[C@]34C)=O)[C@@H]1CC[C@]2(O)C(CO)=O)=O
plasma	pregnanediol-3-glucuronide	Lipid	Progestin Steroids	40708	100003470	LC/MS Neg	5145	495.296	4539		ZFFFJLDTCLJDHL-JQYCEVDMBA	[H][C@]12CC[C@]3([C@@]4(CC[C@]([C@@H](O)C)([C@]4(CC[C@@]3([C@]1(CC[C@@H](O[C@@H]5O[C@H]([C@](O)=O)[C@H]([C@@H]([C@H]5O)O)O)C2)C)[H])C)[H])[H])[H]	pregnanediol-3-glucuronide	40708			0.1	0.077388	0.086356
urine	pregnanediol-3-glucuronide	Lipid	Progestin Steroids	40708	100003470	LC/MS Neg	5145	495.296	4894	0.0598452	ZFFFJLDTCLJDHL-JQYCEVDMBA	[H][C@]12CC[C@]3([C@@]4(CC[C@]([C@@H](O)C)([C@]4(CC[C@@]3([C@]1(CC[C@@H](O[C@@H]5O[C@H]([C@](O)=O)[C@H]([C@@H]([C@H]5O)O)O)C2)C)[H])C)[H])[H])[H]			pregnanediol-3-glucuronide	40708	0.25	0.072976	6.0056e-05
plasma	pregnanolone/allopregnanolone sulfate	Lipid	Progestin Steroids	48394	100006173	LC/MS Neg	5160	397.205	1602	0.171		C[C@]12C(C3CC[C@@]4(C[C@@H](CC[C@@]4(C3CC2)C)OS(=O)(O)=O)[H])CCC1C(C)=O
plasma	pregnenediol disulfate (C21H34O8S2)*	Lipid	Pregnenolone Steroids	32562	100001993	LC/MS Neg	3868	238.077	4867	0.131		C[C@@]12C(CCC3C2CC[C@@]4(C)C3CCC4C(OS(=O)(O)=O)C)=CC(OS(=O)(O)=O)CC1	pregnenediol disulfate (C21H34O8S2)*	32562			0.28	0.075617	4.9491e-05
urine	pregnenediol disulfate (C21H34O8S2)*	Lipid	Pregnenolone Steroids	32562	100001993	LC/MS Neg	3868	238.077	4885	0.0582883		C[C@@]12C(CCC3C2CC[C@@]4(C)C3CCC4C(OS(=O)(O)=O)C)=CC(OS(=O)(O)=O)CC1			pregnenediol disulfate (C21H34O8S2)*	32562	0.23	0.074437	0.00050215
plasma	pregnenediol sulfate (C21H34O5S)*	Lipid	Pregnenolone Steroids	32619	100002067	LC/MS Neg	5000	397.205	4954	0.086		CC(C1CCC2C3CCC4CC(OS(O)(=O)=O)CCC4(C3CCC12C)C)=O	pregnenediol sulfate (C21H34O5S)*	32619
urine	pregnenediol sulfate (C21H34O5S)*	Lipid	Pregnenolone Steroids	32619	100002067	LC/MS Neg	5000	397.205	1525	0.0778536		CC(C1CCC2C3CCC4CC(OS(O)(=O)=O)CCC4(C3CCC12C)C)=O			pregnenediol sulfate (C21H34O5S)*	32619
plasma	pregnenetriol disulfate*	Lipid	Pregnenolone Steroids	62921	100021104	LC/MS Neg	3504	246.075	4920	0.157		C[C@]12CC[C@H](OS(=O)(O)=O)C=C1[C@H](OS(=O)(O)=O)CC3C2CC[C@@]4(C)C3CCC4[C@H](O)C	pregnenetriol disulfate*	62921			0.22	0.073822	0.00068122
urine	pregnenetriol disulfate*	Lipid	Pregnenolone Steroids	62921	100021104	LC/MS Neg	3504	246.075	4898	0.070327		C[C@]12CC[C@H](OS(=O)(O)=O)C=C1[C@H](OS(=O)(O)=O)CC3C2CC[C@@]4(C)C3CCC4[C@H](O)C			pregnenetriol disulfate*	62921	0.27	0.074696	6.8705e-05
plasma	pregnenetriol sulfate*	Lipid	Pregnenolone Steroids	62922	100021103	LC/MS Neg	4749	413.2	4918	0.067		O[C@H]1C2=C[C@@H](OS(=O)(O)=O)CC[C@]2(C)C3CC[C@@]4(C)C(CCC4[C@H](O)C)C3C1	pregnenetriol sulfate*	62922			0.17	0.072535	0.0075445
urine	pregnenetriol sulfate*	Lipid	Pregnenolone Steroids	62922	100021103	LC/MS Neg	4749	413.2	2815	0.0634366		O[C@H]1C2=C[C@@H](OS(=O)(O)=O)CC[C@]2(C)C3CC[C@@]4(C)C(CCC4[C@H](O)C)C3C1			pregnenetriol sulfate*	62922
plasma	pregnenolone sulfate	Lipid	Pregnenolone Steroids	38170	100002129	LC/MS Neg	5100	395.19	4334	0.164	DIJBBUIOWGGQOP-QGVNFLHTBX	C[C@]12CC[C@H](OS(=O)(O)=O)CC1=CC[C@@]3([H])[C@]4([H])CC[C@H]([C@](C)=O)[C@](C)4CC[C@]23[H]
plasma	pristanate	Lipid	Fatty Acid, Branched	38271	477	LC/MS Neg	5773	297.28	3958		PAHGJZDQXIOYTH-UHFFFAOYAH	CC(C)CCCC(C)CCCC(C)CCCC(C)C(O)=O
plasma	pro-hydroxy-pro	Amino Acid	Urea cycle; Arginine and Proline Metabolism	35127	100001167	LC/MS Pos Early	2128	229.118	4960	0.13	ONPXCLZMBSJLSP-ALKRTJFJBT	OC([C@H]1N(C([C@H]2NCCC2)=O)CC(O)C1)=O	pro-hydroxy-pro	35127
urine	pro-hydroxy-pro	Amino Acid	Urea cycle; Arginine and Proline Metabolism	35127	100001167	LC/MS Pos Early	2128	229.118	4911	0.0548231	ONPXCLZMBSJLSP-ALKRTJFJBT	OC([C@H]1N(C([C@H]2NCCC2)=O)CC(O)C1)=O			pro-hydroxy-pro	35127
plasma	proline	Amino Acid	Urea cycle; Arginine and Proline Metabolism	1898	480	LC/MS Pos Early	1603	116.071	4960	0.056	ONIBWKKTOPOVIA-BYPYZUCNBZ	OC(C1CCCN1)=O	proline	1898			0.22	0.069176	6.4725e-05
urine	proline	Amino Acid	Urea cycle; Arginine and Proline Metabolism	1898	480	LC/MS Pos Early	1603	116.071	4912	0.0886494	ONIBWKKTOPOVIA-BYPYZUCNBZ	OC(C1CCCN1)=O			proline	1898	0.14	0.075042	0.029814
plasma	prolylglycine	Peptide	Dipeptide	40703	100003674	LC/MS Pos Early	2136	173.092	4267		RNKSNIBMTUYWSH-YFKPBYRVBZ	O=[C@]([C@H]1NCCC1)NCC(O)=O	prolylglycine	40703			0.15	0.083979	0.032466
urine	prolylglycine	Peptide	Dipeptide	40703	100003674	LC/MS Pos Early	2136	173.092	4871	0.0612981	RNKSNIBMTUYWSH-YFKPBYRVBZ	O=[C@]([C@H]1NCCC1)NCC(O)=O			prolylglycine	40703	0.77	0.076661	0
plasma	propionylcarnitine (C3)	Lipid	Fatty Acid Metabolism (also BCAA Metabolism)	32452	100001162	LC/MS Pos Early	2590	218.139	4960	0.093	UFAHZIUFPNSHSL-UHFFFAOYAT	[O-]C(CC(OC(CC)=O)C[N+](C)(C)C)=O	propionylcarnitine (C3)	32452			0.19	0.074966	0.0053145
urine	propionylcarnitine (C3)	Lipid	Fatty Acid Metabolism (also BCAA Metabolism)	32452	100001162	LC/MS Pos Early	2590	218.139	4802	0.0625214	UFAHZIUFPNSHSL-UHFFFAOYAT	[O-]C(CC(OC(CC)=O)C[N+](C)(C)C)=O			propionylcarnitine (C3)	32452
plasma	propionylglycine	Lipid	Fatty Acid Metabolism (also BCAA Metabolism)	31932	100001150	LC/MS Polar	1502.5	130.051	3771		WOMAZEJKVZLLFE-UHFFFAOYAY	O=C(CC)NCC(O)=O	propionylglycine	31932			0.27	0.09658	0.0016747
urine	propionylglycine	Lipid	Fatty Acid Metabolism (also BCAA Metabolism)	31932	100001150	LC/MS Neg	960	130.051	1601		WOMAZEJKVZLLFE-UHFFFAOYAY	O=C(CC)NCC(O)=O			propionylglycine	31932
plasma	propyl 4-hydroxybenzoate sulfate	Xenobiotics	Benzoate Metabolism	48460	100006264	LC/MS Neg	3971	259.028	2335	0.087		CCCOC(C1=CC=C(OS(=O)(O)=O)C=C1)=O	propyl 4-hydroxybenzoate sulfate	48460
urine	propyl 4-hydroxybenzoate sulfate	Xenobiotics	Benzoate Metabolism	48460	100006264	LC/MS Neg	3971	259.028	2518	0.0722948		CCCOC(C1=CC=C(OS(=O)(O)=O)C=C1)=O			propyl 4-hydroxybenzoate sulfate	48460
plasma	pseudouridine	Nucleotide	Pyrimidine Metabolism, Uracil containing	33442	821	LC/MS Neg	1100	243.062	4959	0.092	HZIOZCLEXIYJAD-JWMKEVCDBU	O[C@]1([H])[C@@](O)([H])[C@](CO)([H])O[C@]1(C2=CNC(NC2=O)=O)[H]	pseudouridine	33442
urine	pseudouridine	Nucleotide	Pyrimidine Metabolism, Uracil containing	33442	821	LC/MS Neg	1100	243.062	4912	0.0557027	HZIOZCLEXIYJAD-JWMKEVCDBU	O[C@]1([H])[C@@](O)([H])[C@](CO)([H])O[C@]1(C2=CNC(NC2=O)=O)[H]			pseudouridine	33442
urine	pterin	Cofactors and Vitamins	Pterin Metabolism	43023	100004216	LC/MS Pos Early	1805	164.057	4809	0.149012	HNXQXTQTPAJEJL-UHFFFAOYAD	NC(N1)=NC2=NC=CN=C2C1=O					0.17	0.076986	0.014403
plasma	pyridostigmine	Xenobiotics	Drug - Neurological	57703	100015780	LC/MS Pos Early	2517	181.097	1269			C[n+]1cc(OC(N([CH2-])C)=O)ccc1
urine	pyridoxal	Cofactors and Vitamins	Vitamin B6 Metabolism	1651	491	LC/MS Pos Early	2343	168.065	4451	0.110552	RADKZDMFGJYCBB-UHFFFAOYAP	OC1=C(C)N=CC(CO)=C1C=O					0.21	0.082292	0.0044848
urine	pyridoxamine	Cofactors and Vitamins	Vitamin B6 Metabolism	2150	568	LC/MS Pos Early	2975	169.097	2937		NHZMQXZHNVQTQA-UHFFFAOYAS	NCC(C(O)=C(C)N=C1)=C1CO
plasma	pyridoxate	Cofactors and Vitamins	Vitamin B6 Metabolism	31555	100001121	LC/MS Neg	2185	182.046	4959	0.092	HXACOUQIXZGNBF-UHFFFAOYAG	OC1=C(C(O)=O)C(CO)=CN=C1C	pyridoxate	31555
urine	pyridoxate	Cofactors and Vitamins	Vitamin B6 Metabolism	31555	100001121	LC/MS Neg	2185	182.046	4903	0.0713373	HXACOUQIXZGNBF-UHFFFAOYAG	OC1=C(C(O)=O)C(CO)=CN=C1C			pyridoxate	31555
urine	pyridoxine (Vitamin B6)	Cofactors and Vitamins	Vitamin B6 Metabolism	608	936	LC/MS Polar	1320	168.067	1836		LXNHXLLTXMVWPM-UHFFFAOYAQ	OC1=C(C)N=CC(CO)=C1CO
plasma	pyroglutamine*	Amino Acid	Glutamate Metabolism	46225	100001540	LC/MS Pos Early	1900	129.066	4960	0.105	NPWMTBZSRRLQNJ-UHFFFAOYAH	O=C(CCC1N)NC1=O	pyroglutamine*	46225			0.2	0.073234	0.0024405
urine	pyroglutamine*	Amino Acid	Glutamate Metabolism	46225	100001540	LC/MS Pos Early	1900	129.066	4912	0.0411257	NPWMTBZSRRLQNJ-UHFFFAOYAH	O=C(CCC1N)NC1=O			pyroglutamine*	46225
plasma	pyrraline	Xenobiotics	Food Component/Plant	48428	100001767	LC/MS Pos Early	2750	255.134	4905	0.142	VTYFITADLSVOAS-UHFFFAOYAA	NC(C(O)=O)CCCCN1C(C=O)=CC=C1CO	pyrraline	48428
urine	pyrraline	Xenobiotics	Food Component/Plant	48428	100001767	LC/MS Neg	2304	253.119	4895	0.0541527	VTYFITADLSVOAS-UHFFFAOYAA	NC(C(O)=O)CCCCN1C(C=O)=CC=C1CO			pyrraline	48428	0.16	0.070695	0.00638
plasma	pyruvate	Carbohydrate	Glycolysis, Gluconeogenesis, and Pyruvate Metabolism	42582	823	LC/MS Neg	732.4	87.0088	4960	0.097	LCTONWCANYUPML-REWHXWOFAD	CC(C(O)=O)=O	pyruvate	22250
urine	pyruvate	Carbohydrate	Glycolysis, Gluconeogenesis, and Pyruvate Metabolism	22250	823	LC/MS Polar	2650	175.025	4844	0.20725	LCTONWCANYUPML-REWHXWOFAD	CC(C(O)=O)=O			pyruvate	42582
plasma	quinate	Xenobiotics	Food Component/Plant	18335	100000442	LC/MS Polar	2432.9	191.056	4947	0.088	AAWZDTNXLSGCEK-WYWMIBKRBU	O[C@@]1([C@](O)(C[C@@](C(O)=O)(C[C@]1(O)[H])O)[H])[H]	quinate	18335
urine	quinate	Xenobiotics	Food Component/Plant	18335	100000442	LC/MS Polar	2432.9	191.056	4912	0.0597086	AAWZDTNXLSGCEK-WYWMIBKRBU	O[C@@]1([C@](O)(C[C@@](C(O)=O)(C[C@]1(O)[H])O)[H])[H]			quinate	18335
plasma	quinolinate	Cofactors and Vitamins	Nicotinate and Nicotinamide Metabolism	1899	182	LC/MS Pos Early	845	168.029	4960	0.092	GJAWHXHKYYXBSV-UHFFFAOYAW	OC(C(C=CC=N1)=C1C(O)=O)=O	quinolinate	1899
urine	quinolinate	Cofactors and Vitamins	Nicotinate and Nicotinamide Metabolism	1899	182	LC/MS Pos Early	845	168.029	4908	0.0653827	GJAWHXHKYYXBSV-UHFFFAOYAW	OC(C(C=CC=N1)=C1C(O)=O)=O			quinolinate	1899	0.14	0.074212	0.027862
urine	raffinose	Carbohydrate	Disaccharides and Oligosaccharides	586	879	LC/MS Neg	978	503.162	2726	0.214313	MUPFEKGTMRGPLJ-ZQSKZDJDBO	[H][C@@](OC(CO)([H])[C@]([H])(O)[C@@]([H])1O)(OCC(O[C@]([H])(O[C@]2(C([C@]([H])(O)[C@@](O2)(CO)[H])(O)[H])CO)[C@@]([H])3O)([H])[C@](O)([H])[C@@]3([H])O)[C@@]1([H])O
urine	resveratrol disulfate (1)*	Xenobiotics	Food Component/Plant	62110	100020247	LC/MS Neg	2530	192.989	1333			OC1=CC(OS(=O)(O)=O)=CC(/C=C/C2=CC=C(OS(=O)(O)=O)C=C2)=C1
plasma	resveratrol disulfate (2)*	Xenobiotics	Food Component/Plant	62111	100020248	LC/MS Neg	2840	192.989	552			OC1=CC(OS(=O)(O)=O)=CC(/C=C/C2=CC=C(OS(=O)(O)=O)C=C2)=C1	resveratrol disulfate (2)*	62111
urine	resveratrol disulfate (2)*	Xenobiotics	Food Component/Plant	62111	100020248	LC/MS Neg	2840	192.989	642			OC1=CC(OS(=O)(O)=O)=CC(/C=C/C2=CC=C(OS(=O)(O)=O)C=C2)=C1			resveratrol disulfate (2)*	62111
urine	resveratrol glucuronide (2)*	Xenobiotics	Food Component/Plant	62113	100020250	LC/MS Neg	3422	403.103	728			OC1=CC(O)=CC(/C=C/C2=CC=C(OC3OC(C(O)=O)C(O)C(O)C3O)C=C2)=C1
urine	resveratrol sulfate (1)*	Xenobiotics	Food Component/Plant	62108	100020245	LC/MS Neg	3250	307.028	1987	0.172411		OC1=CC(O)=CC(/C=C/C2=CC=C(OS(=O)(O)=O)C=C2)=C1
plasma	retinol (Vitamin A)	Cofactors and Vitamins	Vitamin A Metabolism	1806	498	LC/MS Pos Late	1636	269.226	4959	0.097	FPIPGXGPPPQFEQ-OVSJKPMPBW	C/C(/C=C/C(C(C)(CCC1)C)=C1C)=C\C=C\C(C)=C\CO	retinol (Vitamin A)	1806
urine	retinol (Vitamin A)	Cofactors and Vitamins	Vitamin A Metabolism	1806	498	LC/MS Pos Late	1636	269.226	627		FPIPGXGPPPQFEQ-OVSJKPMPBW	C/C(/C=C/C(C(C)(CCC1)C)=C1C)=C\C=C\C(C)=C\CO			retinol (Vitamin A)	1806
plasma	ribitol	Carbohydrate	Pentose Metabolism	15772	100000406	LC/MS Polar	1789.6	151.061	4833	0.137	HEBKCHPVOIAQTA-ZXFHETKHBG	OC[C@@H](O)[C@@H](O)[C@@H](O)CO	ribitol	15772			<0.1	0.074226	0.24905
urine	ribitol	Carbohydrate	Pentose Metabolism	15772	100000406	LC/MS Polar	1789.6	151.061	4881	0.117904	HEBKCHPVOIAQTA-ZXFHETKHBG	OC[C@@H](O)[C@@H](O)[C@@H](O)CO			ribitol	15772	0.12	0.073623	0.044914
urine	riboflavin (Vitamin B2)	Cofactors and Vitamins	Riboflavin Metabolism	1827	500	LC/MS Pos Early	2292	377.146	3270	0.126446	AUNGANRZJHBGPY-SCRDCRAPBG	OC(C(O)C(O)CO)CN1C(C=C2C)=C(C=C2C)N=C(C(N3)=O)C1=NC3=O
plasma	ribonate	Carbohydrate	Pentose Metabolism	27731	100001007	LC/MS Polar	2425	165.04	4934	0.32	QXKAIJAYHKCRRA-BXXZVTAOBP	OC([C@H](O)[C@H](O)[C@H](O)CO)=O	ribonate	27731
urine	ribonate	Carbohydrate	Pentose Metabolism	27731	100001007	LC/MS Polar	2425	165.041	4911	0.105391	QXKAIJAYHKCRRA-BXXZVTAOBP	OC([C@H](O)[C@H](O)[C@H](O)CO)=O			ribonate	27731	0.11	0.075492	0.071029
plasma	S-(3-hydroxypropyl)mercapturic acid (HPMA)	Xenobiotics	Chemical	44552	100004568	LC/MS Neg	1576	220.065	1200		FMWPQZPFBAHHMB-UHFFFAOYAS	OC(C(CSCCCO)NC(C)=O)=O	S-(3-hydroxypropyl)mercapturic acid (HPMA)	44552
urine	S-(3-hydroxypropyl)mercapturic acid (HPMA)	Xenobiotics	Chemical	44552	100004568	LC/MS Neg	1576	220.065	4899	0.0656276	FMWPQZPFBAHHMB-UHFFFAOYAS	OC(C(CSCCCO)NC(C)=O)=O			S-(3-hydroxypropyl)mercapturic acid (HPMA)	44552	<0.1	0.067161	0.5
plasma	S-1-pyrroline-5-carboxylate	Amino Acid	Glutamate Metabolism	42370	35	LC/MS Pos Early	1528	114.055	4958	0.149	DWAKNKKXGALPNW-REWHXWOFAV	OC(C1CCC=N1)=O	S-1-pyrroline-5-carboxylate	42370			0.15	0.073346	0.015923
urine	S-1-pyrroline-5-carboxylate	Amino Acid	Glutamate Metabolism	42370	35	LC/MS Pos Early	1528	114.055	4179	0.23699	DWAKNKKXGALPNW-REWHXWOFAV	OC(C1CCC=N1)=O			S-1-pyrroline-5-carboxylate	42370	0.11	0.082438	0.069478
plasma	S-adenosylhomocysteine (SAH)	Amino Acid	Methionine, Cysteine, SAM and Taurine Metabolism	42382	197	LC/MS Neg	1832.4	383.114	3629	0.184		OC1C(N2C=NC3=C2N=CN=C3N)OC(CSCCC(N)C(O)=O)C1O	S-adenosylhomocysteine (SAH)	42382			0.3	0.098913	0.00051284
urine	S-adenosylhomocysteine (SAH)	Amino Acid	Methionine, Cysteine, SAM and Taurine Metabolism	42382	197	LC/MS Neg	1832.4	383.114	4789	0.0961796		OC1C(N2C=NC3=C2N=CN=C3N)OC(CSCCC(N)C(O)=O)C1O			S-adenosylhomocysteine (SAH)	42382	0.24	0.077745	0.00098915
urine	S-adenosylmethionine (SAM)	Amino Acid	Methionine, Cysteine, SAM and Taurine Metabolism	15915	1263	LC/MS Pos Early	3002	399.144	4483	0.1372		NC1=NC=NC2=C1N=CN2[C@@]3([H])[C@@](O)([H])[C@@](O)([H])[C@](C[S+](CCC(N)C([O-])=O)C)([H])O3
plasma	S-allylcysteine	Xenobiotics	Food Component/Plant	43239	100004509	LC/MS Pos Early	2690	162.058	2758	0.098	ZFAHNWWNDFHPOH-UHFFFAOYAF	OC(C(CSCC=C)N)=O
plasma	S-carboxyethylcysteine	Amino Acid	Methionine, Cysteine, SAM and Taurine Metabolism	64177	100021530	LC/MS Pos Early	1785	194.048	4947	0.584	CAMXXPUSAROUCX-BYPYZUCNBD	SC[C@@H](C(O)=O)NCCC(O)=O					<0.1	0.068018	0.44143
urine	S-carboxymethyl-L-cysteine	Xenobiotics	Drug - Other	47897	100002324	LC/MS Pos Early	1490	180.032	4392		GBFLZEXEOZUWRN-UHFFFAOYAN	OC(CSCC(N)C(O)=O)=O
plasma	S-methylcysteine	Amino Acid	Methionine, Cysteine, SAM and Taurine Metabolism	39592	100002749	LC/MS Polar	1942	134.028	4957	0.099	IDIDJDIHTAOVLG-VKHMYHEABD	OC([C@H](CSC)N)=O					<0.1	0.069736	0.10198
plasma	S-methylcysteine sulfoxide	Amino Acid	Methionine, Cysteine, SAM and Taurine Metabolism	43378	100002927	LC/MS Pos Early	900	152.038	4960	0.068	4000	NC(CS(C)=O)C(O)=O	S-methylcysteine sulfoxide	43378
urine	S-methylcysteine sulfoxide	Amino Acid	Methionine, Cysteine, SAM and Taurine Metabolism	43378	100002927	LC/MS Pos Early	900	152.038	4912	0.0493303	4000	NC(CS(C)=O)C(O)=O			S-methylcysteine sulfoxide	43378
plasma	S-methylmethionine	Amino Acid	Methionine, Cysteine, SAM and Taurine Metabolism	38127	100002183	LC/MS Pos Early	2555	164.074	3418		YDBYJHTYSHBBAU-UHFFFAOYAF	NC(CC[S+](C)C)C([O-])=O	S-methylmethionine	38127
urine	S-methylmethionine	Amino Acid	Methionine, Cysteine, SAM and Taurine Metabolism	38127	100002183	LC/MS Pos Early	2555	164.074	891	0.0908592	YDBYJHTYSHBBAU-UHFFFAOYAF	NC(CC[S+](C)C)C([O-])=O			S-methylmethionine	38127
urine	S(2-carboxyethyl)mercapturic acid	Xenobiotics	Chemical	57551	100004569	LC/MS Pos Early	1564	236.059	3647		CLQPFBSYILTXKI-UHFFFAOYAG	OC(C(CSCCC(O)=O)NC(C)=O)=O					0.22	0.095129	0.0044882
plasma	saccharin	Xenobiotics	Food Component/Plant	21151	100000870	LC/MS Neg	2000	181.992	3646	0.298	CVHZOJJKTDOEJC-UHFFFAOYAR	O=S(C1=CC=CC=C1C2=O)(N2)=O	saccharin	21151
urine	saccharin	Xenobiotics	Food Component/Plant	21151	100000870	LC/MS Neg	2000	181.992	4746	0.0880052	CVHZOJJKTDOEJC-UHFFFAOYAR	O=S(C1=CC=CC=C1C2=O)(N2)=O			saccharin	21151
urine	saccharopine	Amino Acid	Lysine Metabolism	1495	392	LC/MS Pos Early	2530	277.139	4216	0.255304	ZDGJAHTZVHVLOT-YUMQZZPRBV	NC(C(O)=O)CCCCNC(C(O)=O)CCC(O)=O
plasma	salicylate	Xenobiotics	Drug - Topical Agents	1515	501	LC/MS Polar	802	137.024	4956	0.09	4000	OC1=C(C(O)=O)C=CC=C1	salicylate	1515
urine	salicylate	Xenobiotics	Drug - Topical Agents	1515	501	LC/MS Polar	802	137.024	4587	0.1495	4000	OC1=C(C(O)=O)C=CC=C1			salicylate	1515
plasma	salicyluric glucuronide*	Xenobiotics	Drug - Analgesics, Anesthetics	33384	100001332	LC/MS Neg	1463	370.078	3154	0.18	OEPADIDIUZTYOX-UHFFFAOYAT	OC1=CC=CC=C1C(NCC(OC2C(O)C(O)C(O)C(C(O)=O)O2)=O)=O	salicyluric glucuronide*	33384
urine	salicyluric glucuronide*	Xenobiotics	Drug - Analgesics, Anesthetics	33384	100001332	LC/MS Neg	1463	370.078	4846	0.074683	OEPADIDIUZTYOX-UHFFFAOYAT	OC1=CC=CC=C1C(NCC(OC2C(O)C(O)C(O)C(C(O)=O)O2)=O)=O			salicyluric glucuronide*	33384
plasma	sarcosine	Amino Acid	Glycine, Serine and Threonine Metabolism	1516	1023	LC/MS Pos Early	1280	90.055	4952	0.184	FSYKKLYZXJSNPZ-UHFFFAOYAL	CNCC(O)=O	sarcosine	1516			0.1	0.069828	0.069876
urine	sarcosine	Amino Acid	Glycine, Serine and Threonine Metabolism	1516	1023	LC/MS Pos Early	1280	90.055	4223	0.209861	FSYKKLYZXJSNPZ-UHFFFAOYAL	CNCC(O)=O			sarcosine	1516
urine	scyllo-inositol	Lipid	Inositol Metabolism	32379	100001215	LC/MS Polar	3468	225.062	1457
plasma	sebacate (C10-DC)	Lipid	Fatty Acid, Dicarboxylate	32398	100001211	LC/MS Polar	2147	201.113	4731	0.187	CXMXRPHRNRROMY-UHFFFAOYAE	OC(CCCCCCCCC(O)=O)=O	sebacate (C10-DC)	32398
urine	sebacate (C10-DC)	Lipid	Fatty Acid, Dicarboxylate	32398	100001211	LC/MS Neg	1788	201.113	3850	0.11581	CXMXRPHRNRROMY-UHFFFAOYAE	OC(CCCCCCCCC(O)=O)=O			sebacate (C10-DC)	32398	0.22	0.092134	0.0055329
urine	sedoheptulose	Carbohydrate	Pentose Metabolism	53237	100002619	LC/MS Polar	2255	209.067	401
plasma	serine	Amino Acid	Glycine, Serine and Threonine Metabolism	1648	503	LC/MS Pos Early	1239	106.05	4960	0.073	MTCFGRXMJLQNBG-REOHCLBHBX	OC([C@@H](N)CO)=O	serine	1648			0.22	0.074243	0.0011448
urine	serine	Amino Acid	Glycine, Serine and Threonine Metabolism	1648	503	LC/MS Pos Early	1239	106.05	4912	0.0439982	MTCFGRXMJLQNBG-REOHCLBHBX	OC([C@@H](N)CO)=O			serine	1648
plasma	serotonin	Amino Acid	Tryptophan Metabolism	2342	504	LC/MS Pos Early	2550	177.102	2420		QZAYGJVTTNCVMB-UHFFFAOYAX	NCCC1=CNC(C=C2)=C1C=C2O	serotonin	2342
urine	serotonin	Amino Acid	Tryptophan Metabolism	2342	504	LC/MS Pos Early	2550	177.102	3887	0.138903	QZAYGJVTTNCVMB-UHFFFAOYAX	NCCC1=CNC(C=C2)=C1C=C2O			serotonin	2342
urine	shikimate	Xenobiotics	Food Component/Plant	15144	100000293	LC/MS Polar	2725	173.046	4511	0.152419	JXOHGGNKMLTUBP-HSUXUTPPBZ	OC(C(C[C@@H](O)[C@@H]1O)=C[C@H]1O)=O
urine	sinapate	Xenobiotics	Food Component/Plant	21150	100000869	LC/MS Neg	1973	223.061	670
plasma	solanidine	Xenobiotics	Food Component/Plant	39788	100002773	LC/MS Pos Late	1010	398.342	1487		JVKYZPBMZPJNAJ-OQFNDJACBI	O[C@H](C1)CC[C@@]2(C)C1=CC[C@]3([H])[C@]2([H])CC[C@@]4(C)[C@@]3([H])C[C@@]5([H])[C@]4([H])[C@H](C)[C@]6([H])N5C[C@@H](C)CC6					0.32	0.233567	0.074366
plasma	spermidine	Amino Acid	Polyamine Metabolism	485	50	LC/MS Pos Early	3355	146.165	3555	0.132	ATHGHQPFGPMSJY-UHFFFAOYAK	NCCCCNCCCN	spermidine	485
urine	spermidine	Amino Acid	Polyamine Metabolism	485	50	LC/MS Pos Early	3355	146.165	2881		ATHGHQPFGPMSJY-UHFFFAOYAK	NCCCCNCCCN			spermidine	485
urine	spermine	Amino Acid	Polyamine Metabolism	603	507	LC/MS Pos Late	758	203.223	948		PFNFFQXMRSDOHW-UHFFFAOYAC	NCCCNCCCCNCCCN
plasma	sphingadienine	Lipid	Sphingolipid Synthesis	57426	100015643	LC/MS Pos Late	1350	298.274	3368		KWDXKYNWAKMLKK-YQMRQDNGBF	OC(/C=C/CCCCCCCC/C=C\CCC)C(CO)N([H])[H]
plasma	sphinganine-1-phosphate	Lipid	Sphingolipid Synthesis	52605	100001876	LC/MS Pos Late	1431	382.272	4369		YHEDRJPUIRMZMP-UHFFFAOYAT	OP(O)(OCC(C(CCCCCCCCCCCCCCC)O)N)=O
plasma	sphingomyelin (d17:1/14:0, d16:1/15:0)*	Lipid	Sphingomyelins	62152	100020276	LC/MS Pos Late	1950	661.528	4958	0.116		CCCCCCCCCCC/C=C/[C@@H](O)[C@@H](NC(CCCCCCCCCCCCCC)=O)COP(OCC[N+](C)(C)C)([O-])=O					0.14	0.072808	0.026609
plasma	sphingomyelin (d17:1/16:0, d18:1/15:0, d16:1/17:0)*	Lipid	Sphingomyelins	52433	100006314	LC/MS Pos Late	2082	689.559	4959	0.088	LQINJRUGTUOHGS-YPDYIYJKBT	CCCCCCCCCCCCC/C=C/[C@@H](O)[C@@H](NC(CCCCCCCCCCCCCC)=O)COP([O-])(OCC[N+](C)(C)C)=O					0.14	0.072575	0.022481
plasma	sphingomyelin (d17:2/16:0, d18:2/15:0)*	Lipid	Sphingomyelins	57483	100015793	LC/MS Pos Late	1875	687.544	4950	0.127		[H][C@](NC(CCCCCCCCCCCCCC)=O)(COP(OCC[N+](C)(C)C)([O-])=O)[C@@](O)([H])/C=C/CCCCCCCC/C=C\CCC					<0.1	0.071219	0.18442
plasma	sphingomyelin (d18:0/18:0, d19:0/17:0)*	Lipid	Dihydrosphingomyelins	57473	100009027	LC/MS Pos Late	2500	733.622	4959	0.102		[H][C@](NC(CCCCCCCCCCCCCCCCC)=O)(COP(OCC[N+](C)(C)C)([O-])=O)[C@@](O)([H])CCCCCCCCCCCCCCC					0.2	0.07062	0.00079873
plasma	sphingomyelin (d18:0/20:0, d16:0/22:0)*	Lipid	Dihydrosphingomyelins	57476	100015786	LC/MS Pos Late	2850	761.653	4959	0.115		CCCCCCCCCCCCCCC[C@@H](O)[C@@H](NC(CCCCCCCCCCCCCCCCCCC)=O)COP([O-])(OCC[N+](C)(C)C)=O					0.23	0.07428	0.00052231
plasma	sphingomyelin (d18:1/14:0, d16:1/16:0)*	Lipid	Sphingomyelins	42463	100004328	LC/MS Pos Late	1998	675.544	4959	0.076	KYICBZWZQPCUMO-PSALXKTOBW	CCCCCCCCCCCCCC(N[C@@](COP([O-])(OCC[N+](C)(C)C)=O)([C@](O)(/C=C/CCCCCCCCCCCCC)[H])[H])=O					0.22	0.070794	0.00029575
plasma	sphingomyelin (d18:1/17:0, d17:1/18:0, d19:1/16:0)	Lipid	Sphingomyelins	52615	100008920	LC/MS Pos Late	2350	717.591	4959	0.084		O=C(N[C@@]([C@]([H])(O)/C=C/CCCCCCCCCCCCC)([H])COP([O-])(OCC[N+](C)(C)C)=O)CCCCCCCCCCCCCCCC
plasma	sphingomyelin (d18:1/18:1, d18:2/18:0)	Lipid	Sphingomyelins	37529	100002106	LC/MS Pos Late	2167	729.591	4959	0.062	NBEADXWAAWCCDG-QDDWGVBQBP	O=C(CCCCCCC/C=C\CCCCCCCC)N[C@@](COP([O-])(OCC[N+](C)(C)C)=O)([C@](O)(/C=C/CCCCCCCCCCCCC)[H])[H]					0.12	0.070985	0.036149
plasma	sphingomyelin (d18:1/19:0, d19:1/18:0)*	Lipid	Sphingomyelins	57475	100015787	LC/MS Pos Late	2550	745.622	4959	0.101		CCCCCCCCCCCCCCCCCCC(N[C@H]([C@H](O)/C=C/CCCCCCCCCCCCC)COP([O-])(OCC[N+](C)(C)C)=O)=O					<0.1	0.072816	0.12685
plasma	sphingomyelin (d18:1/20:0, d16:1/22:0)*	Lipid	Sphingomyelins	48490	100006290	LC/MS Pos Late	2800	759.638	4959	0.066	AADLTHQNYQJHQV-SVLGDMRNBJ	CCCCCCCCCCCCC/C=C/[C@@H](O)[C@@H](NC(CCCCCCCCCCCCCCCCCCC)=O)COP([O-])(OCC[N+](C)(C)C)=O					<0.1	0.073406	0.12627
plasma	sphingomyelin (d18:1/20:1, d18:2/20:0)*	Lipid	Sphingomyelins	48491	100006292	LC/MS Pos Late	2450	757.622	4959	0.064		CCCCCCCCCCCCC/C=C/[C@@H](O)[C@@H](NC(CCCCCCCCC/C=C/CCCCCCCC)=O)COP([O-])(OCC[N+](C)(C)C)=O					<0.1	0.072212	0.10184
plasma	sphingomyelin (d18:1/20:2, d18:2/20:1, d16:1/22:2)*	Lipid	Sphingomyelins	57481	100006293	LC/MS Pos Late	2200	755.606	4935	0.132		CCCCCCCCCCCCC/C=C/[C@@H](O)[C@@H](NC(CCCCCCCCC/C=C/C/C=C/CCCCC)=O)COP([O-])(OCC[N+](C)(C)C)=O
plasma	sphingomyelin (d18:1/21:0, d17:1/22:0, d16:1/23:0)*	Lipid	Sphingomyelins	52495	100009025	LC/MS Pos Late	3000	773.653	4959	0.131		[H][C@](NC(CCCCCCCCCCCCCCCCCCCC)=O)(COP(OCC[N+](C)(C)C)([O-])=O)[C@@](O)([H])/C=C/CCCCCCCCCCCCC					<0.1	0.073479	0.15596
plasma	sphingomyelin (d18:1/22:1, d18:2/22:0, d16:1/24:1)*	Lipid	Sphingomyelins	48493	100006295	LC/MS Pos Late	2775	785.653	4959	0.069	VBFKEZGCUWHGSK-ADSSWVSQBB	CCCCCCCCCCCCC/C=C/[C@@H](O)[C@@H](NC(CCCCCCCCCCC/C=C\CCCCCCCC)=O)COP([O-])(OCC[N+](C)(C)C)=O					<0.1	0.073639	0.19499
plasma	sphingomyelin (d18:1/22:2, d18:2/22:1, d16:1/24:2)*	Lipid	Sphingomyelins	57477	100006296	LC/MS Pos Late	2350	783.637	4959	0.082		CCCCCCCCCCCCC/C=C/[C@@H](O)[C@@H](NC(CCCCCCCCCCC/C=C/C/C=C/CCCCC)=O)COP([O-])(OCC[N+](C)(C)C)=O					0.12	0.072474	0.053304
plasma	sphingomyelin (d18:1/24:1, d18:2/24:0)*	Lipid	Sphingomyelins	47153	100005986	LC/MS Pos Late	3200	813.684	4959	0.2	WKZHECFHXLTOLJ-QYKFWSDSBN	O[C@H](/C=C/CCCCCCCCCCCCC)[C@H](CO[P](OCC[N+](C)(C)C)([O-])=O)NC(CCCCCCCCCCCCC/C=C\CCCCCCCC)=O
plasma	sphingomyelin (d18:1/25:0, d19:0/24:1, d20:1/23:0, d19:1/24:0)*	Lipid	Sphingomyelins	57478	100015792	LC/MS Pos Late	3500	829.716	4950	0.106	JONXXLXMISNQNG-BXMSAMRLBO	[H][C@](NC(CCCCCCCCCCCCCCCCCCCCCCCC)=O)(COP(OCC[N+](C)(C)C)([O-])=O)[C@@](O)([H])/C=C/CCCCCCCCCCCCC					0.29	0.074923	2.1961e-05
plasma	sphingomyelin (d18:2/14:0, d18:1/14:1)*	Lipid	Sphingomyelins	47154	100005985	LC/MS Pos Late	1860	673.528	4959	0.1		CCCC/C=C/CCCCCCCC(N[C@@](COP([O-])(OCC[N+](C)(C)C)=O)([C@](O)(/C=C/CCCCCCCCCCCCC)[H])[H])=O
plasma	sphingomyelin (d18:2/16:0, d18:1/16:1)*	Lipid	Sphingomyelins	42459	100004329	LC/MS Pos Late	2002	701.559	4959	0.074		CCCCC/C=C/CCCCCCCCC(N[C@@](COP([O-])(OCC[N+](C)(C)C)=O)([C@](O)(/C=C/CCCCCCCCCCCCC)[H])[H])=O
plasma	sphingomyelin (d18:2/18:1)*	Lipid	Sphingomyelins	57474	100015788	LC/MS Pos Late	2025	727.575	4959	0.079		[H][C@](NC(CCCCCCC/C=C\CCCCCCCC)=O)(COP(OCC[N+](C)(C)C)([O-])=O)[C@@](O)([H])/C=C/CCCCCCCC/C=C\CCC
plasma	sphingomyelin (d18:2/21:0, d16:2/23:0)*	Lipid	Sphingomyelins	57480	100015790	LC/MS Pos Late	2500	771.637	4959	0.113		CCC/C=C/CCCCCCCC/C=C/[C@@H](O)[C@@H](NC(CCCCCCCCCCCCCCCCCCCC)=O)COP([O-])(OCC[N+](C)(C)C)=O					<0.1	0.071879	0.18364
plasma	sphingomyelin (d18:2/23:0, d18:1/23:1, d17:1/24:1)*	Lipid	Sphingomyelins	52435	100008956	LC/MS Pos Late	3000	799.669	4959	0.131		[H][C@](NC(CCCCCCCCCCCCCCCCCCCCCC)=O)(COP(OCC[N+](C)(C)C)([O-])=O)[C@@](O)([H])/C=C/CCCCCCCC/C=C\CCC
plasma	sphingomyelin (d18:2/23:1)*	Lipid	Sphingomyelins	57482	100015791	LC/MS Pos Late	2500	797.653	4959	0.095		CCC/C=C/CCCCCCCC/C=C/[C@@H](O)[C@@H](NC(CCCCCCCCCCCCCCCCC/C=C/CCC)=O)COP([O-])(OCC[N+](C)(C)C)=O
plasma	sphingomyelin (d18:2/24:1, d18:1/24:2)*	Lipid	Sphingomyelins	52437	100008957	LC/MS Pos Late	2750	811.669	4959	0.071		[H][C@](NC(CCCCCCCCCCCCC/C=C\CCCCCCCC)=O)(COP(OCC[N+](C)(C)C)([O-])=O)[C@@](O)([H])/C=C/CCCCCCCC/C=C\CCC
plasma	sphingomyelin (d18:2/24:2)*	Lipid	Sphingomyelins	57479	100015789	LC/MS Pos Late	2400	809.653	4959	0.093		CCC/C=C/CCCCCCCC/C=C/[C@@H](O)[C@@H](NC(CCCCCCCCCCCCCCCC/C=C/C/C=C/CC)=O)COP([O-])(OCC[N+](C)(C)C)=O
plasma	sphingosine 1-phosphate	Lipid	Sphingosines	34445	100000626	LC/MS Pos Late	1375	380.256	4959	0.109	DUYSYHSSBDVJSM-KRWOKUGFBM	OP([O-])(OC[C@@]([H])([C@](O)(/C=C/CCCCCCCCCCCCC)[H])[NH3+])=O
plasma	sphingosine	Lipid	Sphingosines	17747	297	LC/MS Pos Late	1393	300.29	4766	0.099	WWUZIQQURGPMPG-CCEZHUSRBL	CCCCCCCCCCCCC/C=C/C(C(CO)N)O
plasma	stachydrine	Xenobiotics	Food Component/Plant	34384	100001296	LC/MS Pos Early	1440	144.102	4960	0.069	CMUNUTVVOOHQPW-LURJTMIEBI	C[N+]1(C)[C@H]([C@@]([O-])=O)CCC1	stachydrine	34384
urine	stachydrine	Xenobiotics	Food Component/Plant	34384	100001296	LC/MS Pos Early	1440	144.102	4911	0.0405147	CMUNUTVVOOHQPW-LURJTMIEBI	C[N+]1(C)[C@H]([C@@]([O-])=O)CCC1			stachydrine	34384
plasma	stearate (18:0)	Lipid	Long Chain Saturated Fatty Acid	1358	439	LC/MS Neg	5872	283.264	4960	0.266	QIQXTHQIDYTFRH-UHFFFAOYAB	CCCCCCCCCCCCCCCCCC(O)=O
plasma	stearidonate (18:4n3)	Lipid	Long Chain Polyunsaturated Fatty Acid (n3 and n6)	33969	100001229	LC/MS Neg	5395	275.202	4842	0.16	JIWBIWFOSCKQMA-LTKCOYKYBT	CC\C=C/C\C=C/C\C=C/C\C=C/CCCCC(O)=O					<0.1	0.068003	0.39656
plasma	stearoyl sphingomyelin (d18:1/18:0)	Lipid	Sphingomyelins	19503	1538	LC/MS Pos Late	2450	731.606	4956	0.06	LKQLRGMMMAHREN-YJFXYUILBI	CCCCCCCCCCCCCCCCCC(N[C@@](COP([O-])(OCC[N+](C)(C)C)=O)([C@](O)(/C=C/CCCCCCCCCCCCC)[H])[H])=O					0.15	0.06987	0.0069891
plasma	stearoyl-arachidonoyl-glycerol (18:0/20:4) [1]*	Lipid	Diacylglycerol	57450	100010949	LC/MS Pos Late	3404	662.572	2062			CCCCCCCCCCCCCCCCCC(OCC(OC(CCC/C=C/C/C=C/C/C=C/C/C=C/CCCCC)=O)CO)=O					0.27	0.180572	0.076199
plasma	stearoylcarnitine (C18)	Lipid	Fatty Acid Metabolism (Acyl Carnitine, Long Chain Saturated)	34409	100001391	LC/MS Pos Late	1485	428.373	4959	0.142	FNPHNLNTJNMAEE-HSZRJFAPBW	[O-]C(C[C@@H](OC(CCCCCCCCCCCCCCCCC)=O)C[N+](C)(C)C)=O					0.11	0.068817	0.038157
plasma	stearoylcholine*	Lipid	Fatty Acid Metabolism (Acyl Choline)	57464	100015759	LC/MS Pos Late	1520	370.368	4721			C[N+](C)(C)C[CH-]OC(CCCCCCCCCCCCCCCCC)=O
plasma	suberate (C8-DC)	Lipid	Fatty Acid, Dicarboxylate	15730	100000016	LC/MS Polar	2577.6	173.082	3839		TYFQFVWCELRYAO-UHFFFAOYAN	OC(CCCCCCC(O)=O)=O	suberate (C8-DC)	15730
urine	suberate (C8-DC)	Lipid	Fatty Acid, Dicarboxylate	15730	100000016	LC/MS Polar	2577.6	173.082	4905	0.0735633	TYFQFVWCELRYAO-UHFFFAOYAN	OC(CCCCCCC(O)=O)=O			suberate (C8-DC)	15730	<0.1	0.072667	0.25305
plasma	suberoylcarnitine (C8-DC)	Lipid	Fatty Acid Metabolism (Acyl Carnitine, Dicarboxylate)	52990	100006627	LC/MS Pos Early	2964	318.191	4861	0.174		[O-]C(CC(OC(CCCCCCC(O)=O)=O)C[N+](C)(C)C)=O	suberoylcarnitine (C8-DC)	52990			0.24	0.073103	0.00012107
urine	suberoylcarnitine (C8-DC)	Lipid	Fatty Acid Metabolism (Acyl Carnitine, Dicarboxylate)	52990	100006627	LC/MS Pos Early	2964	318.191	4908	0.0716534		[O-]C(CC(OC(CCCCCCC(O)=O)=O)C[N+](C)(C)C)=O			suberoylcarnitine (C8-DC)	52990	0.24	0.072268	4.4196e-05
plasma	succinate	Energy	TCA Cycle	1437	252	LC/MS Polar	3149	117.019	4945	0.502	KDYFGRWQOYBRFD-UHFFFAOYAC	OC(CCC(O)=O)=O	succinate	1437
urine	succinate	Energy	TCA Cycle	1437	252	LC/MS Polar	3149	117.019	4901	0.85511	KDYFGRWQOYBRFD-UHFFFAOYAC	OC(CCC(O)=O)=O			succinate	1437
urine	succinimide	Xenobiotics	Chemical	41888	100003696	LC/MS Neg	1270	98.0248	4089	0.271007	KZNICNPSHKQLFF-UHFFFAOYAV	O=C1NC(CC1)=O
plasma	succinoyltaurine	Amino Acid	Methionine, Cysteine, SAM and Taurine Metabolism	63678	100021220	LC/MS Polar	2572	224.023	4746	0.264		OC(CCC(NCCS(=O)(O)=O)=O)=O					0.19	0.074207	0.0024177
plasma	succinylcarnitine (C4-DC)	Energy	TCA Cycle	37058	100001948	LC/MS Pos Early	2291	262.129	4955	0.122		[O-]C(CC(C[N+](C)(C)C)OC(CCC(O)=O)=O)=O	succinylcarnitine (C4-DC)	37058			0.17	0.075253	0.011135
urine	succinylcarnitine (C4-DC)	Energy	TCA Cycle	37058	100001948	LC/MS Pos Early	2291	262.128	4912	0.0434385		[O-]C(CC(C[N+](C)(C)C)OC(CCC(O)=O)=O)=O			succinylcarnitine (C4-DC)	37058	0.22	0.075463	0.0015276
urine	succinylglutamine	Amino Acid	Glutamate Metabolism	55014	100010853	LC/MS Pos Early	815	247.093	4707	0.095991		O=C(N[C@@H](CCC(N)=O)C(O)=O)CCC(O)=O
plasma	sucrose	Carbohydrate	Disaccharides and Oligosaccharides	1519	935	LC/MS Polar	3092	387.114	4572	0.376	CZMRCDWAGMRECN-UGDNZRGBBE	OC[C@]1(O[C@@H]2[C@@H]([C@H]([C@@H]([C@H](O2)CO)O)O)O)[C@H]([C@@H]([C@@H](CO)O1)O)O	sucrose	1519
urine	sucrose	Carbohydrate	Disaccharides and Oligosaccharides	1519	935	LC/MS Polar	3092	387.114	4904	0.0835298	CZMRCDWAGMRECN-UGDNZRGBBE	OC[C@]1(O[C@@H]2[C@@H]([C@H]([C@@H]([C@H](O2)CO)O)O)O)[C@H]([C@@H]([C@@H](CO)O1)O)O			sucrose	1519
urine	sulfate of piperine metabolite C15H17NO3 (1)*	Xenobiotics	Food Component/Plant	62304	100020498	LC/MS Neg	3728	338.07	4659	0.0965175
urine	sulfate of piperine metabolite C15H17NO3 (2)*	Xenobiotics	Food Component/Plant	62305	100020499	LC/MS Neg	3880	338.07	4736	0.0680827
urine	sulfate of piperine metabolite C16H17NO3 (1)*	Xenobiotics	Food Component/Plant	62306	100020500	LC/MS Neg	4293	350.07	4472	0.0804215							0.16	0.080741	0.018959
urine	sulfate of piperine metabolite C16H17NO3 (2)*	Xenobiotics	Food Component/Plant	62307	100020501	LC/MS Neg	4362	350.07	2290
urine	sulfate of piperine metabolite C16H19NO3 (1)*	Xenobiotics	Food Component/Plant	62294	100020495	LC/MS Neg	4031	352.086	4514	0.10996
plasma	sulfate of piperine metabolite C16H19NO3 (2)*	Xenobiotics	Food Component/Plant	62295	100020496	LC/MS Neg	4112	352.086	4852	0.08			sulfate of piperine metabolite C16H19NO3 (2)*	62295
urine	sulfate of piperine metabolite C16H19NO3 (2)*	Xenobiotics	Food Component/Plant	62295	100020496	LC/MS Neg	4112	352.086	4901	0.0622647					sulfate of piperine metabolite C16H19NO3 (2)*	62295	0.13	0.071206	0.027713
plasma	sulfate of piperine metabolite C16H19NO3 (3)*	Xenobiotics	Food Component/Plant	62296	100020497	LC/MS Neg	4200	352.086	4706	0.112			sulfate of piperine metabolite C16H19NO3 (3)*	62296
urine	sulfate of piperine metabolite C16H19NO3 (3)*	Xenobiotics	Food Component/Plant	62296	100020497	LC/MS Neg	4200	352.086	4901	0.0647787					sulfate of piperine metabolite C16H19NO3 (3)*	62296
urine	sulfate of piperine metabolite C16H19NO4 (1)*	Xenobiotics	Food Component/Plant	62300	100020505	LC/MS Neg	3038	368.081	3959	0.203223
urine	sulfate of piperine metabolite C16H19NO4 (2)*	Xenobiotics	Food Component/Plant	62301	100020506	LC/MS Neg	3120	368.081	4786	0.171638
urine	sulfate of piperine metabolite C16H19NO4 (3)*	Xenobiotics	Food Component/Plant	62302	100020507	LC/MS Neg	3154	368.081	4801	0.0942681
urine	sulfate of piperine metabolite C16H19NO4 (4)*	Xenobiotics	Food Component/Plant	62303	100020508	LC/MS Neg	3282	368.081	4882	0.0769115
plasma	sulfate of piperine metabolite C18H21NO3 (1)*	Xenobiotics	Food Component/Plant	62297	100020502	LC/MS Neg	4481	378.102	4307	0.165			sulfate of piperine metabolite C18H21NO3 (1)*	62297			0.25	0.082029	0.00049647
urine	sulfate of piperine metabolite C18H21NO3 (1)*	Xenobiotics	Food Component/Plant	62297	100020502	LC/MS Neg	4481	378.102	4764	0.113772					sulfate of piperine metabolite C18H21NO3 (1)*	62297	0.12	0.077988	0.065527
urine	sulfate of piperine metabolite C18H21NO3 (2)*	Xenobiotics	Food Component/Plant	62298	100020503	LC/MS Neg	4517	378.102	4326	0.159867							0.11	0.084406	0.10279
plasma	sulfate of piperine metabolite C18H21NO3 (3)*	Xenobiotics	Food Component/Plant	62299	100020504	LC/MS Neg	4630	378.102	4250	0.15			sulfate of piperine metabolite C18H21NO3 (3)*	62299			0.21	0.080814	0.0017072
urine	sulfate of piperine metabolite C18H21NO3 (3)*	Xenobiotics	Food Component/Plant	62299	100020504	LC/MS Neg	4630	378.102	4868	0.0784185					sulfate of piperine metabolite C18H21NO3 (3)*	62299	<0.1	0.075084	0.17956
plasma	sulfate*	Xenobiotics	Chemical	46960	100002528	LC/MS Neg	616	96.9601	4960	0.069	QAOWNCQODCNURD-UHFFFAOYAC	OS(O)(=O)=O	sulfate*	46960
urine	sulfate*	Xenobiotics	Chemical	46960	100002528	LC/MS Neg	616	96.9601	4912	0.102693	QAOWNCQODCNURD-UHFFFAOYAC	OS(O)(=O)=O			sulfate*	46960
urine	sulforaphane	Xenobiotics	Food Component/Plant	38697	100002816	LC/MS Pos Early	2535	178.036	369		SUVMJBTUFCVSAD-UHFFFAOYAY	S=C=NCCCCS(C)=O
urine	sulforaphane-cysteine	Xenobiotics	Food Component/Plant	40451	100003718	LC/MS Pos Early	2433	299.055	1389		PUPMSTCTVNEOCX-UHFFFAOYAA	CS(CCCCNC(SCC(N)C(O)=O)=S)=O
urine	sulforaphane-N-acetyl-cysteine	Xenobiotics	Food Component/Plant	40468	100003719	LC/MS Neg	2230	339.051	899		IIHBKTCHILXGOT-UHFFFAOYAG	CS(CCCCNC(SCC(NC(C)=O)C(O)=O)=S)=O
plasma	syringol sulfate	Xenobiotics	Food Component/Plant	48454	100006256	LC/MS Neg	2395	233.013	2295			COC1=CC=CC(OC)=C1OS(=O)(O)=O	syringol sulfate	48454
urine	syringol sulfate	Xenobiotics	Food Component/Plant	48454	100006256	LC/MS Neg	2395	233.012	4825	0.0740071		COC1=CC=CC(OC)=C1OS(=O)(O)=O			syringol sulfate	48454
plasma	tartarate	Xenobiotics	Food Component/Plant	15336	100000295	LC/MS Neg	615.3	149.009	4839	0.132	FEWJPZIEWOKRBE-UHFFFAOYAZ	OC([C@H](O)[C@@H](O)C(O)=O)=O	tartarate	15336
urine	tartarate	Xenobiotics	Food Component/Plant	15336	100000295	LC/MS Neg	615.3	149.009	4555	0.0673586	FEWJPZIEWOKRBE-UHFFFAOYAZ	OC([C@H](O)[C@@H](O)C(O)=O)=O			tartarate	15336
plasma	tartronate (hydroxymalonate)	Xenobiotics	Food Component/Plant	20693	100000840	LC/MS Neg	610	118.999	4956	0.112	ROBFUDYVXSDBQM-UHFFFAOYAD	O=C(C(O)C(O)=O)O
plasma	taurine	Amino Acid	Methionine, Cysteine, SAM and Taurine Metabolism	2125	512	LC/MS Pos Early	660	126.022	4960	0.056	XOAAWQZATWQOTB-UHFFFAOYAA	NCCS(=O)(O)=O	taurine	2125
urine	taurine	Amino Acid	Methionine, Cysteine, SAM and Taurine Metabolism	2125	512	LC/MS Polar	2120	124.007	4912	0.0681834	XOAAWQZATWQOTB-UHFFFAOYAA	NCCS(=O)(O)=O			taurine	2125
plasma	tauro-beta-muricholate	Lipid	Primary Bile Acid Metabolism	33983	100001250	LC/MS Neg	4774	514.284	1538		XSOLDPYUICCHJX-OEYGYFRSBZ	O=S(CCNC(CC[C@@H](C)[C@@]1([H])CCC2C3[C@@H](O)[C@@H](O)[C@]4([H])C[C@H](O)CC[C@]4(C)C3CC[C@]12C)=O)(O)=O	tauro-beta-muricholate	33983			<0.1	0.236792	0.5
urine	tauro-beta-muricholate	Lipid	Primary Bile Acid Metabolism	33983	100001250	LC/MS Neg	4774	514.284	1507	0.125481	XSOLDPYUICCHJX-OEYGYFRSBZ	O=S(CCNC(CC[C@@H](C)[C@@]1([H])CCC2C3[C@@H](O)[C@@H](O)[C@]4([H])C[C@H](O)CC[C@]4(C)C3CC[C@]12C)=O)(O)=O			tauro-beta-muricholate	33983	<0.1	0.23268	0.5
plasma	taurochenodeoxycholate	Lipid	Primary Bile Acid Metabolism	18494	1629	LC/MS Neg	5250	498.289	4944	0.117	BHTRKEVKTKCXOH-BJLOMENOBE	C[C@@]12[C@@]([H])(CC[C@@]2([C@@H](CCC(NCCS(O)(=O)=O)=O)C)[H])[C@@]([C@@H](C[C@]3([H])C[C@H](O)CC4)O)([H])[C@]([C@]34C)([H])CC1
plasma	taurochenodeoxycholic acid 3-sulfate	Lipid	Secondary Bile Acid Metabolism	62890	100021093	LC/MS Neg	4809	288.62	3596	0.194	IJHJZQKOSUFQCX-WZJRQFJBBW	[H][C@@](CCC(NCCS(O)(=O)=O)=O)([C@]1(CC[C@]2([C@@]3([C@@H](C[C@@]4(C[C@H](S(O)(=O)=O)CC[C@@]4([C@]3(C[C@H]([C@]12C)O)[H])C)[H])O)[H])[H])[H])C	taurochenodeoxycholic acid 3-sulfate	62890
urine	taurochenodeoxycholic acid 3-sulfate	Lipid	Secondary Bile Acid Metabolism	62890	100021093	LC/MS Neg	4809	288.62	3519	0.112347	IJHJZQKOSUFQCX-WZJRQFJBBW	[H][C@@](CCC(NCCS(O)(=O)=O)=O)([C@]1(CC[C@]2([C@@]3([C@@H](C[C@@]4(C[C@H](S(O)(=O)=O)CC[C@@]4([C@]3(C[C@H]([C@]12C)O)[H])C)[H])O)[H])[H])[H])C			taurochenodeoxycholic acid 3-sulfate	62890
plasma	taurocholate	Lipid	Primary Bile Acid Metabolism	18497	1648	LC/MS Neg	5150	514.284	4603		WBWWGRHZICKQGZ-HZAMXZRMBW	C[C@@]12[C@@]([H])(CC[C@]2([H])[C@@H](CCC(NCCS(O)(=O)=O)=O)C)[C@@]([C@H](O)C[C@@]3([H])[C@@]4(CC[C@@H](O)C3)C)([H])[C@@]4([H])C[C@@H]1O	taurocholate	18497
urine	taurocholate	Lipid	Primary Bile Acid Metabolism	18497	1648	LC/MS Neg	5150	514.284	365		WBWWGRHZICKQGZ-HZAMXZRMBW	C[C@@]12[C@@]([H])(CC[C@]2([H])[C@@H](CCC(NCCS(O)(=O)=O)=O)C)[C@@]([C@H](O)C[C@@]3([H])[C@@]4(CC[C@@H](O)C3)C)([H])[C@@]4([H])C[C@@H]1O			taurocholate	18497
plasma	taurocholenate sulfate*	Lipid	Secondary Bile Acid Metabolism	32807	100001990	LC/MS Neg	4750	279.614	4937	0.15		O=S(OC1CCC2(C)C(CCC3C2CCC4(C)C3CCC4C(CCC(NCCS(=O)(O)=O)=O)C)=C1)(O)=O	taurocholenate sulfate*	32807			0.21	0.075336	0.0026458
urine	taurocholenate sulfate*	Lipid	Secondary Bile Acid Metabolism	32807	100001990	LC/MS Neg	4750	279.614	4657	0.0724964		O=S(OC1CCC2(C)C(CCC3C2CCC4(C)C3CCC4C(CCC(NCCS(=O)(O)=O)=O)C)=C1)(O)=O			taurocholenate sulfate*	32807	0.36	0.08035	1.0743e-06
urine	taurocyamine	Amino Acid	Methionine, Cysteine, SAM and Taurine Metabolism	35117	100001418	LC/MS Pos Early	710	168.044	1214		JKLRIMRKZBSSED-UHFFFAOYAU	N=C(NCCS(O)(=O)=O)N					0.74	0.307499	0.010155
plasma	taurodeoxycholate	Lipid	Secondary Bile Acid Metabolism	12261	1668	LC/MS Neg	5257.4	498.289	4127	0.124	AWDRATDZQPNJFN-VAYUFCLWBR	C[C@@]12[C@@]([H])(CC[C@]2([H])[C@@H](CCC(NCCS(O)(=O)=O)=O)C)[C@@](CC[C@@]3([H])[C@@]4(CC[C@@H](O)C3)C)([H])[C@@]4([H])C[C@@H]1O
plasma	taurodeoxycholic acid 3-sulfate	Lipid	Secondary Bile Acid Metabolism	62889	100006644	LC/MS Neg	4850	288.62	3356	0.182		C[C@@]12[C@@](CCC3C2C[C@H](O)[C@@]4(C)C3CC[C@@H]4[C@@H](CCC(NCCS(O)(=O)=O)=O)C)([H])C[C@H](OS(O)(=O)=O)CC1	taurodeoxycholic acid 3-sulfate	62889			0.1	0.110228	0.19
urine	taurodeoxycholic acid 3-sulfate	Lipid	Secondary Bile Acid Metabolism	62889	100006644	LC/MS Neg	4850	288.62	3905	0.0997563		C[C@@]12[C@@](CCC3C2C[C@H](O)[C@@]4(C)C3CC[C@@H]4[C@@H](CCC(NCCS(O)(=O)=O)=O)C)([H])C[C@H](OS(O)(=O)=O)CC1			taurodeoxycholic acid 3-sulfate	62889	0.18	0.094463	0.029251
plasma	taurolithocholate 3-sulfate	Lipid	Secondary Bile Acid Metabolism	36850	100001658	LC/MS Neg	5027	280.622	4724	0.141	HSNPMXROZIQAQD-GBURMNQMBI	C[C@@]([C@]([C@@](CC1)([H])[C@@]2([H])[C@](CC3)(C)[C@]1([H])C[C@@H]3OS(=O)(O)=O)(CC4)[H])(CC2)[C@]4([H])[C@H](C)CCC(NCCS(O)(=O)=O)=O	taurolithocholate 3-sulfate	36850
urine	taurolithocholate 3-sulfate	Lipid	Secondary Bile Acid Metabolism	36850	100001658	LC/MS Neg	5027	280.622	4566	0.0676827	HSNPMXROZIQAQD-GBURMNQMBI	C[C@@]([C@]([C@@](CC1)([H])[C@@]2([H])[C@](CC3)(C)[C@]1([H])C[C@@H]3OS(=O)(O)=O)(CC4)[H])(CC2)[C@]4([H])[C@H](C)CCC(NCCS(O)(=O)=O)=O			taurolithocholate 3-sulfate	36850
plasma	tauroursodeoxycholate	Lipid	Secondary Bile Acid Metabolism	39378	100002912	LC/MS Neg	5025	498.289	1805		4000	O=C(NCCS(=O)(O)=O)CC[C@@H](C)C1CC[C@@]2([H])[C@]3([H])[C@@H](O)CC4C[C@H](O)CC[C@]4(C)[C@@]3([H])CC[C@@]21C
plasma	testosterone sulfate	Lipid	Androgenic Steroids	35668	100001548	LC/MS Neg	4600	367.158	597		WAQBISPOEAOCOG-YLXDANMGBE	O=C1CC[C@@]2(C)C(CC[C@]3([H])[C@]2([H])CC[C@@]4(C)[C@@]3([H])CC[C@@H]4OS(=O)(O)=O)=C1
plasma	tetradecadienedioate (C14:2-DC)*	Lipid	Fatty Acid, Dicarboxylate	62918	100021100	LC/MS Neg	3148	253.145	4382	0.141		O=C(O)CCC/C=C\C/C=C\CCCCC(O)=O					<0.1	0.077729	0.19
plasma	tetradecadienoate (14:2)*	Lipid	Long Chain Polyunsaturated Fatty Acid (n3 and n6)	62850	100020343	LC/MS Neg	5292	223.17	4958	0.11	HXHZGHRLVRFQDR-HZJYTTRNBB	OC(CCC/C=C\C/C=C\CCCCC)=O
plasma	tetradecanedioate (C14-DC)	Lipid	Fatty Acid, Dicarboxylate	35669	100001613	LC/MS Neg	3985	257.176	4944	0.102	HQHCYKULIHKCEB-UHFFFAOYAK	O=C(O)CCCCCCCCCCCCC(O)=O					0.13	0.072663	0.031602
urine	tetrahydrocorticosterone glucuronide (3)	Lipid	Corticosteroids	52558	999924362	LC/MS Neg	4790	525.27	4852	0.0684763	AKOMYIYERWGKPB-QJJFMPSQSA-N	[H][C@@]12[C@@]3(C)CC[C@@H](OC4OC(C(O)=O)C(O)C(O)C4O)C[C@@]3([H])CC[C@@]1([H])[C@]5([H])CC[C@H](C(CO)=O)[C@@]5(C)C[C@@H]2O
plasma	tetrahydrocortisol glucuronide	Lipid	Corticosteroids	64411	100022013	LC/MS Neg	4666	541.265	4788	0.103		[H][C@@]12[C@@]3(C)CC[C@@H](OC4OC(C(O)=O)C(O)C(O)C4O)C[C@@]3([H])CC[C@@]1([H])[C@]5([H])CC[C@@](C(CO)=O)(O)[C@@]5(C)C[C@@H]2O					<0.1	0.071115	0.30508
plasma	tetrahydrocortisol sulfate (1)	Lipid	Corticosteroids	62793	100020848	LC/MS Neg	4276	445.19	1715			[H][C@@]12[C@@]3(C)CC[C@@H](OS(=O)(O)=O)C[C@@]3([H])CC[C@@]1([H])[C@]4([H])CC[C@](O)(C(CO)=O)[C@@]4(C)C[C@@H]2O
plasma	tetrahydrocortisone glucuronide (5)	Lipid	Corticosteroids	64591	100022127	LC/MS Neg	4684	539.25	4526	0.138		[H][C@@]12C[C@H](OC3C(O)C(O)C(O)C(C(O)=O)O3)CC[C@]1(C)[C@@]([C@@]4([H])CC2)([H])C(C[C@@]5(C)[C@@]4([H])CC[C@]5(O)C(CO)=O)=O	tetrahydrocortisone glucuronide (5)	47872			<0.1	0.077594	0.35508
urine	tetrahydrocortisone glucuronide (5)	Lipid	Corticosteroids	47872	999917340	LC/MS Neg	4697	539.25	4908	0.0572446	QUOCEDQXFGCYTL-QMELEVSMSA-N	[H][C@@]12C[C@H](OC3C(O)C(O)C(O)C(C(O)=O)O3)CC[C@]1(C)[C@@]([C@@]4([H])CC2)([H])C(C[C@@]5(C)[C@@]4([H])CC[C@]5(O)C(CO)=O)=O			tetrahydrocortisone glucuronide (5)	64591	0.1	0.071576	0.072347
urine	tetrahydrocortisone	Lipid	Corticosteroids	38608	100002403	LC/MS Neg	5121	363.218	2849	0.14478	SYGWGHVTLUBCEM-SDYDLROXBE	O=C1C[C@@]2(C)[C@](CC[C@]2(O)[C@@](CO)=O)([H])[C@]3([H])CC[C@@]4([H])C[C@@H](O)CC[C@]4(C)[C@]31[H]
plasma	theanine	Xenobiotics	Food Component/Plant	22206	100000784	LC/MS Pos Early	2180	175.108	1276		DATAGRPVKZEWHA-YFKPBYRVBS	N[C@@H](CCC(NCC)=O)C(O)=O	theanine	22206
urine	theanine	Xenobiotics	Food Component/Plant	22206	100000784	LC/MS Pos Early	2180	175.108	1787		DATAGRPVKZEWHA-YFKPBYRVBS	N[C@@H](CCC(NCC)=O)C(O)=O			theanine	22206
plasma	theobromine	Xenobiotics	Xanthine Metabolism	18392	100000445	LC/MS Pos Early	1600	181.072	4927	0.319	YAPQBXQYLJRXSA-UHFFFAOYAW	CN1C=NC(N(C(N2)=O)C)=C1C2=O	theobromine	18392
urine	theobromine	Xenobiotics	Xanthine Metabolism	18392	100000445	LC/MS Pos Early	1600	181.072	4883	0.0755635	YAPQBXQYLJRXSA-UHFFFAOYAW	CN1C=NC(N(C(N2)=O)C)=C1C2=O			theobromine	18392
plasma	theophylline	Xenobiotics	Xanthine Metabolism	18394	100000437	LC/MS Neg	2356.9	179.057	4816	0.09	ZFXYFBGIUFBOJW-UHFFFAOYAT	O=C(N1C)C(N=CN2)=C2N(C)C1=O	theophylline	18394
urine	theophylline	Xenobiotics	Xanthine Metabolism	18394	100000437	LC/MS Neg	2356.9	179.058	4480	0.123791	ZFXYFBGIUFBOJW-UHFFFAOYAT	O=C(N1C)C(N=CN2)=C2N(C)C1=O			theophylline	18394
urine	thiamin (Vitamin B1)	Cofactors and Vitamins	Thiamine Metabolism	5341	873	LC/MS Pos Early	3050	265.112	4180	0.0803934		NC1=C(C[N+]2=CSC(CC[O-])=C2C)C=NC(C)=N1
plasma	thioproline	Xenobiotics	Chemical	53231	100009232	LC/MS Pos Early	1250	134.027	4960	0.147	DZLNHFMRPBPULJ-VKHMYHEABX	O=C(O)[C@]1(NCSC1)[H]	thioproline	53231
urine	thioproline	Xenobiotics	Chemical	53231	100009232	LC/MS Pos Early	1250	134.027	4819	0.138365	DZLNHFMRPBPULJ-VKHMYHEABX	O=C(O)[C@]1(NCSC1)[H]			thioproline	53231
plasma	threonate	Cofactors and Vitamins	Ascorbate and Aldarate Metabolism	27738	100001022	LC/MS Polar	2384	135.03	4959	0.137	JPIJQSOTBSSVTP-GBXIJSLDBD	O=C(O)C(O)([H])C([H])(O)CO	threonate	27738
urine	threonate	Cofactors and Vitamins	Ascorbate and Aldarate Metabolism	27738	100001022	LC/MS Polar	2384	135.03	4908	0.0851074	JPIJQSOTBSSVTP-GBXIJSLDBD	O=C(O)C(O)([H])C([H])(O)CO			threonate	27738
plasma	threonine	Amino Acid	Glycine, Serine and Threonine Metabolism	1284	564	LC/MS Pos Early	1514	120.066	4960	0.07	AYFVYJQAPQTCCC-GBXIJSLDBG	N[C@H](C(O)=O)[C@H](O)C	threonine	1284
urine	threonine	Amino Acid	Glycine, Serine and Threonine Metabolism	1284	564	LC/MS Pos Early	1514	120.066	4908	0.0516592	AYFVYJQAPQTCCC-GBXIJSLDBG	N[C@H](C(O)=O)[C@H](O)C			threonine	1284
urine	thymine	Nucleotide	Pyrimidine Metabolism, Thymine containing	604	882	LC/MS Neg	1654	125.036	4237	0.131343	RWQNBRDOKXIBIV-UHFFFAOYAL	O=C1C(C)=CNC(N1)=O					0.12	0.079553	0.038958
plasma	thymol sulfate	Xenobiotics	Food Component/Plant	36095	100001757	LC/MS Neg	4410	229.054	4780	0.063	NODSEPOUFZPJEQ-UHFFFAOYAU	CC(C)C1=CC=C(C)C=C1OS(=O)(O)=O	thymol sulfate	36095			0.13	0.073916	0.026767
urine	thymol sulfate	Xenobiotics	Food Component/Plant	36095	100001757	LC/MS Neg	4410	229.054	4813	0.0676399	NODSEPOUFZPJEQ-UHFFFAOYAU	CC(C)C1=CC=C(C)C=C1OS(=O)(O)=O			thymol sulfate	36095
plasma	thyroxine	Amino Acid	Tyrosine Metabolism	2761	1094	LC/MS Neg	4808	775.679	4958	0.105	XUIIKFGFIJCVMT-LBPRGKRZBS	OC1=C(I)C=C(OC2=C(I)C=C(C[C@H](N)C(O)=O)C=C2I)C=C1I
plasma	tigloylglycine	Amino Acid	Leucine, Isoleucine and Valine Metabolism	1598	1161	LC/MS Pos Early	1926	158.081	2058		WRUSVQOKJIDBLP-HWKANZROBR	O=C(O)CNC(/C(C)=C/C)=O	tigloylglycine	1598			0.41	0.173602	0.007199
urine	tigloylglycine	Amino Acid	Leucine, Isoleucine and Valine Metabolism	1598	1161	LC/MS Pos Early	1926	158.081	4912	0.0415839	WRUSVQOKJIDBLP-HWKANZROBR	O=C(O)CNC(/C(C)=C/C)=O			tigloylglycine	1598	0.15	0.073369	0.014195
plasma	tiglylcarnitine (C5:1-DC)	Amino Acid	Leucine, Isoleucine and Valine Metabolism	35428	100001597	LC/MS Pos Early	2962	244.154	4959	0.102	WURBQCVBQNMUQT-RMKNXTFCBN	[O-]C(CC(C[N+](C)(C)C)OC(/C(C)=C/C)=O)=O	tiglylcarnitine (C5:1-DC)	35428
urine	tiglylcarnitine (C5:1-DC)	Amino Acid	Leucine, Isoleucine and Valine Metabolism	35428	100001597	LC/MS Pos Early	2962	244.154	4909	0.0513802	WURBQCVBQNMUQT-RMKNXTFCBN	[O-]C(CC(C[N+](C)(C)C)OC(/C(C)=C/C)=O)=O			tiglylcarnitine (C5:1-DC)	35428
plasma	torasemide	Xenobiotics	Drug - Cardiovascular	64201	100021794	LC/MS Polar	751	347.118	1432			Cc1cc(Nc2c(S(=O)(NC(NC(C)C)=O)=O)cncc2)ccc1
plasma	trans-2-hexenoylglycine	Lipid	Fatty Acid Metabolism (Acyl Glycine)	61798	100019884	LC/MS Neg	2707	170.082	1972	0.146	AAPHATPOQGNLOZ-SNAWJCMRBI	CCC/C=C/C(NCC(O)=O)=O	trans-2-hexenoylglycine	61798
urine	trans-2-hexenoylglycine	Lipid	Fatty Acid Metabolism (Acyl Glycine)	61798	100019884	LC/MS Neg	2707	170.082	4903	0.0547585	AAPHATPOQGNLOZ-SNAWJCMRBI	CCC/C=C/C(NCC(O)=O)=O			trans-2-hexenoylglycine	61798	0.24	0.070652	1.1887e-05
urine	trans-3,4-methyleneheptanoylcarnitine	Lipid	Fatty Acid Metabolism (Acyl Carnitine, Monounsaturated)	52929	100009234	LC/MS Neg	4096	346.187	2112	0.088341		[O-]C(C[C@@H](OC(CC1C(CCC)C1)=O)C[N+](C)(C)C)=O
urine	trans-3,4-methyleneheptanoylglycine	Lipid	Fatty Acid Metabolism (Acyl Glycine)	55012	100010861	LC/MS Neg	3818	198.114	4501	0.0871523		O=C(NCC(O)=O)CC1C(CCC)C1					0.18	0.076081	0.0044655
plasma	trans-4-hydroxyproline	Amino Acid	Urea cycle; Arginine and Proline Metabolism	32306	1001	LC/MS Pos Early	1064	132.066	4960	0.064	PMMYEEVYMWASQN-DMTCNVIQBF	O[C@@H]1C[C@@H](C(O)=O)NC1	trans-4-hydroxyproline	32306
urine	trans-4-hydroxyproline	Amino Acid	Urea cycle; Arginine and Proline Metabolism	32306	1001	LC/MS Pos Early	1064	132.065	4336	0.176416	PMMYEEVYMWASQN-DMTCNVIQBF	O[C@@H]1C[C@@H](C(O)=O)NC1			trans-4-hydroxyproline	32306
urine	trans-aconitate	Energy	TCA Cycle	52303	100001043	LC/MS Pos Early	1320	192.05	4912	0.0855075	GTZCVFVGUGFEME-HNQUOIGGBQ	OC(/C=C(CC(O)=O)/C(O)=O)=O
plasma	trans-urocanate	Amino Acid	Histidine Metabolism	607	537	LC/MS Pos Early	2285	139.05	4957	0.319	LOIYMIARKYCTBW-OWOJBTEDBA	O=C(O)/C=C/C1=CNC=N1	trans-urocanate	607			<0.1	0.069408	0.42173
urine	trans-urocanate	Amino Acid	Histidine Metabolism	607	537	LC/MS Pos Early	2285	139.05	4910	0.0512875	LOIYMIARKYCTBW-OWOJBTEDBA	O=C(O)/C=C/C1=CNC=N1			trans-urocanate	607	0.16	0.07325	0.011512
urine	triacetate lactone	Xenobiotics	Bacterial/Fungal	48571	100006246	LC/MS Neg	1238	125.024	4715	0.109643	NSYSSMYQPLSPOD-UHFFFAOYAI	O=C1C=C(O)C=C(C)O1
urine	tricarballylate	Energy	TCA Cycle	15729	2053	LC/MS Neg	578	175.025	3989		KQTIIICEAUMSDG-UHFFFAOYAL	OC(CC(C(O)=O)CC(O)=O)=O
plasma	tricosanoyl sphingomyelin (d18:1/23:0)*	Lipid	Sphingomyelins	52436	100008955	LC/MS Pos Late	3350	801.684	4959	0.096		[H][C@](NC(CCCCCCCCCCCCCCCCCCCCCC)=O)(COP(OCC[N+](C)(C)C)([O-])=O)[C@@](O)([H])/C=C/CCCCCCCCCCCCC
plasma	tridecenedioate (C13:1-DC)*	Lipid	Fatty Acid, Dicarboxylate	62919	100002199	LC/MS Neg	3051	241.145	4951	0.108		O=C(O)CCCCCC/C=C/CCCC(O)=O					0.17	0.068115	0.0013746
urine	triethanolamine	Xenobiotics	Chemical	22202	100000989	LC/MS Pos Early	1963	150.113	4686	0.192075	GSEJCLTVZPLZKY-UHFFFAOYAL	OCCN(CCO)CCO
plasma	trigonelline (N'-methylnicotinate)	Cofactors and Vitamins	Nicotinate and Nicotinamide Metabolism	32401	100001092	LC/MS Pos Early	1388	138.055	4960	0.068	WWNNZCOKKKDOPX-UHFFFAOYAV	C[N+]1=CC(C([O-])=O)=CC=C1	trigonelline (N'-methylnicotinate)	32401
urine	trigonelline (N'-methylnicotinate)	Cofactors and Vitamins	Nicotinate and Nicotinamide Metabolism	32401	100001092	LC/MS Pos Early	1388	138.055	4910	0.0436506	WWNNZCOKKKDOPX-UHFFFAOYAV	C[N+]1=CC(C([O-])=O)=CC=C1			trigonelline (N'-methylnicotinate)	32401
plasma	trimethylamine N-oxide	Lipid	Phospholipid Metabolism	40406	100003397	LC/MS Pos Early	2100	76.0757	4960	0.101	UYPYRKYUKCHHIB-UHFFFAOYAU	C[N+](C)([O-])C	trimethylamine N-oxide	40406
urine	trimethylamine N-oxide	Lipid	Phospholipid Metabolism	40406	100003397	LC/MS Pos Early	2100	76.0757	4912	0.0343078	UYPYRKYUKCHHIB-UHFFFAOYAU	C[N+](C)([O-])C			trimethylamine N-oxide	40406
[truncated: 774 more rows]

## Sheet: ST3
Supplementary Table 3: Summary statistics for the 1,299 metabolite-associated index SNPs (mQTLs).
[truncated: 1,301 more rows]

[truncated: 20 more sheets: ST4, ST5, ST6, ST7, ST8, ST9, ST10, ST11, ST12, ST13, ST14, ST15, ST16, ST17, ST18, ST19, ST20, ST21, ST22, ST23]
